# Supplementary material for: Sequence- and structure-selective mRNA m5C methylation by NSUN6 in animals
Source: Natl Sci Rev. 2020 Oct 31;8(6):nwaa273. doi: 10.1093/nsr/nwaa273 (PMC8288183; doi:10.1093/nsr/nwaa273)
Supplement: nwaa273_Supplemental_File [file nwaa273_supplemental_file.zip]

Archive with 9 entries (9 files):
- Table_S8.xlsx
- NSUN6 supplementary_materials_NSR_formatted.docx
- Table_S1.xlsx
- Table_S2.xlsx
- Table_S3.xlsx
- Table_S4.xlsx
- Table_S5.xlsx
- Table_S6.xlsx
- Table_S7.xlsx
