# Supplementary material for: Sequence- and structure-selective mRNA m5C methylation by NSUN6 in animals
Source: Natl Sci Rev. 2020 Oct 31;8(6):nwaa273. doi: 10.1093/nsr/nwaa273 (PMC8288183; doi:10.1093/nsr/nwaa273)
Supplement: nwaa273_Supplemental_File [file nwaa273_supplemental_file.zip › Table_S8.xlsx]

## Sheet: Sheet1
Table S8. Source data for Figure S10D.
Gene	Cell	Base	Region	Replicate	Variable	Background	Fluorescence	RNA	Signal
BBS4	WT	C	CDS	1	3628738	3923091	0.924969	1.00097	0.924077
BBS4	WT	C	CDS	2	3709293	3956041	0.937628	1.00097	0.936723
BBS4	WT	C	CDS	3	3703958	3840368	0.96448	1.00097	0.963549
BBS4	KO	C	CDS	1	2617077	2892792	0.904689	0.804111	1.12508
BBS4	KO	C	CDS	2	2598814	2930498	0.886817	0.804111	1.10285
BBS4	KO	C	CDS	3	2560375	2799620	0.914544	0.804111	1.13734
BBS4	WT	C2T	CDS	1	2309599	3141425	0.735207	1.30889	0.561701
BBS4	WT	C2T	CDS	2	2311475	3103171	0.744875	1.30889	0.569087
BBS4	WT	C2T	CDS	3	2248544	3034664	0.740953	1.30889	0.566091
BBS4	KO	C2T	CDS	1	1700811	2249815	0.755978	1.34952	0.560182
BBS4	KO	C2T	CDS	2	1714832	2210455	0.775782	1.34952	0.574857
BBS4	KO	C2T	CDS	3	1672378	2145236	0.779578	1.34952	0.57767
FURIN	WT	C	3'UTR	1	6016723	37587388	0.160073	1.00751	0.15888
FURIN	WT	C	3'UTR	2	6110548	39197708	0.15589	1.00751	0.154729
FURIN	WT	C	3'UTR	3	6112372	38664252	0.158088	1.00751	0.156911
FURIN	KO	C	3'UTR	1	3379377	20000682	0.168963	0.809606	0.208698
FURIN	KO	C	3'UTR	2	3158976	19116372	0.16525	0.809606	0.204111
FURIN	KO	C	3'UTR	3	3244676	19521210	0.166213	0.809606	0.205301
FURIN	WT	C2T	3'UTR	1	892690	2819167	0.31665	0.727871	0.435036
FURIN	WT	C2T	3'UTR	2	909602	2839585	0.320329	0.727871	0.440091
FURIN	WT	C2T	3'UTR	3	873936	2722116	0.32105	0.727871	0.441081
FURIN	KO	C2T	3'UTR	1	419351	1348433	0.310991	0.655924	0.474127
FURIN	KO	C2T	3'UTR	2	424660	1309273	0.324348	0.655924	0.49449
FURIN	KO	C2T	3'UTR	3	397379	1297095	0.306361	0.655924	0.467067
PLTP	WT	C	CDS	1	2241759	3840574	0.583704	1.0026	0.582192
PLTP	WT	C	CDS	2	2400042	4046610	0.593099	1.0026	0.591563
PLTP	WT	C	CDS	3	2378891	3933726	0.604742	1.0026	0.603176
PLTP	KO	C	CDS	1	1003681	1633238	0.614534	0.850615	0.722459
PLTP	KO	C	CDS	2	1023036	1590550	0.643196	0.850615	0.756154
PLTP	KO	C	CDS	3	1003567	1553267	0.646101	0.850615	0.759569
PLTP	WT	C2T	CDS	1	1301135	2460194	0.528875	1.22266	0.432563
PLTP	WT	C2T	CDS	2	1370167	2456247	0.557829	1.22266	0.456244
PLTP	WT	C2T	CDS	3	1342173	2449088	0.54803	1.22266	0.448229
PLTP	KO	C2T	CDS	1	760059	1156649	0.657122	1.34531	0.488453
PLTP	KO	C2T	CDS	2	777382	1230632	0.631693	1.34531	0.469551
PLTP	KO	C2T	CDS	3	765454	1216766	0.629089	1.34531	0.467615
