# Supplementary material for: Sequence- and structure-selective mRNA m5C methylation by NSUN6 in animals
Source: Natl Sci Rev. 2020 Oct 31;8(6):nwaa273. doi: 10.1093/nsr/nwaa273 (PMC8288183; doi:10.1093/nsr/nwaa273)
Supplement: nwaa273_Supplemental_File [file nwaa273_supplemental_file.zip › Table_S1.xlsx]

## Sheet: Sheet1
Table S1. Summary of mRNA BS-seq, polysome BS-seq, tRNA BS-seq and Ribo-seq libraries.
Name	Description
Overall CR	Conversion rate estimated by all mapped reads
Overall CR.anno	Conversion rate estimated by all reads mapped to the annotated genes
Mean CR	Mean of conversion rates of individual genes
Median CR	Median of conversion rates of individual genes
Gene.PF	The number of genes with conversion rate >95%
C-cutoff	The C-cutoff used in m5C site calling
	#Ci is the number of reads with C in position i. #Ti is the number of reads with T in position i. For overall CR calculation, n is the number of C positions in the genome; for overall CR.anno calcualtion, n is the number of C positions in all annotated genes; for Mean CR or Median CR calculation, n is the number of C positions in individual genes.

## Sheet: mRNA BS-seq
Sample	Replicate	Total read pair	Clean read	Mapped read	Mapping rate	Overall CR	Overall CR.anno	Mean CR	Median CR	Gene.PF	C-cutoff
293T, WT	1	93268356	173444676	139633926	0.805063	0.999165	0.999004	0.999067	0.999429	16116	3
293T, WT	2	86967899	161891512	129358893	0.799047	0.999211	0.999068	0.999127	0.99946	16298	3
293T, NSUN2/6 KO	1	95382112	178549956	141071505	0.790095	0.998913	0.998744	0.998936	0.999363	17307	3
293T, NSUN2/6 KO	2	84491751	158036240	122856428	0.777394	0.998953	0.998762	0.998936	0.999367	17021	3
293T, NSUN2 KO	1	69763567	129694424	104910370	0.808904	0.999339	0.999195	0.99924	0.999543	15842	3
293T, NSUN2 KO	2	70759041	131313906	105439835	0.80296	0.999241	0.999019	0.999138	0.999505	15855	3
293T, NSUN6 KO	1	62617377	97649360	79246417	0.811541	0.998908	0.999263	0.999266	0.999614	14991	3
293T, NSUN6 KO	2	46976546	73862282	63569586	0.86065	0.998988	0.999296	0.999349	0.999632	14188	3
293T, NSUN6 KO, NSUN6 WT rescue	1	49171167	88843344	67607987	0.76098	0.99628	0.996656	0.996246	0.997977	14588	3
293T, NSUN6 KO, NSUN6 WT rescue	2	55600603	100195544	75551654	0.754042	0.998267	0.998411	0.99795	0.999169	14656	3
293T, NSUN6 KO, NSUN6 C373A rescue	1	48774032	88923662	68919976	0.775047	0.99617	0.996731	0.996503	0.998255	14430	3
293T, NSUN6 KO, NSUN6 C373A rescue	2	48317441	88151792	67221860	0.762569	0.995811	0.996324	0.995915	0.998046	14012	3
293T, NSUN6 KO, NSUN6 K157A/R181A rescue	1	48931530	89103974	69332358	0.778106	0.995673	0.996166	0.995865	0.997768	14478	3
293T, NSUN6 KO, NSUN6 K157A/R181A rescue	2	44079059	80562068	61869172	0.767969	0.993996	0.994776	0.994567	0.997179	13592	3
HeLa, WT	1	43034019	74763978	60083856	0.803647	0.999313	0.999409	0.999403	0.999569	13449	3
HeLa, WT	2	42622116	75093090	59253211	0.789063	0.999003	0.999273	0.999397	0.999628	13228	3
HeLa, NSUN6 KO	1	61657520	112534028	94444850	0.839256	0.998726	0.998974	0.998474	0.999359	14780	3
HepG2, WT	1	91227216	165202528	143425759	0.868181	0.998544	0.998649	0.99785	0.999112	14374	3
HepG2, WT	2	67425524	120725040	104524410	0.865806	0.999186	0.999261	0.998996	0.999535	14091	3
Fly, ovary	1	56221180	100298432	86704955	0.86447	0.998617	0.998625	0.998858	0.999083	9217	3
Fly, ovary	2	107784635	196208934	163970646	0.835694	0.99868	0.998687	0.998855	0.99908	8544	3
Fly ovary, NSUN6 KO	1	34119758	60789552	47681507	0.78437	0.999162	0.999166	0.99925	0.999368	7639	3
Fly body 5days (male)	1	63093849	113632468	90773687	0.798836	0.999573	0.999578	0.999546	0.999626	12364	3
Fly body 5days (male)	2	58438734	104521936	84440969	0.807878	0.999573	0.999578	0.999546	0.999626	12364	3
Fly testis (male)	1	42873743	77301882	61708885	0.798284	0.998855	0.998873	0.998136	0.999253	10785	3
Fly testis (male)	2	46177615	84263742	67636534	0.802677	0.998615	0.998637	0.997683	0.99904	10872	3
Fly head (male)	1	43778674	79106848	61917190	0.782703	0.998871	0.998885	0.998302	0.999508	9797	3
Fly head (male)	2	46248031	83746022	65901323	0.786919	0.998853	0.998866	0.998214	0.99953	9842	3

## Sheet: tRNA BS-seq
Sample	Raw read	Clean read	Mapped read	Uniquely mapped read (tRNA)
293T, WT	32687510	32438857	31131646	5491716
293T, NSUN6 KO	17866369	17736515	16945601	2429319
293T, NSUN6 KO, NSUN6 C373A rescue	21830914	21697022	20624701	4580618
293T, NSUN6 KO, NSUN6 K157A/R181A rescue	15667433	15579551	14698962	3208591
293T, NSUN6 KO, WT rescue	13827320	13678075	12,664,726‬	4248067

## Sheet: polysome BS-seq
Sample	Total read pair	Clean read	Mapped read	Mapping rate	Overall CR	Overall CR.anno	Mean CR	Median CR	Gene.PF	C-cutoff
Fraction A	83048808	151592144	118188219	0.779646	0.998676	0.999182	0.996219	0.999327	12525	3
Fraction B	48659982	87195024	70268727	0.80588	0.999174	0.999403	0.999485	0.999664	13226	3
Fraction C	49847212	88004830	73312401	0.83305	0.999076	0.999418	0.999458	0.999657	13687	3
Fraction D	45761276	81778108	67949182	0.830897	0.999373	0.99947	0.999484	0.999659	13073	3
Fraction E	42100411	75196946	62423436	0.830133	0.999395	0.999513	0.999492	0.999661	14220	3
Fraction F	44273812	79267620	66305975	0.836482	0.99948	0.999556	0.999497	0.999669	13626	3

## Sheet: Ribo-seq
Sample	Experiment	Total read	Clean read	After rRNA clean up	Mapped read	Mapping rate	After quality filter
HEK293T	RPF	38868386	34877806	14298866	9119567	0.637783	6891314
HEK293T	mRNA	62197005	59122523	57972678	57014023	0.983464	47248637
HEK293T NSUN6 KO	RPF	40850898	37726427	12534223	8928721	0.712347	6670181
HEK293T NSUN6 KO	mRNA	64396157	59481659	58227466	56689479	0.973587	44222376
