# Supplementary material for: Sequence- and structure-selective mRNA m5C methylation by NSUN6 in animals
Source: Natl Sci Rev. 2020 Oct 31;8(6):nwaa273. doi: 10.1093/nsr/nwaa273 (PMC8288183; doi:10.1093/nsr/nwaa273)
Supplement: nwaa273_Supplemental_File [file nwaa273_supplemental_file.zip › Table_S2.xlsx]

## Sheet: mRNA
Table S2. m5C site lists and their methylation levels in different samples.
Note: "if m5C" column alone cannot be used to deduce if a site is NSUN6 or NSUN2- dependent. When comparing two samples, additional filters (i.e. coverage cutoff, methylation level cutoff, and motif requirement) need to be applied.
						HEK293T				HEK293T, NSUN6 KO				HEK293T, NSUN2 KO				HEK293T, Double KO				HEK293T, NSUN6 Rescue				HeLa				HeLa, NSUN6 KO				HepG2
Chromosome	Position	Strand	Gene id	Gene name	Motif (+1 to +4)	Coverage	m5C level	P-value	if m5C	Coverage	m5C level	P-value	if m5C	Coverage	m5C level	P-value	if m5C	Coverage	m5C level	P-value	if m5C	Coverage	m5C level	P-value	if m5C	Coverage	m5C level	P-value	if m5C	Coverage	m5C level	P-value	if m5C	Coverage	m5C level	P-value	if m5C
10	102763639	+	ENSG00000107816	LZTS2	GAGG	97	0.103093	7.06832e-20	TRUE	65	0.0769231	1	FALSE	96	0	1	FALSE	228	0	1	FALSE	32	0.09375	1	FALSE	85	0.223529	1.65876e-44	TRUE	77	0.246753	1.40393e-44	TRUE	271	0.151292	1.4654e-81	TRUE
10	102792136	+	ENSG00000107819	SFXN3	GGCG	0		1	FALSE	0		1	FALSE	0		1	FALSE	58	0	1	FALSE	0		1	FALSE	11	0.363636	1	FALSE	16	0.0625	1	FALSE	37	0.108108	6.39119e-06	TRUE
10	102795823	+	ENSG00000107819	SFXN3	TCCA	0		1	FALSE	62	0	1	FALSE	36	0	1	FALSE	185	0	1	FALSE	0		1	FALSE	165	0.0545455	1	FALSE	143	0	1	FALSE	308	0.12987	1.76384e-61	TRUE
10	104660606	+	ENSG00000270316	C10orf32-ASMT	GAGG	23	0.0869565	1	FALSE	0		1	FALSE	30	0.0666667	1	FALSE	69	0.101449	6.44236e-09	TRUE	0		1	FALSE	0		1	FALSE	0		1	FALSE	34	0.147059	1	FALSE
10	105351697	+	ENSG00000107954	NEURL1	TGGG	0		1	FALSE	0		1	FALSE	0		1	FALSE	0		1	FALSE	0		1	FALSE	17	0.117647	1	FALSE	22	0.318182	3.39742e-19	TRUE	0		1	FALSE
10	114208697	+	ENSG00000151532	VTI1A	CCAG	45	0	1	FALSE	45	0	1	FALSE	68	0	1	FALSE	54	0	1	FALSE	11	0	1	FALSE	43	0.116279	1	FALSE	67	0.149254	6.49301e-14	TRUE	96	0.0208333	1	FALSE
10	124914574	+	ENSG00000154473	BUB3	TCCA	2486	0.197104	0	TRUE	1309	0.000763942	1	FALSE	1984	0.111895	0	TRUE	1836	0.000544662	1	FALSE	165	0.0727273	1	FALSE	735	0.0421769	1	FALSE	740	0	1	FALSE	1008	0.159722	6.40103e-225	TRUE
10	12940017	-	ENSG00000151468	CCDC3	AGGA	75	0.106667	8.01403e-15	TRUE	57	0.0877193	1	FALSE	41	0	1	FALSE	130	0	1	FALSE	0		1	FALSE	0		1	FALSE	0		1	FALSE	0		1	FALSE
10	133782046	-	ENSG00000176171	BNIP3	TCCA	649	0.100154	9.97209e-106	TRUE	261	0	1	FALSE	597	0.0770519	1	FALSE	547	0.00182815	1	FALSE	46	0.130435	5.93426e-14	TRUE	406	0.0197044	1	FALSE	461	0	1	FALSE	1756	0.0700456	1	FALSE
10	134041515	-	ENSG00000165752	STK32C	AGGA	127	0.0944882	1	FALSE	70	0.142857	5.314e-16	TRUE	123	0	1	FALSE	216	0	1	FALSE	19	0	1	FALSE	142	0.514085	2.93218e-156	TRUE	52	0.346154	2.32465e-41	TRUE	168	0.339286	5.53804e-113	TRUE
10	134121291	-	ENSG00000165752	STK32C	GGGC	72	0.0138889	1	FALSE	39	0.0512821	1	FALSE	61	0	1	FALSE	144	0	1	FALSE	0		1	FALSE	74	0.243243	2.98712e-30	TRUE	41	0.268293	2.16333e-24	TRUE	121	0.0743802	1	FALSE
10	134218271	+	ENSG00000171813	PWWP2B	GGGG	38	0	1	FALSE	0		1	FALSE	28	0	1	FALSE	46	0	1	FALSE	0		1	FALSE	42	0.0952381	1	FALSE	34	0.264706	8.6671e-23	TRUE	52	0.0576923	1	FALSE
10	135094881	-	ENSG00000130640	TUBGCP2	AAGT	938	0.0884861	1	FALSE	433	0.0484988	1	FALSE	568	0	1	FALSE	779	0	1	FALSE	108	0	1	FALSE	173	0.150289	2.44158e-49	TRUE	160	0.025	1	FALSE	438	0.086758	1	FALSE
10	135122441	+	ENSG00000198546	ZNF511	GGGG	61	0.0163934	1	FALSE	14	0.0714286	1	FALSE	74	0	1	FALSE	90	0	1	FALSE	0		1	FALSE	27	0.296296	3.78792e-19	TRUE	18	0.166667	1	FALSE	39	0	1	FALSE
10	135169000	-	ENSG00000148803	FUOM	AGGG	218	0.178899	5.79969e-71	TRUE	76	0.144737	3.30856e-23	TRUE	99	0	1	FALSE	165	0	1	FALSE	33	0.121212	3.83171e-08	FALSE	50	0.46	3.51442e-51	TRUE	27	0.222222	2.1045e-13	TRUE	235	0.285106	1.10618e-127	TRUE
10	135207773	+	ENSG00000148824	MTG1	GGGA	724	0.0441989	1	FALSE	453	0.0463576	1	FALSE	659	0.0030349	1	FALSE	708	0	1	FALSE	105	0.0571429	1	FALSE	158	0.189873	3.23629e-46	TRUE	133	0.135338	4.71723e-29	TRUE	645	0.102326	4.02911e-104	TRUE
10	135233637	+	ENSG00000254536	RP11-108K14.8	GGGG	221	0.00904977	1	FALSE	124	0	1	FALSE	275	0	1	FALSE	322	0	1	FALSE	109	0.00917431	1	FALSE	62	0.0483871	1	FALSE	64	0.109375	3.73772e-15	TRUE	367	0.0299728	1	FALSE
10	14562307	-	ENSG00000065809	FAM107B	TCCA	201	0.169154	7.38045e-61	TRUE	132	0	1	FALSE	193	0.186528	8.96836e-67	TRUE	185	0	1	FALSE	12	0.333333	1	FALSE	265	0.0867925	1	FALSE	425	0	1	FALSE	356	0.205056	1.08245e-111	TRUE
10	32345045	-	ENSG00000170759	KIF5B	TCCA	1238	0.0961228	1	FALSE	651	0	1	FALSE	739	0.117727	1.68458e-156	TRUE	935	0	1	FALSE	42	0.119048	1.43838e-10	TRUE	137	0.0364964	1	FALSE	254	0	1	FALSE	1132	0.116608	1.54516e-235	TRUE
10	35104151	-	ENSG00000148498	PARD3	GGGG	110	0.0181818	1	FALSE	41	0	1	FALSE	108	0	1	FALSE	120	0	1	FALSE	0		1	FALSE	10	0.3	1	FALSE	0		1	FALSE	134	0.119403	6.11947e-31	TRUE
10	38408765	+	ENSG00000075407	ZNF37A	AGGA	139	0.028777	1	FALSE	95	0	1	FALSE	81	0	1	FALSE	124	0	1	FALSE	28	0	1	FALSE	10	0	1	FALSE	46	0.130435	3.32582e-10	TRUE	22	0	1	FALSE
10	43316391	+	ENSG00000165733	BMS1	TCCA	330	0.254545	7.70849e-180	TRUE	149	0.00671141	1	FALSE	210	0.295238	3.61715e-130	TRUE	291	0	1	FALSE	30	0.166667	5.96696e-13	TRUE	62	0.0645161	1	FALSE	77	0	1	FALSE	74	0.202703	8.82354e-26	TRUE
10	5681430	-	ENSG00000196372	ASB13	AGGG	228	0.0350877	1	FALSE	207	0.0531401	1	FALSE	282	0	1	FALSE	281	0	1	FALSE	26	0.0384615	1	FALSE	105	0.0952381	1	FALSE	126	0.0952381	1	FALSE	174	0.212644	1.96071e-68	TRUE
10	71906196	-	ENSG00000156521	TYSND1	GGGG	234	0.042735	1	FALSE	205	0.0390244	1	FALSE	247	0	1	FALSE	586	0	1	FALSE	32	0.0625	1	FALSE	144	0.236111	2.89539e-68	TRUE	78	0.166667	4.59956e-25	TRUE	112	0.142857	2.08906e-22	TRUE
10	71906375	-	ENSG00000156521	TYSND1	GGAG	29	0.0344828	1	FALSE	41	0.195122	3.05716e-18	TRUE	32	0	1	FALSE	101	0	1	FALSE	0		1	FALSE	46	0.326087	1.56068e-33	TRUE	13	0.384615	1	FALSE	10	0	1	FALSE
10	72289804	+	ENSG00000107719	PALD1	TCCA	204	0.117647	3.67304e-47	TRUE	107	0	1	FALSE	158	0.0443038	1	FALSE	224	0.00446429	1	FALSE	0		1	FALSE	0		1	FALSE	0		1	FALSE	0		1	FALSE
10	75493031	+	ENSG00000235316	DUSP8P5	GGAG	38	0.131579	1	FALSE	34	0.0294118	1	FALSE	37	0	1	FALSE	85	0	1	FALSE	0		1	FALSE	0		1	FALSE	20	0.45	1.9141e-21	TRUE	14	0.142857	1	FALSE
10	77167158	+	ENSG00000237149	ZNF503-AS2	GGGT	373	0.00536193	1	FALSE	291	0	1	FALSE	361	0	1	FALSE	612	0	1	FALSE	46	0.0217391	1	FALSE	44	0.0227273	1	FALSE	26	0.230769	1.42737e-08	TRUE	136	0.0294118	1	FALSE
10	81851326	+	ENSG00000133678	TMEM254	GGAA	413	0.0121065	1	FALSE	221	0.0180995	1	FALSE	363	0.00275482	1	FALSE	335	0	1	FALSE	28	0	1	FALSE	42	0.0714286	1	FALSE	118	0.152542	3.90796e-31	TRUE	165	0.0787879	1	FALSE
10	82033432	-	ENSG00000151224	MAT1A	AGGG	0		1	FALSE	0		1	FALSE	0		1	FALSE	0		1	FALSE	0		1	FALSE	0		1	FALSE	0		1	FALSE	430	0.3	6.77989e-303	TRUE
10	855695	-	ENSG00000107929	LARP4B	GAGG	512	0.0507812	1	FALSE	201	0.0995025	1	FALSE	378	0	1	FALSE	120	0	1	FALSE	84	0.119048	4.01071e-21	TRUE	60	0.3	2.59974e-43	TRUE	68	0.338235	8.46981e-45	TRUE	220	0.163636	3.96026e-59	TRUE
10	89623808	+	ENSG00000171862	PTEN	GGAG	28	0	1	FALSE	0		1	FALSE	26	0	1	FALSE	96	0	1	FALSE	0		1	FALSE	0		1	FALSE	16	0	1	FALSE	39	0.205128	3.76662e-14	TRUE
10	99093883	-	ENSG00000181274	FRAT2	AGGG	384	0.0182292	1	FALSE	606	0.0214521	1	FALSE	659	0	1	FALSE	999	0	1	FALSE	60	0	1	FALSE	189	0.169312	1.70973e-62	TRUE	454	0.174009	1.77207e-140	TRUE	467	0.0449679	1	FALSE
10	99258032	-	ENSG00000155229	MMS19	AGGT	309	0.20712	3.1783e-131	TRUE	385	0.316883	2.36357e-268	TRUE	433	0.00461894	1	FALSE	564	0	1	FALSE	39	0.25641	5.09699e-24	TRUE	124	0.508065	3.39419e-150	TRUE	102	0.441176	4.90103e-109	TRUE	588	0.47619	0	TRUE
10	99473539	+	ENSG00000155254	MARVELD1	GCAG	131	0.0229008	1	FALSE	62	0.016129	1	FALSE	152	0.0394737	1	FALSE	151	0.0264901	1	FALSE	15	0.0666667	1	FALSE	64	0.109375	3.26244e-10	TRUE	77	0.0519481	1	FALSE	0		1	FALSE
10	99476982	+	ENSG00000155254	MARVELD1	AGAG	264	0.00757576	1	FALSE	233	0.0128755	1	FALSE	246	0	1	FALSE	290	0	1	FALSE	40	0	1	FALSE	157	0.146497	6.88521e-41	TRUE	280	0.15	1.98554e-79	TRUE	0		1	FALSE
10	99477416	+	ENSG00000155254	MARVELD1	AGGA	120	0.025	1	FALSE	116	0.0258621	1	FALSE	105	0	1	FALSE	135	0	1	FALSE	26	0	1	FALSE	81	0.123457	3.1485e-17	TRUE	66	0.121212	1.58021e-15	TRUE	0		1	FALSE
11	101981563	+	ENSG00000137693	YAP1	GGGG	238	0.0588235	1	FALSE	48	0.125	5.45245e-12	TRUE	133	0	1	FALSE	185	0	1	FALSE	10	0	1	FALSE	118	0.254237	5.88714e-66	TRUE	70	0.228571	5.57059e-36	TRUE	290	0.134483	4.34094e-67	TRUE
11	111599547	+	ENSG00000170145	SIK2	TGAG	82	0.109756	2.20648e-15	TRUE	11	0.181818	1	FALSE	64	0.15625	2.16608e-19	TRUE	74	0.0945946	1	FALSE	13	0.153846	1	FALSE	12	0.333333	1	FALSE	19	0.0526316	1	FALSE	28	0.142857	1	FALSE
11	111599553	+	ENSG00000170145	SIK2	AGGA	82	0.109756	2.20648e-15	TRUE	0		1	FALSE	59	0.152542	3.88747e-17	TRUE	74	0.0810811	1	FALSE	13	0.153846	1	FALSE	11	0.363636	1	FALSE	0		1	FALSE	27	0.148148	1	FALSE
11	113724997	-	ENSG00000048028	USP28	TCCA	245	0.0367347	1	FALSE	95	0.0105263	1	FALSE	305	0.101639	1.96161e-57	TRUE	309	0	1	FALSE	16	0.1875	1	FALSE	47	0.0425532	1	FALSE	79	0	1	FALSE	66	0.106061	5.77126e-09	TRUE
11	116708278	-	ENSG00000118137	APOA1	AAGG	0		1	FALSE	0		1	FALSE	0		1	FALSE	0		1	FALSE	0		1	FALSE	0		1	FALSE	0		1	FALSE	578	0.138408	6.11709e-169	TRUE
11	117079708	-	ENSG00000160613	PCSK7	TCCA	298	0.0503356	1	FALSE	141	0	1	FALSE	227	0.0660793	1	FALSE	318	0	1	FALSE	33	0	1	FALSE	150	0.06	1	FALSE	124	0	1	FALSE	273	0.135531	1.4808e-69	TRUE
11	117079745	-	ENSG00000160613	PCSK7	AGGG	295	0.0135593	1	FALSE	155	0.00645161	1	FALSE	240	0	1	FALSE	354	0	1	FALSE	38	0	1	FALSE	161	0.186335	1.52166e-60	TRUE	126	0.0714286	1	FALSE	284	0.112676	6.6621e-59	TRUE
11	117266389	+	ENSG00000110274	CEP164	AAGT	419	0.0167064	1	FALSE	173	0.0231214	1	FALSE	259	0	1	FALSE	450	0	1	FALSE	68	0	1	FALSE	48	0.104167	6.58984e-09	TRUE	75	0.0933333	1	FALSE	117	0.025641	1	FALSE
11	117283542	+	ENSG00000110274	CEP164	AGGG	229	0.0917031	1	FALSE	47	0.234043	3.45246e-26	TRUE	141	0	1	FALSE	183	0	1	FALSE	69	0.0434783	1	FALSE	12	0.5	1	FALSE	31	0.387097	7.19592e-27	TRUE	30	0.2	1	FALSE
11	118770032	-	ENSG00000186174	BCL9L	CTCA	0		1	FALSE	0		1	FALSE	0		1	FALSE	0		1	FALSE	0		1	FALSE	15	0	1	FALSE	20	0.25	7.06378e-12	TRUE	0		1	FALSE
11	118978268	+	ENSG00000172375	C2CD2L	GAGG	154	0.0714286	1	FALSE	37	0.0540541	1	FALSE	141	0	1	FALSE	204	0	1	FALSE	14	0.142857	1	FALSE	57	0.175439	6.01922e-20	TRUE	69	0.144928	2.16677e-22	TRUE	126	0.103175	1.15677e-19	TRUE
11	118983440	+	ENSG00000172375	C2CD2L	TGGG	65	0	1	FALSE	0		1	FALSE	43	0	1	FALSE	72	0	1	FALSE	0		1	FALSE	13	0	1	FALSE	46	0.108696	3.44805e-11	TRUE	25	0.04	1	FALSE
11	119179644	-	ENSG00000076706	MCAM	GAGT	225	0.0177778	1	FALSE	90	0	1	FALSE	178	0	1	FALSE	312	0	1	FALSE	29	0	1	FALSE	1150	0.116522	1.84873e-243	TRUE	1633	0.072872	1	FALSE	751	0.114514	2.28807e-108	TRUE
11	119180521	-	ENSG00000076706	MCAM	TCCA	99	0.272727	5.87516e-55	TRUE	53	0.0377358	1	FALSE	86	0.372093	1.93926e-75	TRUE	175	0	1	FALSE	13	0.0769231	1	FALSE	575	0.215652	4.92773e-258	TRUE	666	0	1	FALSE	229	0.441048	1.95907e-203	TRUE
11	119234776	-	ENSG00000036672	USP2	GCGG	63	0.015873	1	FALSE	15	0.133333	1	FALSE	68	0	1	FALSE	86	0	1	FALSE	0		1	FALSE	0		1	FALSE	25	0.32	4.65733e-22	TRUE	0		1	FALSE
11	120081768	+	ENSG00000184232	OAF	GGGG	71	0	1	FALSE	13	0	1	FALSE	67	0	1	FALSE	139	0	1	FALSE	0		1	FALSE	82	0.0243902	1	FALSE	45	0.111111	2.50935e-10	TRUE	431	0.025522	1	FALSE
11	122526558	+	ENSG00000154127	UBASH3B	GGCG	15	0.0666667	1	FALSE	27	0.0740741	1	FALSE	12	0	1	FALSE	57	0	1	FALSE	0		1	FALSE	0		1	FALSE	0		1	FALSE	63	0.301587	2.99601e-41	TRUE
11	122526584	+	ENSG00000154127	UBASH3B	AGGA	13	0.153846	1	FALSE	27	0.111111	1	FALSE	11	0	1	FALSE	65	0	1	FALSE	0		1	FALSE	0		1	FALSE	0		1	FALSE	64	0.15625	1.54695e-19	TRUE
11	124626230	-	ENSG00000149564	ESAM	CAGG	0		1	FALSE	0		1	FALSE	11	0	1	FALSE	12	0	1	FALSE	0		1	FALSE	54	0.148148	2.40136e-15	TRUE	35	0.0857143	1	FALSE	58	0.293103	2.76399e-37	TRUE
11	134094791	+	ENSG00000151502	VPS26B	GGGC	231	0.0562771	1	FALSE	217	0.0829493	1	FALSE	337	0	1	FALSE	556	0.00179856	1	FALSE	25	0	1	FALSE	198	0.227273	3.04914e-93	TRUE	172	0.27907	2.25314e-102	TRUE	337	0.139466	2.29305e-85	TRUE
11	17249880	+	ENSG00000197149	RP11-452G18.2	GCGG	345	0.0753623	1	FALSE	62	0.177419	2.76418e-19	TRUE	219	0.00456621	1	FALSE	252	0	1	FALSE	12	0.166667	1	FALSE	0		1	FALSE	0		1	FALSE	0		1	FALSE
11	1774149	-	ENSG00000117984	CTSD	TGGG	297	0.020202	1	FALSE	144	0.0277778	1	FALSE	418	0	1	FALSE	628	0	1	FALSE	53	0.0188679	1	FALSE	1840	0.157065	0	TRUE	1388	0.136888	1e-300	TRUE	2995	0.0524207	1	FALSE
11	1780780	-	ENSG00000117984	CTSD	TCCA	348	0.224138	2.14423e-125	TRUE	199	0	1	FALSE	401	0.236908	1.40694e-185	TRUE	455	0	1	FALSE	37	0.108108	1.61365e-08	FALSE	1544	0.194301	0	TRUE	1068	0.00093633	1	FALSE	2247	0.315087	0	TRUE
11	18528437	-	ENSG00000074319	TSG101	TCCA	554	0.0794224	1	FALSE	176	0.0113636	1	FALSE	347	0.0518732	1	FALSE	322	0	1	FALSE	23	0.173913	4.05587e-10	FALSE	201	0.0149254	1	FALSE	149	0	1	FALSE	382	0.117801	9.90913e-79	TRUE
11	2005729	+	ENSG00000214026	MRPL23	GGGG	36	0.0555556	1	FALSE	17	0.176471	1	FALSE	42	0	1	FALSE	30	0	1	FALSE	32	0.25	5.26876e-18	TRUE	0		1	FALSE	0		1	FALSE	48	0	1	FALSE
11	20077463	+	ENSG00000166833	NAV2	ATGA	0		1	FALSE	0		1	FALSE	11	0	1	FALSE	24	0	1	FALSE	0		1	FALSE	0		1	FALSE	16	0.1875	1	FALSE	77	0.506494	8.16039e-104	TRUE
11	2018120	-	ENSG00000130600	H19	GCAG	0		1	FALSE	0		1	FALSE	0		1	FALSE	0		1	FALSE	0		1	FALSE	1287	0.239316	0	TRUE	230	0.182609	3.11782e-96	TRUE	0		1	FALSE
11	22646888	-	ENSG00000183161	FANCF	TCCA	12	0	1	FALSE	0		1	FALSE	0		1	FALSE	0		1	FALSE	0		1	FALSE	33	0.030303	1	FALSE	71	0	1	FALSE	231	0.186147	1.61079e-77	TRUE
11	291703	+	ENSG00000142102	ATHL1	TGCC	82	0.0853659	1	FALSE	26	0.0384615	1	FALSE	47	0	1	FALSE	158	0	1	FALSE	38	0.0526316	1	FALSE	0		1	FALSE	11	0	1	FALSE	70	0.457143	7.39588e-75	TRUE
11	295100	+	ENSG00000142102	ATHL1	AGCG	257	0.0116732	1	FALSE	182	0	1	FALSE	230	0	1	FALSE	430	0	1	FALSE	364	0.00549451	1	FALSE	23	0.0434783	1	FALSE	73	0.123288	1.8778e-19	TRUE	209	0.00956938	1	FALSE
11	32112800	+	ENSG00000049449	RCN1	TGGT	3125	0.10528	0	TRUE	789	0.101394	1.73029e-144	TRUE	1758	0.000568828	1	FALSE	2522	0.000396511	1	FALSE	101	0.0990099	1	FALSE	1017	0.294985	0	TRUE	1230	0.321951	1e-300	TRUE	613	0.288744	1.08778e-259	TRUE
11	32112824	+	ENSG00000049449	RCN1	GGGC	3753	0.0378364	1	FALSE	1060	0.0311321	1	FALSE	2119	0	1	FALSE	2938	0.00136147	1	FALSE	127	0.0314961	1	FALSE	1240	0.125	3.00547e-252	TRUE	1588	0.142317	1e-300	TRUE	721	0.0929265	1	FALSE
11	36250871	+	ENSG00000179241	LDLRAD3	GGGG	231	0.021645	1	FALSE	155	0.0193548	1	FALSE	172	0	1	FALSE	205	0	1	FALSE	14	0	1	FALSE	56	0.0714286	1	FALSE	51	0.215686	9.5766e-26	TRUE	0		1	FALSE
11	3848364	-	ENSG00000177105	RHOG	TCCA	150	0.513333	3.39299e-177	TRUE	38	0	1	FALSE	89	0.426966	3.29373e-88	TRUE	83	0	1	FALSE	0		1	FALSE	54	0.37037	1.52626e-48	TRUE	20	0	1	FALSE	171	0.508772	1.08194e-211	TRUE
11	3877010	+	ENSG00000167323	STIM1	CGGA	44	0.0681818	1	FALSE	28	0.0357143	1	FALSE	36	0	1	FALSE	86	0	1	FALSE	0		1	FALSE	0		1	FALSE	0		1	FALSE	80	0.1125	1.58845e-18	TRUE
11	4113922	+	ENSG00000167323	STIM1	AGGG	237	0.0337553	1	FALSE	152	0.0394737	1	FALSE	203	0	1	FALSE	330	0	1	FALSE	31	0	1	FALSE	46	0.130435	1.78171e-13	TRUE	54	0.12963	1.28664e-13	TRUE	277	0.0938628	1	FALSE
11	44266683	+	ENSG00000151348	EXT2	TCCA	147	0.00680272	1	FALSE	15	0	1	FALSE	85	0.0235294	1	FALSE	71	0	1	FALSE	15	0.0666667	1	FALSE	46	0	1	FALSE	37	0	1	FALSE	110	0.154545	1.90866e-33	TRUE
11	44331198	-	ENSG00000052850	ALX4	TCCA	72	0.138889	5.13356e-18	TRUE	111	0	1	FALSE	81	0	1	FALSE	91	0	1	FALSE	0		1	FALSE	0		1	FALSE	12	0	1	FALSE	0		1	FALSE
11	44954468	-	ENSG00000175274	TP53I11	AGGT	106	0.0283019	1	FALSE	89	0.011236	1	FALSE	124	0	1	FALSE	253	0	1	FALSE	0		1	FALSE	20	0.2	1.17308e-09	FALSE	31	0.193548	4.03845e-14	TRUE	0		1	FALSE
11	46401805	+	ENSG00000149091	DGKZ	AGGA	73	0.150685	2.09619e-19	TRUE	21	0.0952381	1	FALSE	64	0	1	FALSE	117	0	1	FALSE	12	0.416667	1	FALSE	23	0.608696	1	FALSE	19	0.578947	1	FALSE	14	0.5	1	FALSE
11	46694886	+	ENSG00000175224	ATG13	CAGT	531	0.0282486	1	FALSE	202	0.029703	1	FALSE	335	0	1	FALSE	400	0	1	FALSE	46	0.0652174	1	FALSE	100	0.12	3.09029e-22	TRUE	151	0.112583	1.36824e-28	TRUE	332	0.0722892	1	FALSE
11	46694887	+	ENSG00000175224	ATG13	AGTG	552	0.0362319	1	FALSE	211	0.056872	1	FALSE	343	0	1	FALSE	414	0.00241546	1	FALSE	46	0.108696	2.36676e-11	TRUE	102	0.264706	1.17659e-62	TRUE	155	0.225806	1.19356e-68	TRUE	346	0.187861	2.97271e-121	TRUE
11	46699669	-	ENSG00000175220	ARHGAP1	AGGA	90	0.0111111	1	FALSE	36	0.0277778	1	FALSE	68	0	1	FALSE	83	0	1	FALSE	12	0	1	FALSE	40	0.15	6.98521e-11	TRUE	30	0	1	FALSE	85	0.0235294	1	FALSE
11	46699909	-	ENSG00000175220	ARHGAP1	AGGG	233	0.0386266	1	FALSE	115	0.0608696	1	FALSE	200	0	1	FALSE	187	0	1	FALSE	24	0	1	FALSE	88	0.215909	1.44769e-39	TRUE	82	0.329268	7.27531e-50	TRUE	180	0.15	5.23958e-57	TRUE
11	47261437	-	ENSG00000134575	ACP2	AGGA	163	0.0674847	1	FALSE	73	0.0273973	1	FALSE	152	0	1	FALSE	156	0	1	FALSE	26	0	1	FALSE	119	0.268908	6.03878e-69	TRUE	81	0.17284	5.12864e-34	TRUE	127	0.102362	2.78546e-23	TRUE
11	47436655	+	ENSG00000165915	SLC39A13	TCTA	348	0.0603448	1	FALSE	205	0	1	FALSE	447	0.0514541	1	FALSE	582	0	1	FALSE	113	0.00884956	1	FALSE	126	0.0238095	1	FALSE	73	0	1	FALSE	583	0.108062	3.03079e-112	TRUE
11	47437529	+	ENSG00000165915	SLC39A13	AGGG	182	0.00549451	1	FALSE	80	0.0125	1	FALSE	194	0.00515464	1	FALSE	263	0	1	FALSE	59	0	1	FALSE	53	0.0754717	1	FALSE	45	0.222222	7.49334e-19	TRUE	324	0.0339506	1	FALSE
11	47595007	-	ENSG00000123444	KBTBD4	TCCA	93	0.0215054	1	FALSE	83	0	1	FALSE	105	0.0285714	1	FALSE	110	0	1	FALSE	18	0	1	FALSE	158	0.00632911	1	FALSE	105	0	1	FALSE	97	0.103093	6.76608e-15	TRUE
11	490937	+	ENSG00000174915	PTDSS2	AGGG	162	0.111111	2.02645e-29	TRUE	103	0.0873786	1	FALSE	142	0	1	FALSE	181	0	1	FALSE	57	0.0350877	1	FALSE	219	0.242009	2.95281e-121	TRUE	231	0.186147	4.82027e-96	TRUE	133	0.210526	9.53804e-46	TRUE
11	61108959	+	ENSG00000149476	DAK	AGGT	240	0.0208333	1	FALSE	114	0.00877193	1	FALSE	301	0	1	FALSE	499	0	1	FALSE	46	0	1	FALSE	271	0.114391	3.91081e-58	TRUE	183	0.142077	2.92173e-56	TRUE	849	0.0400471	1	FALSE
11	61135598	+	ENSG00000149483	TMEM138	AGGA	45	0.0888889	1	FALSE	28	0.285714	1	FALSE	65	0	1	FALSE	47	0	1	FALSE	27	0.111111	4.60689e-07	FALSE	12	0.333333	1	FALSE	24	0.5	2.14628e-25	TRUE	30	0.4	1	FALSE
11	61634143	+	ENSG00000134824	FADS2	TGGG	176	0.0568182	1	FALSE	63	0.047619	1	FALSE	150	0	1	FALSE	151	0	1	FALSE	13	0.0769231	1	FALSE	92	0.293478	4.259e-56	TRUE	130	0.246154	1.19459e-61	TRUE	716	0.138268	4.60841e-184	TRUE
11	61723119	+	ENSG00000167995	BEST1	CGGG	86	0.116279	3.08476e-19	TRUE	0		1	FALSE	0		1	FALSE	11	0	1	FALSE	0		1	FALSE	0		1	FALSE	0		1	FALSE	0		1	FALSE
11	62439199	-	ENSG00000162194	C11orf48	GGAG	194	0.0206186	1	FALSE	106	0.0377358	1	FALSE	159	0	1	FALSE	203	0	1	FALSE	39	0.0769231	1	FALSE	37	0.0540541	1	FALSE	42	0.166667	5.91889e-15	TRUE	34	0.0294118	1	FALSE
11	62557913	-	ENSG00000168569	TMEM223	AAAA	381	0.0393701	1	FALSE	209	0.0717703	1	FALSE	447	0.0313199	1	FALSE	668	0.0658683	1	FALSE	51	0.156863	1.09799e-14	TRUE	418	0.0861244	1	FALSE	308	0.0324675	1	FALSE	368	0.0461957	1	FALSE
11	63526363	+	ENSG00000133318	RTN3	AGGG	1558	0.1457	0	TRUE	424	0.191038	4.72629e-153	TRUE	1472	0	1	FALSE	1605	0	1	FALSE	101	0.0693069	1	FALSE	475	0.471579	0	TRUE	725	0.462069	1e-300	TRUE	659	0.329287	0	TRUE
11	63528821	-	ENSG00000188070	C11orf95	TCCA	209	0.114833	3.01674e-37	TRUE	56	0.0178571	1	FALSE	186	0.11828	5.37372e-40	TRUE	301	0	1	FALSE	59	0.0169492	1	FALSE	10	0	1	FALSE	17	0	1	FALSE	92	0.0108696	1	FALSE
11	63765816	+	ENSG00000167770	OTUB1	GGGG	195	0.0410256	1	FALSE	70	0.0142857	1	FALSE	168	0	1	FALSE	176	0	1	FALSE	22	0.0454545	1	FALSE	46	0.130435	1.14951e-12	TRUE	28	0.178571	2.80748e-10	TRUE	137	0.0291971	1	FALSE
11	64001539	+	ENSG00000110011	DNAJC4	TCCA	43	0.232558	1.0421e-22	TRUE	24	0	1	FALSE	42	0.190476	4.28128e-15	TRUE	63	0	1	FALSE	0		1	FALSE	0		1	FALSE	12	0	1	FALSE	81	0.308642	3.30925e-59	TRUE
11	64019126	+	ENSG00000149782	PLCB3	GGGC	120	0	1	FALSE	126	0.0555556	1	FALSE	244	0	1	FALSE	334	0	1	FALSE	25	0	1	FALSE	98	0.112245	3.95012e-21	TRUE	54	0.0555556	1	FALSE	135	0	1	FALSE
11	64052692	+	ENSG00000173264	GPR137	GGGG	98	0.0510204	1	FALSE	32	0.09375	1	FALSE	86	0	1	FALSE	130	0	1	FALSE	0		1	FALSE	56	0.232143	1.28133e-23	TRUE	40	0.15	1.29055e-09	TRUE	56	0.125	6.42615e-12	TRUE
11	64055913	+	ENSG00000173264	GPR137	CGGG	168	0.333333	6.64454e-124	TRUE	61	0.393443	2.57136e-54	TRUE	190	0	1	FALSE	234	0.0042735	1	FALSE	37	0.189189	4.33134e-16	TRUE	94	0.702128	4.56922e-157	TRUE	128	0.617188	3.21206e-168	TRUE	153	0.477124	4.22935e-164	TRUE
11	64563846	-	ENSG00000168067	MAP4K2	TGGG	38	0.105263	8.39583e-05	TRUE	49	0	1	FALSE	52	0	1	FALSE	98	0	1	FALSE	13	0	1	FALSE	103	0.0291262	1	FALSE	117	0.00854701	1	FALSE	158	0.0189873	1	FALSE
11	64940157	+	ENSG00000204710	SPDYC	ATGG	74	0.108108	3.65549e-10	TRUE	12	0.0833333	1	FALSE	64	0	1	FALSE	258	0	1	FALSE	14	0	1	FALSE	0		1	FALSE	0		1	FALSE	68	0.0441176	1	FALSE
11	65065176	+	ENSG00000014138	POLA2	AGTG	35	0	1	FALSE	12	0	1	FALSE	38	0.0526316	1	FALSE	40	0.125	2.42033e-09	TRUE	0		1	FALSE	11	0	1	FALSE	35	0.0571429	1	FALSE	0		1	FALSE
11	65306695	-	ENSG00000168056	LTBP3	GAGT	339	0.0353982	1	FALSE	227	0.0837004	1	FALSE	657	0	1	FALSE	1108	0.000902527	1	FALSE	307	0.00325733	1	FALSE	310	0.258065	5.09997e-152	TRUE	473	0.319239	0	TRUE	1215	0.193416	0	TRUE
11	65314943	-	ENSG00000168056	LTBP3	GGCT	218	0.0137615	1	FALSE	127	0.00787402	1	FALSE	317	0	1	FALSE	522	0	1	FALSE	77	0	1	FALSE	109	0.266055	2.06024e-56	TRUE	249	0.212851	1.03037e-98	TRUE	703	0.0725462	1	FALSE
11	65321686	-	ENSG00000168056	LTBP3	AGGG	76	0.381579	8.96906e-65	TRUE	15	0.266667	1	FALSE	121	0	1	FALSE	168	0	1	FALSE	14	0.285714	1	FALSE	30	0.633333	1	FALSE	55	0.545455	1.17191e-71	TRUE	223	0.488789	1.22686e-262	TRUE
11	65352003	+	ENSG00000173442	EHBP1L1	AGGT	25	0	1	FALSE	10	0	1	FALSE	23	0	1	FALSE	42	0	1	FALSE	0		1	FALSE	334	0.110778	6.17713e-39	TRUE	405	0.0938272	1	FALSE	291	0.0618557	1	FALSE
11	65416811	+	ENSG00000213445	SIPA1	CAGG	17	0	1	FALSE	65	0.0307692	1	FALSE	66	0	1	FALSE	158	0	1	FALSE	24	0	1	FALSE	116	0.0431034	1	FALSE	98	0.173469	1.8421e-37	TRUE	127	0.00787402	1	FALSE
11	65485877	-	ENSG00000172922	RNASEH2C	GTGC	202	0	1	FALSE	136	0	1	FALSE	315	0	1	FALSE	474	0	1	FALSE	93	0.0430108	1	FALSE	62	0.0967742	1	FALSE	76	0.105263	1.61002e-12	TRUE	67	0.0149254	1	FALSE
11	65547578	-	ENSG00000254470	AP5B1	GGGT	129	0.0620155	1	FALSE	51	0.0392157	1	FALSE	110	0	1	FALSE	194	0	1	FALSE	12	0	1	FALSE	62	0.403226	2.69036e-59	TRUE	39	0.512821	8.59543e-51	TRUE	94	0.202128	5.24515e-34	TRUE
11	66034954	+	ENSG00000174996	KLC2	GGGA	348	0.106322	1.3361e-67	TRUE	54	0.0740741	1	FALSE	246	0	1	FALSE	322	0	1	FALSE	51	0.137255	3.72027e-17	TRUE	91	0.417582	6.97684e-96	TRUE	88	0.295455	6.50906e-57	TRUE	367	0.269755	2.12528e-225	TRUE
11	66044158	+	ENSG00000174903	RAB1B	CAGG	633	0.0616114	1	FALSE	301	0.112957	3.56857e-66	TRUE	454	0	1	FALSE	718	0	1	FALSE	51	0.0196078	1	FALSE	584	0.325342	0	TRUE	376	0.340426	1.37024e-287	TRUE	880	0.153409	1.78654e-222	TRUE
11	66063486	+	ENSG00000179292	TMEM151A	GGGG	0		1	FALSE	0		1	FALSE	0		1	FALSE	10	0	1	FALSE	0		1	FALSE	13	0.846154	1	FALSE	27	0.740741	2.48339e-51	TRUE	36	0.583333	1.3804e-45	TRUE
11	66112998	-	ENSG00000174684	B3GNT1	CTGG	199	0.00502513	1	FALSE	93	0.0430108	1	FALSE	579	0.00172712	1	FALSE	653	0	1	FALSE	35	0.0285714	1	FALSE	110	0.1	4.05088e-21	TRUE	145	0.131034	1.19654e-35	TRUE	1449	0.0890269	1	FALSE
11	66177685	+	ENSG00000254510	RP11-867G23.10	AAGG	0		1	FALSE	0		1	FALSE	0		1	FALSE	0		1	FALSE	0		1	FALSE	0		1	FALSE	39	0.179487	1.41423e-13	TRUE	0		1	FALSE
11	6640139	-	ENSG00000166340	TPP1	CAGG	323	0.0185759	1	FALSE	264	0.0227273	1	FALSE	412	0	1	FALSE	523	0	1	FALSE	34	0	1	FALSE	121	0.0826446	1	FALSE	159	0.106918	1.56573e-35	TRUE	906	0.0441501	1	FALSE
11	66452919	-	ENSG00000173898	SPTBN2	AGAG	196	0.0102041	1	FALSE	124	0.0322581	1	FALSE	206	0	1	FALSE	261	0	1	FALSE	112	0.0357143	1	FALSE	87	0.298851	3.78172e-57	TRUE	99	0.181818	1.87895e-35	TRUE	40	0.075	1	FALSE
11	66455061	-	ENSG00000173898	SPTBN2	GGGG	225	0.0311111	1	FALSE	163	0.0122699	1	FALSE	194	0	1	FALSE	350	0	1	FALSE	121	0.0578512	1	FALSE	129	0.116279	8.3651e-26	TRUE	100	0.1	1.41643e-17	TRUE	80	0.0125	1	FALSE
11	66555709	+	ENSG00000173715	C11orf80	AGGG	41	0.097561	1	FALSE	10	0	1	FALSE	40	0	1	FALSE	50	0	1	FALSE	0		1	FALSE	0		1	FALSE	11	0.0909091	1	FALSE	68	0.176471	4.29088e-25	TRUE
11	66636370	-	ENSG00000173599	PC	GAGG	205	0.0829268	1	FALSE	64	0.125	1.26966e-14	TRUE	71	0.0140845	1	FALSE	148	0	1	FALSE	25	0.08	1	FALSE	333	0.276276	1.61393e-204	TRUE	600	0.24	2.2982653799e-312	TRUE	1452	0.153581	0	TRUE
11	67200245	+	ENSG00000175634	RPS6KB2	TCCA	1286	0.514774	0	TRUE	507	0	1	FALSE	978	0.529652	0	TRUE	1287	0.000777001	1	FALSE	106	0.264151	1.44399e-61	TRUE	534	0.361423	0	TRUE	327	0	1	FALSE	1484	0.625337	0	TRUE
11	67202091	+	ENSG00000175634	RPS6KB2	AAGG	784	0.0331633	1	FALSE	298	0.0201342	1	FALSE	598	0	1	FALSE	755	0	1	FALSE	96	0.0208333	1	FALSE	342	0.160819	5.42444e-86	TRUE	238	0.147059	2.24171e-73	TRUE	779	0.0706033	1	FALSE
11	67232532	-	ENSG00000172663	TMEM134	TCCA	227	0.0881057	1	FALSE	131	0	1	FALSE	229	0.0436681	1	FALSE	346	0	1	FALSE	34	0.0294118	1	FALSE	172	0.0290698	1	FALSE	164	0	1	FALSE	371	0.115903	4.26135e-77	TRUE
11	68115603	+	ENSG00000162337	LRP5	AGAG	412	0.0145631	1	FALSE	224	0.0357143	1	FALSE	561	0.00356506	1	FALSE	629	0.00158983	1	FALSE	31	0	1	FALSE	423	0.153664	2.12519e-131	TRUE	336	0.130952	1.75552e-83	TRUE	3540	0.154237	0	TRUE
11	70281217	+	ENSG00000085733	CTTN	AAGG	1016	0.023622	1	FALSE	246	0.0162602	1	FALSE	683	0.00146413	1	FALSE	892	0.00112108	1	FALSE	195	0.0102564	1	FALSE	567	0.104056	1.71994e-111	TRUE	756	0.100529	2.55564e-143	TRUE	1624	0.0511084	1	FALSE
11	71189984	+	ENSG00000172890	NADSYN1	CGAG	106	0	1	FALSE	35	0.0285714	1	FALSE	63	0	1	FALSE	68	0	1	FALSE	37	0	1	FALSE	37	0.0810811	1	FALSE	50	0.1	7.35839e-11	TRUE	157	0.0191083	1	FALSE
11	71189985	+	ENSG00000172890	NADSYN1	GAGG	106	0.0471698	1	FALSE	35	0	1	FALSE	62	0	1	FALSE	69	0	1	FALSE	37	0.027027	1	FALSE	38	0.0789474	1	FALSE	48	0.1875	4.02749e-21	TRUE	156	0.0769231	1	FALSE
11	71935932	+	ENSG00000165458	INPPL1	CCGG	292	0.0308219	1	FALSE	100	0.02	1	FALSE	243	0	1	FALSE	325	0	1	FALSE	40	0.05	1	FALSE	314	0.127389	6.02664e-70	TRUE	260	0.0961538	1	FALSE	197	0.035533	1	FALSE
11	71935933	+	ENSG00000165458	INPPL1	CGGG	289	0.0726644	1	FALSE	98	0.112245	1	FALSE	239	0	1	FALSE	314	0	1	FALSE	40	0.025	1	FALSE	297	0.188552	1.81202e-106	TRUE	247	0.182186	1.06193e-98	TRUE	182	0.0824176	1	FALSE
11	72438103	-	ENSG00000186635	ARAP1	GGGG	58	0.0689655	1	FALSE	70	0.0857143	1	FALSE	129	0	1	FALSE	183	0	1	FALSE	13	0	1	FALSE	131	0.145038	9.49855e-38	TRUE	86	0.0930233	1	FALSE	935	0.0802139	1	FALSE
11	72540472	+	ENSG00000168010	ATG16L2	GAAG	92	0.228261	7.11185e-50	TRUE	12	0.5	1	FALSE	179	0	1	FALSE	278	0	1	FALSE	107	0.168224	6.17484e-39	TRUE	0		1	FALSE	28	0.571429	9.49313e-42	TRUE	63	0.238095	7.59049e-34	TRUE
11	73019941	+	ENSG00000110237	ARHGEF17	CGGC	26	0.0384615	1	FALSE	35	0	1	FALSE	45	0	1	FALSE	83	0	1	FALSE	0		1	FALSE	85	0.223529	8.8184e-40	TRUE	76	0.263158	1.13222e-44	TRUE	368	0.11413	9.53094e-65	TRUE
11	73019942	+	ENSG00000110237	ARHGEF17	GGCG	27	0.0740741	1	FALSE	35	0.142857	1	FALSE	43	0	1	FALSE	83	0	1	FALSE	0		1	FALSE	85	0.411765	3.79689e-83	TRUE	81	0.419753	3.34212e-83	TRUE	369	0.168022	4.45733e-103	TRUE
11	73022072	+	ENSG00000110237	ARHGEF17	AGGA	12	0	1	FALSE	0		1	FALSE	0		1	FALSE	41	0	1	FALSE	0		1	FALSE	49	0.0408163	1	FALSE	68	0.102941	1.90668e-13	TRUE	226	0.0221239	1	FALSE
11	73638335	+	ENSG00000175575	PAAF1	ACAT	291	0.0103093	1	FALSE	103	0.0194175	1	FALSE	276	0.0181159	1	FALSE	307	0.019544	1	FALSE	39	0	1	FALSE	132	0.106061	6.57288e-26	TRUE	162	0.0987654	1	FALSE	348	0.0689655	1	FALSE
11	74022578	-	ENSG00000149380	P4HA3	GGGG	0		1	FALSE	0		1	FALSE	0		1	FALSE	0		1	FALSE	0		1	FALSE	49	0.102041	3.90558e-09	TRUE	37	0.162162	1.85327e-15	TRUE	0		1	FALSE
11	75115721	+	ENSG00000149273	RPS3	TGGG	43477	0.0511535	1	FALSE	21137	0.0925391	1	FALSE	56412	0.000336808	1	FALSE	69276	0.000505225	1	FALSE	2933	0.0351176	1	FALSE	26674	0.124841	0	TRUE	22291	0.140685	1e-300	TRUE	70725	0.186836	0	TRUE
11	75526473	+	ENSG00000198382	UVRAG	GGGG	148	0.0405405	1	FALSE	71	0.0140845	1	FALSE	80	0	1	FALSE	107	0	1	FALSE	0		1	FALSE	51	0.196078	8.90227e-22	TRUE	63	0.15873	1.64915e-18	TRUE	99	0.10101	2.89855e-17	TRUE
11	77835189	-	ENSG00000159063	ALG8	AAAT	460	0.00434783	1	FALSE	69	0.0144928	1	FALSE	193	0	1	FALSE	258	0.00387597	1	FALSE	15	0	1	FALSE	175	0.194286	5.68333e-68	TRUE	95	0.284211	8.08963e-60	TRUE	200	0.035	1	FALSE
11	77931390	-	ENSG00000033327	GAB2	GAGC	37	0	1	FALSE	0		1	FALSE	40	0	1	FALSE	31	0	1	FALSE	0		1	FALSE	24	0	1	FALSE	45	0.111111	7.64301e-12	TRUE	96	0.114583	6.06194e-20	TRUE
11	803577	-	ENSG00000177595	PIDD	CGGG	227	0.0132159	1	FALSE	147	0.115646	3.82462e-32	TRUE	305	0	1	FALSE	359	0	1	FALSE	72	0.0416667	1	FALSE	16	0.0625	1	FALSE	51	0.117647	7.88246e-08	TRUE	258	0.0930233	1	FALSE
11	809967	+	ENSG00000177600	RPLP2	CTTT	31	0.0967742	1	FALSE	34	0.205882	5.84136e-17	TRUE	19	0	1	FALSE	41	0.0731707	1	FALSE	0		1	FALSE	0		1	FALSE	11	0	1	FALSE	34	0	1	FALSE
11	821028	+	ENSG00000177666	PNPLA2	AGGG	68	0.132353	1.9714e-17	TRUE	53	0.207547	2.32551e-23	TRUE	111	0	1	FALSE	137	0	1	FALSE	40	0.125	7.63604e-12	TRUE	0		1	FALSE	25	0.24	8.46212e-16	TRUE	133	0.240602	6.02227e-77	TRUE
11	829014	+	ENSG00000177685	EFCAB4A	AGGA	0		1	FALSE	0		1	FALSE	0		1	FALSE	0		1	FALSE	0		1	FALSE	0		1	FALSE	0		1	FALSE	41	0.146341	3.70647e-10	TRUE
11	830308	+	ENSG00000177685	EFCAB4A	GGGA	0		1	FALSE	0		1	FALSE	0		1	FALSE	0		1	FALSE	0		1	FALSE	26	0.230769	1	FALSE	10	0.1	1	FALSE	343	0.166181	1.1431e-105	TRUE
11	83132765	+	ENSG00000255234	RP11-727A23.10	AAGG	0		1	FALSE	0		1	FALSE	0		1	FALSE	0		1	FALSE	0		1	FALSE	0		1	FALSE	32	0.28125	3.72056e-13	TRUE	0		1	FALSE
11	8892537	-	ENSG00000166444	ST5	CAGG	44	0.113636	7.17544e-11	TRUE	75	0.08	1	FALSE	59	0	1	FALSE	61	0	1	FALSE	0		1	FALSE	0		1	FALSE	0		1	FALSE	0		1	FALSE
11	8986661	+	ENSG00000254860	TMEM9B-AS1	TCCA	96	0.15625	1.5915e-23	TRUE	60	0	1	FALSE	68	0.0735294	1	FALSE	85	0	1	FALSE	0		1	FALSE	0		1	FALSE	22	0	1	FALSE	17	0.235294	1	FALSE
12	107391384	-	ENSG00000008405	CRY1	AAAT	354	0.079096	1	FALSE	99	0.141414	7.81084e-28	TRUE	203	0.1133	1.26339e-36	TRUE	226	0.163717	1.6353e-68	TRUE	23	0.26087	9.11191e-14	TRUE	46	0.23913	1.03149e-21	TRUE	94	0.553191	3.10321e-122	TRUE	163	0.337423	3.48375e-107	TRUE
12	107393482	-	ENSG00000008405	CRY1	AAAT	303	0	1	FALSE	118	0	1	FALSE	198	0.0454545	1	FALSE	213	0.0187793	1	FALSE	32	0.0625	1	FALSE	42	0.0714286	1	FALSE	138	0.101449	4.78734e-22	TRUE	149	0.127517	2.53851e-29	TRUE
12	107487208	-	ENSG00000008405	CRY1	AGGG	70	0	1	FALSE	22	0	1	FALSE	55	0	1	FALSE	55	0	1	FALSE	0		1	FALSE	0		1	FALSE	33	0.151515	1.21818e-09	TRUE	38	0	1	FALSE
12	108154824	-	ENSG00000110851	PRDM4	GAGC	37	0.216216	1	FALSE	0		1	FALSE	29	0.172414	1	FALSE	51	0.215686	4.92887e-22	TRUE	0		1	FALSE	0		1	FALSE	0		1	FALSE	0		1	FALSE
12	108154825	-	ENSG00000110851	PRDM4	CGAG	0		1	FALSE	0		1	FALSE	28	0.178571	1	FALSE	50	0.24	5.00389e-26	TRUE	0		1	FALSE	0		1	FALSE	0		1	FALSE	0		1	FALSE
12	109040588	-	ENSG00000110880	CORO1C	ACAT	209	0.0430622	1	FALSE	54	0.166667	1	FALSE	144	0.0902778	1	FALSE	150	0.0733333	1	FALSE	10	0.1	1	FALSE	161	0.15528	3.41534e-52	TRUE	33	0.212121	3.14246e-16	TRUE	201	0.328358	1.45726e-135	TRUE
12	111082928	+	ENSG00000204852	TCTN1	AGGA	339	0.00294985	1	FALSE	139	0	1	FALSE	251	0.00398406	1	FALSE	184	0	1	FALSE	44	0	1	FALSE	106	0.0660377	1	FALSE	102	0.0490196	1	FALSE	48	0.104167	6.61589e-06	TRUE
12	112130547	+	ENSG00000111271	ACAD10	TCCA	282	0.258865	3.65771e-150	TRUE	91	0	1	FALSE	164	0.359756	1.39816e-139	TRUE	214	0	1	FALSE	27	0.148148	2.89972e-10	FALSE	41	0.097561	1	FALSE	35	0	1	FALSE	112	0.3125	2.42889e-78	TRUE
12	112280214	+	ENSG00000089022	MAPKAPK5	GAGG	315	0.0285714	1	FALSE	147	0.0204082	1	FALSE	230	0	1	FALSE	306	0	1	FALSE	25	0.04	1	FALSE	81	0.0987654	1	FALSE	100	0.1	9.20321e-21	TRUE	208	0.0432692	1	FALSE
12	114255447	-	ENSG00000122965	RBM19	TGGG	13	0	1	FALSE	24	0	1	FALSE	51	0	1	FALSE	37	0	1	FALSE	29	0	1	FALSE	15	0.333333	1	FALSE	47	0.297872	4.68922e-36	TRUE	66	0.0909091	1	FALSE
12	114260008	-	ENSG00000122965	RBM19	GAGG	77	0	1	FALSE	80	0.0125	1	FALSE	65	0	1	FALSE	85	0	1	FALSE	16	0.0625	1	FALSE	38	0.0526316	1	FALSE	47	0.12766	8.76399e-14	TRUE	227	0.030837	1	FALSE
12	117349117	+	ENSG00000174989	FBXW8	CGGG	38	0	1	FALSE	0		1	FALSE	35	0.0857143	1	FALSE	26	0.0384615	1	FALSE	0		1	FALSE	0		1	FALSE	0		1	FALSE	20	0.25	9.4831e-12	TRUE
12	117349118	+	ENSG00000174989	FBXW8	GGGG	39	0	1	FALSE	10	0	1	FALSE	34	0.117647	1	FALSE	27	0.037037	1	FALSE	0		1	FALSE	0		1	FALSE	0		1	FALSE	20	0.3	2.15464e-14	TRUE
12	118683952	+	ENSG00000240342	RPS2P5	GCGG	5694	0.0807868	1	FALSE	461	0.145336	7.87729e-121	TRUE	4044	0.00024728	1	FALSE	4798	0.00041684	1	FALSE	228	0.0307018	1	FALSE	601	0.229617	1.63586e-250	TRUE	215	0.153488	1.29971e-57	TRUE	710	0.177465	3.17272e-208	TRUE
12	118814507	+	ENSG00000111707	SUDS3	GGGG	1001	0.143856	7.29462e-266	TRUE	464	0.18319	2.26549e-161	TRUE	1095	0	1	FALSE	992	0.00201613	1	FALSE	51	0.0784314	1	FALSE	174	0.528736	3.41448e-209	TRUE	155	0.541935	3.47014e-170	TRUE	446	0.253363	2.51594e-212	TRUE
12	120125390	-	ENSG00000122966	CIT	AAAT	201	0.0646766	1	FALSE	79	0.0506329	1	FALSE	173	0.00578035	1	FALSE	171	0.0409357	1	FALSE	40	0	1	FALSE	20	0.3	1.77563e-15	TRUE	14	0.142857	1	FALSE	11	0	1	FALSE
12	120582141	-	ENSG00000089154	GCN1L1	AAGG	1031	0.0387973	1	FALSE	710	0.0676056	1	FALSE	1164	0.000859107	1	FALSE	1064	0.00093985	1	FALSE	197	0.0101523	1	FALSE	343	0.157434	2.64547e-113	TRUE	372	0.110215	2.63156e-71	TRUE	975	0.0871795	1	FALSE
12	120650755	+	ENSG00000255857	PXN-AS1	AGGT	42	0.238095	1.16038e-23	TRUE	33	0.242424	1.00498e-17	TRUE	42	0	1	FALSE	36	0	1	FALSE	0		1	FALSE	0		1	FALSE	0		1	FALSE	27	0.0740741	1	FALSE
12	121341847	-	ENSG00000157837	SPPL3	GGAG	470	0.0659574	1	FALSE	195	0.0717949	1	FALSE	466	0	1	FALSE	532	0.0018797	1	FALSE	32	0	1	FALSE	72	0.0972222	1	FALSE	90	0.144444	4.43479e-27	TRUE	303	0.0660066	1	FALSE
12	122064836	+	ENSG00000182500	ORAI1	GAGG	91	0.010989	1	FALSE	88	0.0113636	1	FALSE	122	0	1	FALSE	154	0	1	FALSE	0		1	FALSE	87	0.103448	8.57223e-18	TRUE	75	0.0533333	1	FALSE	217	0.0230415	1	FALSE
12	123465973	+	ENSG00000182196	ARL6IP4	AGGA	257	0.0466926	1	FALSE	117	0.0683761	1	FALSE	326	0.00306748	1	FALSE	266	0	1	FALSE	144	0.0694444	1	FALSE	15	0.4	1	FALSE	33	0.151515	1.40457e-10	TRUE	111	0.0630631	1	FALSE
12	123469254	-	ENSG00000090975	PITPNM2	GAGA	58	0.103448	2.00894e-09	TRUE	49	0.122449	1.30437e-13	TRUE	56	0	1	FALSE	62	0	1	FALSE	54	0.111111	7.13784e-14	TRUE	41	0.463415	1.2163e-46	TRUE	38	0.447368	5.34108e-41	TRUE	149	0.348993	9.47791e-120	TRUE
12	124817810	-	ENSG00000196498	NCOR2	AAGA	531	0.0376648	1	FALSE	238	0.0504202	1	FALSE	437	0	1	FALSE	518	0	1	FALSE	96	0	1	FALSE	325	0.0338462	1	FALSE	256	0.0195312	1	FALSE	298	0.100671	2.95034e-46	TRUE
12	131623966	+	ENSG00000111452	GPR133	GGAG	0		1	FALSE	0		1	FALSE	0		1	FALSE	0		1	FALSE	0		1	FALSE	38	0.526316	2.31691e-52	TRUE	51	0.431373	4.66316e-60	TRUE	0		1	FALSE
12	132514398	+	ENSG00000183495	EP400	TCCA	484	0.0640496	1	FALSE	359	0	1	FALSE	519	0.100193	1.68761e-94	TRUE	500	0	1	FALSE	51	0.0196078	1	FALSE	80	0.025	1	FALSE	56	0	1	FALSE	211	0.0663507	1	FALSE
12	132546658	+	ENSG00000183495	EP400	CGGG	349	0.0315186	1	FALSE	296	0.0675676	1	FALSE	395	0	1	FALSE	371	0	1	FALSE	60	0.0333333	1	FALSE	65	0.107692	8.58073e-10	TRUE	57	0.157895	2.25251e-16	TRUE	183	0.10929	7.694e-30	TRUE
12	132546659	+	ENSG00000183495	EP400	GGGA	340	0.0205882	1	FALSE	287	0.0522648	1	FALSE	382	0	1	FALSE	356	0	1	FALSE	56	0.107143	2.38676e-13	TRUE	57	0.175439	1.83403e-18	TRUE	49	0.102041	1.12049e-08	TRUE	173	0.0693642	1	FALSE
12	133066856	+	ENSG00000112787	FBRSL1	CGCG	113	0.0619469	1	FALSE	75	0.0266667	1	FALSE	79	0	1	FALSE	105	0	1	FALSE	13	0	1	FALSE	12	0.25	1	FALSE	15	0.266667	1	FALSE	110	0.127273	1.05417e-25	TRUE
12	133084927	+	ENSG00000112787	FBRSL1	TCCA	810	0.154321	1.10774e-235	TRUE	415	0	1	FALSE	674	0.0875371	1	FALSE	762	0.00262467	1	FALSE	91	0.032967	1	FALSE	209	0.0334928	1	FALSE	188	0	1	FALSE	928	0.150862	8.39987e-264	TRUE
12	133238145	-	ENSG00000177084	POLE	TCCA	1015	0.119212	7.37794e-213	TRUE	787	0	1	FALSE	1245	0.151807	0	TRUE	1138	0.000878735	1	FALSE	223	0.0269058	1	FALSE	220	0.0545455	1	FALSE	224	0.00892857	1	FALSE	168	0.0833333	1	FALSE
12	133338250	-	ENSG00000176915	ANKLE2	GGGA	840	0.0142857	1	FALSE	189	0.031746	1	FALSE	723	0	1	FALSE	783	0	1	FALSE	75	0.0133333	1	FALSE	287	0.0905923	1	FALSE	192	0.114583	3.7211e-35	TRUE	217	0.0184332	1	FALSE
12	133417230	-	ENSG00000072609	CHFR	TCCA	65	0.0615385	1	FALSE	42	0	1	FALSE	81	0.111111	5.69744e-19	TRUE	89	0	1	FALSE	27	0.037037	1	FALSE	0		1	FALSE	19	0	1	FALSE	133	0.105263	1.04125e-26	TRUE
12	133430074	-	ENSG00000072609	CHFR	CAGG	194	0.0206186	1	FALSE	121	0.0495868	1	FALSE	166	0	1	FALSE	205	0	1	FALSE	30	0.0666667	1	FALSE	37	0.108108	1	FALSE	31	0.129032	8.35929e-08	FALSE	311	0.144695	3.83111e-89	TRUE
12	1604453	+	ENSG00000082805	ERC1	TCCA	64	0.125	6.41343e-14	TRUE	35	0	1	FALSE	61	0.131148	8.09784e-17	TRUE	70	0	1	FALSE	0		1	FALSE	0		1	FALSE	0		1	FALSE	32	0.15625	4.51101e-10	TRUE
12	25403822	-	ENSG00000133703	KRAS	AGTG	35	0.114286	1	FALSE	0		1	FALSE	45	0.133333	3.64889e-11	TRUE	37	0.027027	1	FALSE	0		1	FALSE	0		1	FALSE	0		1	FALSE	0		1	FALSE
12	29496175	-	ENSG00000087502	ERGIC2	TGGG	179	0.00558659	1	FALSE	112	0.00892857	1	FALSE	196	0	1	FALSE	213	0	1	FALSE	19	0	1	FALSE	112	0.0982143	1	FALSE	66	0.121212	1.95831e-18	TRUE	113	0.0176991	1	FALSE
12	31743761	-	ENSG00000170456	DENND5B	GGGA	73	0.671233	1.49103e-130	TRUE	32	0.71875	1	FALSE	72	0	1	FALSE	110	0	1	FALSE	0		1	FALSE	30	0.966667	1	FALSE	32	0.90625	7.19787e-76	TRUE	56	0.928571	5.7948e-120	TRUE
12	39836798	-	ENSG00000139116	KIF21A	GGCT	225	0.0266667	1	FALSE	120	0.00833333	1	FALSE	191	0	1	FALSE	228	0	1	FALSE	12	0	1	FALSE	53	0.113208	1.27004e-10	TRUE	60	0.116667	7.17085e-15	TRUE	131	0.0610687	1	FALSE
12	40499704	-	ENSG00000151229	SLC2A13	GGCG	164	0.268293	7.6696e-79	TRUE	106	0.198113	8.3067e-38	TRUE	167	0	1	FALSE	265	0	1	FALSE	15	0.266667	1	FALSE	47	0.531915	1.78793e-48	TRUE	102	0.313725	1.562e-63	TRUE	61	0.409836	3.28e-37	TRUE
12	45609960	+	ENSG00000177119	ANO6	GGCG	184	0	1	FALSE	167	0.00598802	1	FALSE	183	0	1	FALSE	217	0	1	FALSE	0		1	FALSE	72	0.138889	1.09998e-19	TRUE	63	0.111111	7.16027e-12	TRUE	308	0.0194805	1	FALSE
12	46662349	-	ENSG00000111371	SLC38A1	TCCA	968	0.143595	1.52878e-292	TRUE	117	0	1	FALSE	385	0.127273	2.97016e-98	TRUE	313	0	1	FALSE	17	0.470588	1	FALSE	62	0.0645161	1	FALSE	40	0	1	FALSE	63	0.15873	2.69149e-15	TRUE
12	49359358	-	ENSG00000169884	WNT10B	AGAG	42	0.119048	4.66576e-09	TRUE	63	0.0793651	1	FALSE	15	0	1	FALSE	97	0	1	FALSE	0		1	FALSE	70	0.385714	3.10488e-55	TRUE	88	0.147727	4.77001e-22	TRUE	0		1	FALSE
12	49730310	-	ENSG00000186897	C1QL4	GCGG	62	0.016129	1	FALSE	91	0.021978	1	FALSE	86	0	1	FALSE	171	0	1	FALSE	16	0	1	FALSE	0		1	FALSE	27	0.185185	6.71013e-11	TRUE	0		1	FALSE
12	50028910	+	ENSG00000110844	PRPF40B	AGGC	13	0	1	FALSE	48	0.0625	1	FALSE	59	0	1	FALSE	115	0	1	FALSE	16	0	1	FALSE	16	0.1875	1	FALSE	25	0.24	1.97458e-15	TRUE	70	0.0857143	1	FALSE
12	50185427	-	ENSG00000167566	NCKAP5L	AGGG	180	0	1	FALSE	70	0	1	FALSE	123	0	1	FALSE	141	0	1	FALSE	53	0	1	FALSE	38	0.105263	4.60077e-07	TRUE	50	0.02	1	FALSE	121	0.00826446	1	FALSE
12	51589808	-	ENSG00000184271	POU6F1	TCCA	54	0.111111	2.20268e-12	TRUE	70	0	1	FALSE	56	0.0535714	1	FALSE	82	0	1	FALSE	18	0	1	FALSE	0		1	FALSE	0		1	FALSE	0		1	FALSE
12	52585669	-	ENSG00000167767	KRT80	GTGG	0		1	FALSE	0		1	FALSE	0		1	FALSE	0		1	FALSE	0		1	FALSE	330	0.169697	1.60611e-117	TRUE	289	0.121107	1.26191e-74	TRUE	0		1	FALSE
12	52627020	+	ENSG00000135480	KRT7	GAGG	0		1	FALSE	0		1	FALSE	0		1	FALSE	0		1	FALSE	0		1	FALSE	264	0.147727	2.63616e-80	TRUE	136	0.161765	1.48197e-47	TRUE	0		1	FALSE
12	53343513	-	ENSG00000170421	KRT8	GGAT	10	0	1	FALSE	0		1	FALSE	32	0	1	FALSE	47	0	1	FALSE	0		1	FALSE	89	0.0224719	1	FALSE	84	0.0119048	1	FALSE	150	0.106667	9.64775e-29	TRUE
12	53433438	+	ENSG00000063046	EIF4B	TCCA	1540	0.0409091	1	FALSE	4033	0.00123977	1	FALSE	4149	0.0995421	1	FALSE	5445	0.000550964	1	FALSE	299	0.133779	1.03386e-76	TRUE	2661	0.0195415	1	FALSE	4705	0.00042508	1	FALSE	6295	0.136934	0	TRUE
12	53495902	+	ENSG00000167779	IGFBP6	TCCA	0		1	FALSE	0		1	FALSE	11	0.454545	1	FALSE	20	0	1	FALSE	0		1	FALSE	558	0.417563	0	TRUE	75	0	1	FALSE	127	0.503937	2.10795e-115	TRUE
12	53899040	+	ENSG00000139546	TARBP2	TCCA	655	0.273282	0	TRUE	389	0	1	FALSE	480	0.129167	3.2313e-118	TRUE	529	0	1	FALSE	111	0.0810811	1	FALSE	326	0.0368098	1	FALSE	246	0	1	FALSE	548	0.25365	1.59367e-282	TRUE
12	53928374	-	ENSG00000267281	RP11-793H13.10	TCCA	47	0.12766	2.89173e-10	TRUE	0		1	FALSE	29	0.172414	1	FALSE	15	0	1	FALSE	0		1	FALSE	10	0.3	1	FALSE	12	0	1	FALSE	0		1	FALSE
12	54764256	-	ENSG00000161642	ZNF385A	TCCA	80	0.075	1	FALSE	32	0	1	FALSE	76	0.144737	1.27439e-20	TRUE	202	0.0049505	1	FALSE	0		1	FALSE	87	0.0804598	1	FALSE	61	0	1	FALSE	14	0.214286	1	FALSE
12	56396423	+	ENSG00000139531	SUOX	TCCA	55	0.145455	8.9318e-14	TRUE	89	0	1	FALSE	103	0.203883	3.35243e-38	TRUE	116	0	1	FALSE	21	0.047619	1	FALSE	67	0.223881	1.88485e-31	TRUE	77	0	1	FALSE	156	0.25641	2.38326e-76	TRUE
12	56437217	+	ENSG00000197728	RPS26	AGGA	12790	0.0152463	1	FALSE	5665	0.0330097	1	FALSE	9605	0.00041645	1	FALSE	12310	0.000406174	1	FALSE	880	0.0113636	1	FALSE	6591	0.0876953	1	FALSE	8525	0.110968	1e-300	TRUE	5311	0.0171342	1	FALSE
12	56522203	+	ENSG00000139641	ESYT1	CAGA	297	0.010101	1	FALSE	189	0.015873	1	FALSE	271	0	1	FALSE	279	0	1	FALSE	19	0	1	FALSE	179	0.111732	4.00032e-37	TRUE	195	0.0769231	1	FALSE	384	0.0572917	1	FALSE
12	56666531	-	ENSG00000062485	CS	AGAG	1329	0.0571859	1	FALSE	463	0.0820734	1	FALSE	942	0.00106157	1	FALSE	1046	0	1	FALSE	113	0.00884956	1	FALSE	459	0.204793	1.05771e-195	TRUE	494	0.121457	9.61724e-99	TRUE	962	0.168399	7.03541e-239	TRUE
12	57627364	+	ENSG00000182199	SHMT2	GGGA	4656	0.0268471	1	FALSE	2879	0.0406391	1	FALSE	4757	0.000420433	1	FALSE	3301	0.000605877	1	FALSE	248	0.0241935	1	FALSE	1287	0.10101	1.86012e-230	TRUE	1267	0.0749803	1	FALSE	5042	0.0743752	1	FALSE
12	58010678	+	ENSG00000240771	ARHGEF25	TGGT	145	0.0413793	1	FALSE	198	0.106061	2.73912e-29	TRUE	201	0	1	FALSE	436	0	1	FALSE	90	0	1	FALSE	0		1	FALSE	13	0.0769231	1	FALSE	177	0.265537	2.51694e-104	TRUE
12	58024263	-	ENSG00000135454	B4GALNT1	AGGT	14	0	1	FALSE	31	0.0322581	1	FALSE	53	0	1	FALSE	126	0	1	FALSE	0		1	FALSE	33	0.30303	1	FALSE	41	0.121951	7.57397e-11	TRUE	190	0.0210526	1	FALSE
12	58149000	+	ENSG00000139266	MARCH9	GGGC	110	0.0272727	1	FALSE	12	0	1	FALSE	49	0	1	FALSE	117	0.00854701	1	FALSE	10	0	1	FALSE	25	0.08	1	FALSE	17	0.235294	1	FALSE	32	0.15625	4.74441e-11	TRUE
12	62415535	-	ENSG00000213363	RPS3P6	TGGG	2604	0.0433948	1	FALSE	1908	0.0838574	1	FALSE	3381	0.000591541	1	FALSE	3644	0.000548847	1	FALSE	128	0.0390625	1	FALSE	2145	0.121212	9.85829e-259	TRUE	836	0.12201	1.13363e-106	TRUE	4297	0.175006	0	TRUE
12	6657570	-	ENSG00000010295	IFFO1	AGGG	39	0.102564	1.16045e-07	TRUE	11	0	1	FALSE	51	0	1	FALSE	92	0	1	FALSE	25	0	1	FALSE	0		1	FALSE	0		1	FALSE	26	0.192308	1	FALSE
12	6833856	+	ENSG00000111652	COPS7A	AGGA	844	0.0390995	1	FALSE	502	0.0338645	1	FALSE	691	0	1	FALSE	911	0	1	FALSE	76	0.0131579	1	FALSE	523	0.110899	3.43017e-104	TRUE	368	0.0896739	1	FALSE	700	0.0842857	1	FALSE
12	6937655	+	ENSG00000110811	LEPREL2	GGGG	119	0	1	FALSE	70	0.0285714	1	FALSE	111	0	1	FALSE	94	0	1	FALSE	0		1	FALSE	60	0.133333	1.88997e-14	TRUE	24	0.125	1.20249e-07	FALSE	256	0.0351562	1	FALSE
12	6958838	-	ENSG00000111665	CDCA3	TCCA	515	0.0932039	1	FALSE	233	0	1	FALSE	386	0.0518135	1	FALSE	446	0	1	FALSE	48	0.104167	2.20765e-11	TRUE	154	0.0194805	1	FALSE	64	0	1	FALSE	127	0.0551181	1	FALSE
12	74933487	+	ENSG00000253719	ATXN7L3B	TCCA	837	0.108722	3.74254e-172	TRUE	460	0	1	FALSE	633	0.107425	3.33316e-121	TRUE	641	0	1	FALSE	37	0.0810811	1	FALSE	199	0.0502513	1	FALSE	203	0	1	FALSE	310	0.145161	1.58752e-76	TRUE
12	76953256	-	ENSG00000091039	OSBPL8	GGGG	407	0.36855	2.58311e-290	TRUE	228	0.403509	7.5551e-190	TRUE	293	0	1	FALSE	356	0.00280899	1	FALSE	12	0	1	FALSE	35	0.771429	1	FALSE	66	0.742424	5.20097e-111	TRUE	103	0.640777	4.7326e-126	TRUE
12	90102544	-	ENSG00000070961	ATP2B1	GAGG	62	0.129032	6.5056e-14	TRUE	39	0.102564	1	FALSE	45	0	1	FALSE	49	0	1	FALSE	0		1	FALSE	15	0.466667	1	FALSE	21	0.380952	3.44714e-19	TRUE	26	0.153846	1.76488e-07	FALSE
12	9225254	-	ENSG00000175899	A2M	TCCA	0		1	FALSE	0		1	FALSE	0		1	FALSE	0		1	FALSE	0		1	FALSE	0		1	FALSE	0		1	FALSE	28204	0.312332	0	TRUE
12	97347001	+	ENSG00000139350	NEDD1	AAAA	116	0.0775862	1	FALSE	25	0.12	1.39464e-07	FALSE	29	0.172414	7.49909e-09	TRUE	93	0.0537634	1	FALSE	0		1	FALSE	0		1	FALSE	0		1	FALSE	13	0.0769231	1	FALSE
12	99039429	+	ENSG00000120868	APAF1	CAGG	61	0.196721	3.79636e-24	TRUE	26	0.346154	1	FALSE	51	0	1	FALSE	76	0	1	FALSE	0		1	FALSE	12	0.75	1	FALSE	0		1	FALSE	24	0.208333	1	FALSE
13	107143261	-	ENSG00000125266	EFNB2	TCCA	64	0.203125	2.01468e-24	TRUE	31	0	1	FALSE	70	0.157143	4.95766e-19	TRUE	83	0	1	FALSE	0		1	FALSE	0		1	FALSE	0		1	FALSE	0		1	FALSE
13	110827008	-	ENSG00000187498	COL4A1	AGGC	188	0.0904255	1	FALSE	139	0.115108	5.25631e-34	TRUE	281	0	1	FALSE	485	0	1	FALSE	18	0.0555556	1	FALSE	174	0.344828	2.14737e-138	TRUE	116	0.198276	2.37466e-48	TRUE	0		1	FALSE
13	111160500	+	ENSG00000134871	COL4A2	AGGA	249	0.0200803	1	FALSE	170	0.0294118	1	FALSE	287	0	1	FALSE	423	0	1	FALSE	25	0	1	FALSE	255	0.117647	6.13793e-55	TRUE	229	0.113537	2.04414e-44	TRUE	0		1	FALSE
13	111567237	-	ENSG00000088448	ANKRD10	AGCG	69	0.0869565	1	FALSE	34	0.176471	1.70474e-12	TRUE	116	0	1	FALSE	98	0	1	FALSE	11	0.0909091	1	FALSE	38	0.368421	2.02421e-34	TRUE	46	0.304348	3.18294e-24	TRUE	155	0.174194	9.77803e-54	TRUE
13	25672117	+	ENSG00000151846	PABPC3	TCCA	60	0.0333333	1	FALSE	44	0	1	FALSE	44	0.113636	8.94299e-10	TRUE	63	0	1	FALSE	0		1	FALSE	65	0.0307692	1	FALSE	0		1	FALSE	63	0.126984	6.74269e-14	TRUE
13	39611860	-	ENSG00000120685	PROSER1	AGGT	954	0.0503145	1	FALSE	188	0.0425532	1	FALSE	441	0	1	FALSE	603	0	1	FALSE	40	0.05	1	FALSE	61	0.213115	9.5762e-27	TRUE	56	0.142857	3.81173e-16	TRUE	163	0.0368098	1	FALSE
13	41950365	+	ENSG00000172766	NAA16	AGTG	224	0.0580357	1	FALSE	80	0.0625	1	FALSE	202	0.0693069	1	FALSE	174	0.114943	1.4223e-23	TRUE	64	0.015625	1	FALSE	0		1	FALSE	45	0.133333	5.60972e-07	TRUE	34	0	1	FALSE
13	45147310	-	ENSG00000102804	TSC22D1	GAGG	94	0	1	FALSE	61	0.0655738	1	FALSE	119	0	1	FALSE	164	0	1	FALSE	13	0	1	FALSE	50	0.22	2.9075e-26	TRUE	96	0.1875	1.34901e-44	TRUE	63	0.047619	1	FALSE
13	45694772	+	ENSG00000188342	GTF2F2	TCCA	1618	0.0475896	1	FALSE	322	0	1	FALSE	583	0.0222985	1	FALSE	612	0	1	FALSE	36	0.194444	1.14411e-14	TRUE	177	0	1	FALSE	200	0	1	FALSE	462	0.030303	1	FALSE
13	48655783	-	ENSG00000136146	MED4	AGGT	657	0.00913242	1	FALSE	242	0.0371901	1	FALSE	609	0	1	FALSE	646	0	1	FALSE	36	0.0277778	1	FALSE	182	0.104396	1.21622e-32	TRUE	272	0.0514706	1	FALSE	358	0.0418994	1	FALSE
13	52026774	-	ENSG00000102786	INTS6	GGGG	63	0.0952381	1	FALSE	0		1	FALSE	22	0	1	FALSE	41	0	1	FALSE	0		1	FALSE	0		1	FALSE	30	0.233333	1.42035e-13	TRUE	54	0.185185	8.45368e-16	TRUE
13	73633605	+	ENSG00000102554	KLF5	CGGC	180	0.00555556	1	FALSE	62	0.0322581	1	FALSE	176	0	1	FALSE	195	0	1	FALSE	10	0	1	FALSE	853	0.10551	3.9048e-155	TRUE	1113	0.0503145	1	FALSE	238	0.092437	1	FALSE
13	98674638	+	ENSG00000065150	IPO5	GGGA	702	0.0270655	1	FALSE	147	0.0136054	1	FALSE	568	0	1	FALSE	556	0	1	FALSE	44	0	1	FALSE	321	0.0623053	1	FALSE	155	0.0451613	1	FALSE	273	0.102564	1.80028e-42	TRUE
13	99047580	+	ENSG00000152767	FARP1	CGGG	272	0.0257353	1	FALSE	117	0.0512821	1	FALSE	310	0	1	FALSE	345	0	1	FALSE	35	0.0571429	1	FALSE	249	0.0923695	1	FALSE	158	0.101266	7.83962e-31	TRUE	1661	0.0686334	1	FALSE
14	102482327	+	ENSG00000197102	DYNC1H1	TCCA	556	0.129496	8.98882e-133	TRUE	270	0	1	FALSE	445	0.107865	1.91645e-91	TRUE	572	0	1	FALSE	26	0.230769	2.95095e-16	TRUE	113	0.0442478	1	FALSE	56	0	1	FALSE	305	0.154098	2.03848e-92	TRUE
14	102814850	-	ENSG00000100865	CINP	AGGC	534	0.0805243	1	FALSE	292	0.0856164	1	FALSE	357	0	1	FALSE	497	0.00201207	1	FALSE	29	0.103448	8.70454e-06	FALSE	183	0.519126	5.31222e-199	TRUE	135	0.355556	7.17233e-96	TRUE	473	0.247357	6.0802e-205	TRUE
14	102973897	-	ENSG00000156381	ANKRD9	GCGG	578	0.0294118	1	FALSE	468	0.0299145	1	FALSE	689	0	1	FALSE	953	0	1	FALSE	124	0.0403226	1	FALSE	309	0.281553	1.259e-162	TRUE	405	0.283951	1.1803e-210	TRUE	1104	0.0733696	1	FALSE
14	102976011	-	ENSG00000156381	ANKRD9	GCGG	39	0.0512821	1	FALSE	0		1	FALSE	0		1	FALSE	0		1	FALSE	14	0.0714286	1	FALSE	23	0.130435	1	FALSE	43	0.116279	2.17113e-08	TRUE	40	0.025	1	FALSE
14	103376331	+	ENSG00000131323	TRAF3	CGGG	169	0.177515	6.44661e-59	TRUE	0		1	FALSE	59	0.101695	1.79119e-11	TRUE	97	0.185567	2.21931e-33	TRUE	11	0.363636	1	FALSE	24	0.0833333	1	FALSE	10	0.2	1	FALSE	41	0.170732	1.54637e-15	TRUE
14	103376332	+	ENSG00000131323	TRAF3	GGGG	175	0.177143	8.02418e-61	TRUE	0		1	FALSE	58	0.103448	4.31841e-11	TRUE	97	0.14433	5.37747e-22	TRUE	12	0.333333	1	FALSE	14	0.0714286	1	FALSE	11	0.272727	1	FALSE	41	0.170732	1.64628e-15	TRUE
14	103390064	+	ENSG00000166126	AMN	TCCA	0		1	FALSE	0		1	FALSE	0		1	FALSE	0		1	FALSE	0		1	FALSE	0		1	FALSE	0		1	FALSE	666	0.364865	0	TRUE
14	103851888	+	ENSG00000075413	MARK3	GGCG	617	0.0453809	1	FALSE	219	0.0410959	1	FALSE	368	0	1	FALSE	502	0	1	FALSE	32	0.03125	1	FALSE	53	0.207547	1.48132e-25	TRUE	69	0.202899	2.7428e-22	TRUE	156	0.173077	6.81311e-42	TRUE
14	104037976	+	ENSG00000256500	RP11-73M18.2	TCCA	190	0.0947368	1	FALSE	67	0	1	FALSE	112	0.107143	1.40942e-22	TRUE	175	0	1	FALSE	11	0.0909091	1	FALSE	85	0.152941	1.42435e-29	TRUE	56	0	1	FALSE	100	0.14	1.47574e-26	TRUE
14	104164238	-	ENSG00000126215	XRCC3	AGGG	1613	0.0291383	1	FALSE	311	0.0289389	1	FALSE	656	0	1	FALSE	1017	0	1	FALSE	161	0.0372671	1	FALSE	102	0.156863	2.76945e-29	TRUE	77	0.233766	4.79079e-32	TRUE	158	0.0759494	1	FALSE
14	104164305	-	ENSG00000126215	XRCC3	TGGG	1201	0.011657	1	FALSE	206	0	1	FALSE	497	0	1	FALSE	802	0	1	FALSE	141	0.0212766	1	FALSE	81	0.037037	1	FALSE	53	0.169811	2.34284e-15	TRUE	113	0.0176991	1	FALSE
14	104165014	-	ENSG00000126215	XRCC3	AGGG	1296	0.0277778	1	FALSE	252	0.0277778	1	FALSE	496	0	1	FALSE	789	0	1	FALSE	114	0.00877193	1	FALSE	77	0.116883	6.61504e-16	TRUE	77	0.0649351	1	FALSE	115	0.0347826	1	FALSE
14	104642765	+	ENSG00000066735	KIF26A	CGAG	116	0.0172414	1	FALSE	124	0	1	FALSE	127	0	1	FALSE	196	0	1	FALSE	32	0	1	FALSE	195	0.0871795	1	FALSE	88	0.102273	4.48705e-17	TRUE	0		1	FALSE
14	104643123	+	ENSG00000066735	KIF26A	GGGG	89	0.0337079	1	FALSE	100	0.05	1	FALSE	133	0	1	FALSE	172	0	1	FALSE	30	0.0333333	1	FALSE	145	0.165517	6.68769e-48	TRUE	46	0.0652174	1	FALSE	0		1	FALSE
14	105170385	+	ENSG00000203485	INF2	TCCA	76	0.0921053	1	FALSE	42	0	1	FALSE	43	0.0697674	1	FALSE	120	0	1	FALSE	0		1	FALSE	118	0.0254237	1	FALSE	89	0	1	FALSE	165	0.127273	2.98757e-38	TRUE
14	105270355	+	ENSG00000179627	ZBTB42	AGGG	0		1	FALSE	0		1	FALSE	0		1	FALSE	30	0	1	FALSE	0		1	FALSE	12	0.166667	1	FALSE	18	0.222222	1	FALSE	69	0.130435	5.61864e-16	TRUE
14	105288652	+	ENSG00000258701	LINC00638	GGAG	48	0.104167	1.64995e-09	TRUE	0		1	FALSE	29	0	1	FALSE	22	0	1	FALSE	0		1	FALSE	0		1	FALSE	0		1	FALSE	0		1	FALSE
14	105361100	+	ENSG00000099814	CEP170B	AGGA	277	0.158845	8.34514e-83	TRUE	75	0.16	7.92014e-25	TRUE	166	0	1	FALSE	281	0	1	FALSE	61	0.0491803	1	FALSE	58	0.344828	7.81203e-48	TRUE	72	0.333333	1.45527e-51	TRUE	268	0.205224	2.31527e-117	TRUE
14	105420573	-	ENSG00000185567	AHNAK2	GAGG	0		1	FALSE	0		1	FALSE	0		1	FALSE	23	0	1	FALSE	0		1	FALSE	40	0.1	5.87864e-08	TRUE	12	0.25	1	FALSE	0		1	FALSE
14	105814915	+	ENSG00000179364	PACS2	AGGT	368	0.0108696	1	FALSE	296	0.0371622	1	FALSE	354	0	1	FALSE	503	0	1	FALSE	41	0	1	FALSE	62	0.145161	2.14703e-19	TRUE	70	0.1	1.23939e-13	TRUE	596	0.11745	3.6002e-135	TRUE
14	105857063	+	ENSG00000179364	PACS2	AGCG	21	0.238095	1	FALSE	11	0.181818	1	FALSE	31	0.0322581	1	FALSE	82	0	1	FALSE	20	0.25	3.86845e-13	TRUE	0		1	FALSE	0		1	FALSE	10	0.2	1	FALSE
14	19681346	+	ENSG00000225210	AL589743.1	TTGG	470	0.0297872	1	FALSE	336	0.0386905	1	FALSE	549	0	1	FALSE	489	0.00204499	1	FALSE	79	0.0253165	1	FALSE	35	0.2	1.34326e-11	TRUE	23	0	1	FALSE	90	0.0666667	1	FALSE
14	20811393	-	ENSG00000259001	RPPH1	AGGA	0		1	FALSE	0		1	FALSE	18	0	1	FALSE	20	0	1	FALSE	0		1	FALSE	40	0.4	1.237e-26	TRUE	0		1	FALSE	237	0.544304	1.83755e-196	TRUE
14	21929015	-	ENSG00000129472	RAB2B	AGAT	238	0.092437	1	FALSE	73	0.136986	3.13156e-11	TRUE	141	0.134752	2.24504e-21	TRUE	194	0.134021	1.17618e-25	TRUE	57	0.140351	1.08678e-08	TRUE	15	0.133333	1	FALSE	32	0.15625	4.32294e-06	TRUE	245	0.236735	8.90327e-66	TRUE
14	21929024	-	ENSG00000129472	RAB2B	AAGG	217	0.119816	1.44309e-27	TRUE	73	0.178082	4.4613e-17	TRUE	128	0.21875	3.79509e-37	TRUE	186	0.182796	8.78791e-38	TRUE	50	0.18	1.28251e-10	TRUE	15	0.133333	1	FALSE	32	0.09375	1	FALSE	233	0.283262	2.11351e-80	TRUE
14	21929025	-	ENSG00000129472	RAB2B	CAAG	210	0.133333	9.35409e-31	TRUE	71	0.211268	5.7973e-21	TRUE	125	0.184	7.02412e-29	TRUE	187	0.165775	1.0067e-33	TRUE	52	0.153846	5.11497e-09	TRUE	14	0.214286	1	FALSE	31	0.0967742	1	FALSE	230	0.286957	7.68931e-81	TRUE
14	23442699	-	ENSG00000129474	AJUBA	ACAT	974	0.0154004	1	FALSE	188	0.00531915	1	FALSE	264	0.0265152	1	FALSE	294	0.0340136	1	FALSE	17	0.0588235	1	FALSE	319	0.0564263	1	FALSE	169	0.136095	4.69685e-48	TRUE	2133	0.107829	0	TRUE
14	23770879	-	ENSG00000235194	PPP1R3E	GAGG	206	0.0533981	1	FALSE	55	0.0363636	1	FALSE	206	0	1	FALSE	185	0	1	FALSE	24	0.0833333	1	FALSE	33	0.515152	1	FALSE	67	0.432836	2.33847e-59	TRUE	185	0.156757	6.88232e-54	TRUE
14	23816078	-	ENSG00000092096	SLC22A17	TCCA	72	0.333333	6.7544e-49	TRUE	65	0.0153846	1	FALSE	55	0.309091	3.41232e-38	TRUE	330	0	1	FALSE	57	0.0175439	1	FALSE	0		1	FALSE	0		1	FALSE	0		1	FALSE
14	24423062	+	ENSG00000157326	DHRS4	CGGG	735	0.0816327	1	FALSE	376	0.0638298	1	FALSE	420	0	1	FALSE	670	0	1	FALSE	56	0.0178571	1	FALSE	205	0.141463	4.94478e-49	TRUE	166	0.150602	1.2915e-43	TRUE	1230	0.164228	0	TRUE
14	24568271	+	ENSG00000100889	PCK2	CAGT	1784	0	1	FALSE	586	0.00170648	1	FALSE	967	0.00103413	1	FALSE	1010	0	1	FALSE	36	0.138889	3.12171e-11	TRUE	145	0	1	FALSE	108	0	1	FALSE	6670	0.000749625	1	FALSE
14	24686191	-	ENSG00000129559	NEDD8	CAGG	1922	0.00676379	1	FALSE	882	0.0226757	1	FALSE	1360	0	1	FALSE	2138	0	1	FALSE	153	0.0196078	1	FALSE	1181	0.110923	1.01939e-168	TRUE	1227	0.0806846	1	FALSE	3844	0.0319979	1	FALSE
14	24780473	+	ENSG00000272658	LTB4R2	AGCG	91	0.549451	1.18542e-124	TRUE	92	0.576087	6.4286e-125	TRUE	94	0	1	FALSE	122	0	1	FALSE	20	0.45	1.93989e-23	TRUE	0		1	FALSE	12	0.583333	1	FALSE	52	0.75	2.34758e-95	TRUE
14	28734325	+	ENSG00000197358	BNIP3P1	TCCA	33	0.0909091	1	FALSE	0		1	FALSE	40	0.2	1.35965e-10	TRUE	37	0	1	FALSE	0		1	FALSE	38	0.0526316	1	FALSE	21	0	1	FALSE	167	0.0598802	1	FALSE
14	30396633	-	ENSG00000184304	PRKD1	AGGG	145	0.17931	7.70054e-53	TRUE	49	0.0816327	1	FALSE	91	0	1	FALSE	95	0	1	FALSE	0		1	FALSE	0		1	FALSE	0		1	FALSE	0		1	FALSE
14	31676316	-	ENSG00000092148	HECTD1	GGGA	137	0.0875912	1	FALSE	78	0.192308	2.46115e-32	TRUE	141	0	1	FALSE	166	0	1	FALSE	0		1	FALSE	16	0.5625	1	FALSE	39	0.333333	1.90688e-25	TRUE	132	0.287879	5.48548e-88	TRUE
14	31916441	-	ENSG00000129480	DTD2	GAGG	201	0.0646766	1	FALSE	121	0.115702	5.62565e-14	TRUE	0		1	FALSE	73	0.0547945	1	FALSE	10	0	1	FALSE	44	0	1	FALSE	73	0	1	FALSE	139	0.0359712	1	FALSE
14	31916442	-	ENSG00000129480	DTD2	CGAG	195	0.0769231	1	FALSE	120	0.116667	4.86973e-14	TRUE	67	0.134328	1	FALSE	71	0.0704225	1	FALSE	0		1	FALSE	43	0	1	FALSE	73	0.0273973	1	FALSE	137	0.0364964	1	FALSE
14	39736300	+	ENSG00000150527	CTAGE5	GAAG	0		1	FALSE	0		1	FALSE	0		1	FALSE	0		1	FALSE	0		1	FALSE	0		1	FALSE	0		1	FALSE	148	0.128378	9.04022e-31	TRUE
14	50052737	-	ENSG00000213741	RPS29	CGGA	40514	0.0898949	1	FALSE	31633	0.101287	0	TRUE	46333	0.000647487	1	FALSE	58752	0.000629766	1	FALSE	2440	0.0307377	1	FALSE	15183	0.154186	0	TRUE	9526	0.173105	1e-300	TRUE	47808	0.269097	0	TRUE
14	52508974	-	ENSG00000087303	NID2	GTGG	36	0.25	1.00076e-16	TRUE	107	0.046729	1	FALSE	69	0	1	FALSE	166	0	1	FALSE	0		1	FALSE	0		1	FALSE	0		1	FALSE	0		1	FALSE
14	52534737	-	ENSG00000087303	NID2	GAGA	46	0.23913	6.83756e-20	TRUE	128	0.117188	2.83904e-28	TRUE	112	0	1	FALSE	240	0	1	FALSE	0		1	FALSE	0		1	FALSE	0		1	FALSE	0		1	FALSE
14	56083297	+	ENSG00000126777	KTN1	TCCA	852	0.0176056	1	FALSE	455	0	1	FALSE	736	0.0298913	1	FALSE	979	0	1	FALSE	60	0.1	2.65834e-13	TRUE	224	0.0178571	1	FALSE	494	0	1	FALSE	470	0.0553191	1	FALSE
14	57878532	+	ENSG00000139977	NAA30	TCCA	60	0.05	1	FALSE	23	0	1	FALSE	38	0.105263	3.87258e-07	TRUE	50	0	1	FALSE	0		1	FALSE	0		1	FALSE	0		1	FALSE	10	0.3	1	FALSE
14	60620694	-	ENSG00000100612	DHRS7	TCCA	2456	0.131515	0	TRUE	697	0	1	FALSE	1125	0.118222	4.00067e-229	TRUE	2609	0.000766577	1	FALSE	114	0.192982	7.50525e-41	TRUE	125	0.056	1	FALSE	236	0	1	FALSE	409	0.161369	1.11128e-123	TRUE
14	65413377	-	ENSG00000139998	RAB15	TCCA	200	0.465	3.95022e-186	TRUE	57	0	1	FALSE	116	0.293103	4.6239e-55	TRUE	248	0	1	FALSE	22	0.136364	1.07719e-06	FALSE	0		1	FALSE	0		1	FALSE	252	0.440476	9.39676e-241	TRUE
14	65415004	-	ENSG00000139998	RAB15	GGGG	85	0.0470588	1	FALSE	0		1	FALSE	48	0	1	FALSE	120	0	1	FALSE	0		1	FALSE	0		1	FALSE	0		1	FALSE	122	0.180328	1.76441e-39	TRUE
14	69676351	+	ENSG00000081177	EXD2	TCCA	246	0.0813008	1	FALSE	156	0	1	FALSE	269	0.0892193	1	FALSE	358	0	1	FALSE	23	0.0869565	1	FALSE	75	0.106667	6.73804e-15	TRUE	73	0	1	FALSE	120	0.125	2.96258e-27	TRUE
14	74417089	+	ENSG00000119723	COQ6	GGCC	143	0.013986	1	FALSE	44	0.0227273	1	FALSE	79	0	1	FALSE	170	0	1	FALSE	16	0.125	1	FALSE	63	0.190476	1.79787e-25	TRUE	39	0.230769	5.60731e-21	TRUE	59	0.152542	6.32249e-13	TRUE
14	74763384	-	ENSG00000119688	ABCD4	AGGG	42	0.142857	2.37658e-12	TRUE	0		1	FALSE	27	0	1	FALSE	49	0	1	FALSE	0		1	FALSE	0		1	FALSE	0		1	FALSE	0		1	FALSE
14	77254093	-	ENSG00000013523	ANGEL1	TCCA	533	0.148218	6.86859e-140	TRUE	241	0	1	FALSE	281	0.0782918	1	FALSE	531	0.00188324	1	FALSE	67	0.0298507	1	FALSE	100	0.06	1	FALSE	98	0	1	FALSE	167	0.107784	8.97623e-31	TRUE
14	77787122	-	ENSG00000009830	POMT2	GGGG	79	0.35443	1.47605e-71	TRUE	42	0.642857	5.49747e-76	TRUE	81	0	1	FALSE	82	0	1	FALSE	0		1	FALSE	26	0.923077	1	FALSE	22	0.954545	3.06991e-55	TRUE	55	0.527273	4.51727e-72	TRUE
14	89884095	+	ENSG00000258920	FOXN3-AS1	AGGG	146	0.0958904	1	FALSE	31	0.0967742	1	FALSE	37	0	1	FALSE	140	0	1	FALSE	16	0	1	FALSE	12	0.25	1	FALSE	16	0.0625	1	FALSE	70	0.371429	8.84502e-45	TRUE
14	92629336	+	ENSG00000165934	CPSF2	TCCA	348	0.117816	1.17632e-73	TRUE	94	0	1	FALSE	142	0.161972	3.31793e-40	TRUE	189	0	1	FALSE	0		1	FALSE	17	0	1	FALSE	17	0	1	FALSE	53	0.113208	8.31815e-08	TRUE
14	93118486	+	ENSG00000100599	RIN3	TCCA	66	0.121212	8.13366e-17	TRUE	23	0	1	FALSE	59	0.0338983	1	FALSE	78	0	1	FALSE	0		1	FALSE	29	0	1	FALSE	35	0	1	FALSE	55	0.181818	1.22757e-17	TRUE
14	95899662	-	ENSG00000176438	SYNE3	TGGA	39	0.102564	5.27128e-08	TRUE	34	0	1	FALSE	0		1	FALSE	29	0	1	FALSE	0		1	FALSE	0		1	FALSE	0		1	FALSE	76	0	1	FALSE
15	101938731	-	ENSG00000140479	PCSK6	TGGG	459	0.0305011	1	FALSE	350	0.0285714	1	FALSE	301	0.00332226	1	FALSE	409	0	1	FALSE	18	0.111111	1	FALSE	167	0.11976	2.26979e-39	TRUE	88	0.113636	1.9157e-21	TRUE	714	0.057423	1	FALSE
15	29131279	+	ENSG00000034053	APBA2	GGGA	30	0.633333	1	FALSE	12	0.666667	1	FALSE	54	0	1	FALSE	61	0	1	FALSE	0		1	FALSE	0		1	FALSE	0		1	FALSE	39	0.74359	2.0699e-82	TRUE
15	30763477	+	ENSG00000215302	CTD-3092A11.1	TGGG	168	0.0238095	1	FALSE	118	0.0254237	1	FALSE	273	0	1	FALSE	321	0	1	FALSE	31	0.0322581	1	FALSE	59	0.135593	3.50472e-10	TRUE	88	0.193182	8.04196e-25	TRUE	65	0.0307692	1	FALSE
15	30763530	+	ENSG00000215302	CTD-3092A11.1	GCGG	140	0.0142857	1	FALSE	104	0	1	FALSE	226	0	1	FALSE	267	0	1	FALSE	27	0	1	FALSE	41	0.097561	1	FALSE	79	0.139241	6.71577e-15	TRUE	56	0.0535714	1	FALSE
15	40094074	-	ENSG00000166073	GPR176	TCCA	56	0.160714	5.53085e-18	TRUE	41	0	1	FALSE	57	0.0350877	1	FALSE	77	0	1	FALSE	0		1	FALSE	28	0.0357143	1	FALSE	17	0	1	FALSE	0		1	FALSE
15	42192236	-	ENSG00000103966	EHD4	TCCA	265	0.116981	4.653e-50	TRUE	146	0	1	FALSE	182	0.10989	2.36228e-31	TRUE	193	0	1	FALSE	21	0.238095	5.23858e-12	TRUE	67	0.0298507	1	FALSE	72	0	1	FALSE	178	0.123596	3.62998e-35	TRUE
15	45361136	+	ENSG00000140263	SORD	TCCA	491	0.0244399	1	FALSE	820	0	1	FALSE	658	0.0288754	1	FALSE	992	0	1	FALSE	60	0.1	5.4993e-13	TRUE	584	0.010274	1	FALSE	376	0	1	FALSE	2071	0.0193143	1	FALSE
15	56142878	-	ENSG00000069869	NEDD4	TCCA	130	0.184615	3.63096e-39	TRUE	37	0.027027	1	FALSE	107	0.0934579	1	FALSE	136	0	1	FALSE	0		1	FALSE	10	0	1	FALSE	20	0	1	FALSE	60	0.05	1	FALSE
15	63449681	-	ENSG00000185088	RPS27L	GAGC	0		1	FALSE	0		1	FALSE	0		1	FALSE	0		1	FALSE	0		1	FALSE	33	0.666667	1	FALSE	22	0.454545	4.37595e-23	TRUE	40	0.15	2.12861e-10	TRUE
15	65116247	-	ENSG00000140451	PIF1	GGGG	54	0	1	FALSE	66	0	1	FALSE	50	0	1	FALSE	85	0	1	FALSE	17	0	1	FALSE	26	0	1	FALSE	45	0.111111	3.51896e-10	TRUE	49	0.0204082	1	FALSE
15	65255799	-	ENSG00000090487	SPG21	TCCA	149	0.114094	2.636e-28	TRUE	90	0	1	FALSE	203	0.0935961	1	FALSE	236	0	1	FALSE	23	0.26087	5.45643e-15	TRUE	182	0.0494505	1	FALSE	106	0	1	FALSE	194	0.195876	1.16825e-58	TRUE
15	65675303	-	ENSG00000103742	IGDCC4	TCCA	65	0.0923077	1	FALSE	10	0	1	FALSE	47	0.106383	6.10544e-11	TRUE	94	0	1	FALSE	17	0.0588235	1	FALSE	0		1	FALSE	0		1	FALSE	0		1	FALSE
15	66644515	-	ENSG00000075131	TIPIN	TCCA	1466	0.0436562	1	FALSE	592	0	1	FALSE	723	0.118949	9.44941e-124	TRUE	982	0	1	FALSE	106	0.0754717	1	FALSE	147	0.0408163	1	FALSE	272	0	1	FALSE	78	0.0769231	1	FALSE
15	66679289	+	ENSG00000169032	MAP2K1	GGCG	173	0.260116	1.45345e-99	TRUE	49	0.408163	2.12063e-48	TRUE	186	0	1	FALSE	193	0	1	FALSE	0		1	FALSE	78	0.205128	1.31778e-33	TRUE	27	0.0740741	1	FALSE	106	0.443396	1.23964e-99	TRUE
15	72118336	-	ENSG00000066933	MYO9A	AAAA	49	0.102041	1.57104e-10	TRUE	13	0.0769231	1	FALSE	36	0.138889	1	FALSE	43	0.0930233	1	FALSE	12	0	1	FALSE	0		1	FALSE	0		1	FALSE	0		1	FALSE
15	72118350	-	ENSG00000066933	MYO9A	AAAA	47	0.106383	1.26986e-10	TRUE	12	0	1	FALSE	31	0.129032	1	FALSE	23	0.130435	2.40345e-06	FALSE	11	0.0909091	1	FALSE	0		1	FALSE	0		1	FALSE	0		1	FALSE
15	73023743	+	ENSG00000140463	BBS4	TCCA	233	0.459227	1.30271e-227	TRUE	90	0.0111111	1	FALSE	240	0.279167	1.47748e-138	TRUE	322	0	1	FALSE	15	0.2	1	FALSE	65	0.138462	2.0098e-16	TRUE	32	0	1	FALSE	41	0.268293	4.53159e-20	TRUE
15	73976715	+	ENSG00000103855	CD276	CGGC	291	0.0137457	1	FALSE	158	0.00632911	1	FALSE	235	0	1	FALSE	367	0	1	FALSE	16	0	1	FALSE	40	0	1	FALSE	36	0.138889	1.99647e-11	TRUE	113	0.0353982	1	FALSE
15	74487672	-	ENSG00000137868	STRA6	AGAG	0		1	FALSE	0		1	FALSE	0		1	FALSE	13	0	1	FALSE	0		1	FALSE	80	0.15	4.07721e-24	TRUE	117	0.042735	1	FALSE	0		1	FALSE
15	74742302	-	ENSG00000138629	UBL7	TCCA	1003	0.0658026	1	FALSE	429	0.004662	1	FALSE	516	0.0465116	1	FALSE	703	0	1	FALSE	38	0.131579	9.45459e-10	TRUE	310	0.0258065	1	FALSE	192	0	1	FALSE	704	0.0681818	1	FALSE
15	74751055	-	ENSG00000138629	UBL7	AGGA	1002	0.0469062	1	FALSE	371	0.0566038	1	FALSE	476	0	1	FALSE	738	0	1	FALSE	37	0.0540541	1	FALSE	274	0.131387	8.51944e-62	TRUE	211	0.161137	7.92462e-64	TRUE	722	0.117729	5.04666e-130	TRUE
15	74889504	+	ENSG00000179361	ARID3B	AGGG	608	0.0246711	1	FALSE	128	0.0234375	1	FALSE	282	0	1	FALSE	366	0	1	FALSE	49	0	1	FALSE	23	0.0434783	1	FALSE	47	0.106383	1.82237e-06	TRUE	299	0.103679	6.81775e-53	TRUE
15	74923387	-	ENSG00000179151	EDC3	TGAG	420	0.111905	4.51957e-79	TRUE	239	0.158996	7.47375e-78	TRUE	345	0	1	FALSE	360	0	1	FALSE	69	0.0724638	1	FALSE	90	0.277778	7.38167e-55	TRUE	112	0.419643	5.30071e-108	TRUE	142	0.246479	2.9384e-69	TRUE
15	75248841	-	ENSG00000178718	RPP25	GCAG	51	0.0196078	1	FALSE	10	0	1	FALSE	64	0	1	FALSE	151	0	1	FALSE	0		1	FALSE	274	0.251825	2.65946e-148	TRUE	209	0.287081	4.43464e-138	TRUE	0		1	FALSE
15	75967754	-	ENSG00000173546	CSPG4	TGGG	10	0	1	FALSE	0		1	FALSE	0		1	FALSE	40	0	1	FALSE	0		1	FALSE	83	0.13253	1.2948e-22	TRUE	28	0.178571	2.22956e-11	TRUE	0		1	FALSE
15	75969632	-	ENSG00000173546	CSPG4	AGAG	0		1	FALSE	27	0	1	FALSE	13	0	1	FALSE	52	0	1	FALSE	0		1	FALSE	82	0.121951	1.79553e-20	TRUE	19	0.157895	1	FALSE	0		1	FALSE
15	76135802	+	ENSG00000140367	UBE2Q2	AAAG	52	0.211538	9.16514e-23	TRUE	56	0.178571	2.76376e-21	TRUE	69	0	1	FALSE	95	0	1	FALSE	0		1	FALSE	26	0.423077	1	FALSE	26	0.269231	1.42161e-15	TRUE	31	0.0967742	1	FALSE
15	77906731	-	ENSG00000169783	LINGO1	TCCA	189	0.142857	1.57188e-36	TRUE	173	0	1	FALSE	162	0.123457	3.34173e-33	TRUE	288	0	1	FALSE	23	0.0869565	1	FALSE	0		1	FALSE	0		1	FALSE	0		1	FALSE
15	78574016	+	ENSG00000140403	DNAJA4	CAAG	0		1	FALSE	0		1	FALSE	0		1	FALSE	0		1	FALSE	0		1	FALSE	51	0.27451	1.70968e-32	TRUE	58	0.396552	8.29364e-58	TRUE	0		1	FALSE
15	78584966	-	ENSG00000140395	WDR61	AGGA	932	0.0182403	1	FALSE	513	0.0272904	1	FALSE	872	0.00229358	1	FALSE	817	0	1	FALSE	100	0	1	FALSE	719	0.141864	5.61944e-176	TRUE	787	0.0762389	1	FALSE	496	0.0584677	1	FALSE
15	81241569	+	ENSG00000103888	KIAA1199	AGGA	0		1	FALSE	0		1	FALSE	0		1	FALSE	0		1	FALSE	0		1	FALSE	0		1	FALSE	0		1	FALSE	110	0.309091	7.39948e-81	TRUE
15	82443952	-	ENSG00000140598	EFTUD1	TCCA	322	0.0652174	1	FALSE	61	0	1	FALSE	279	0.0752688	1	FALSE	203	0	1	FALSE	18	0.166667	1	FALSE	126	0.0714286	1	FALSE	145	0	1	FALSE	58	0.137931	2.98393e-14	TRUE
15	83101421	+	ENSG00000196648	GOLGA6L20	AGGG	25	0	1	FALSE	12	0.0833333	1	FALSE	49	0.0204082	1	FALSE	36	0	1	FALSE	20	0.25	1.16914e-12	TRUE	0		1	FALSE	0		1	FALSE	0		1	FALSE
15	90444818	-	ENSG00000242498	C15orf38	AGGG	164	0.0426829	1	FALSE	11	0	1	FALSE	81	0	1	FALSE	100	0	1	FALSE	0		1	FALSE	17	0.117647	1	FALSE	23	0.391304	1.0881e-21	TRUE	0		1	FALSE
15	91425541	+	ENSG00000140564	FURIN	TCCA	364	0.631868	0	TRUE	241	0	1	FALSE	361	0.67036	0	TRUE	668	0	1	FALSE	42	0.190476	3.33306e-19	TRUE	422	0.563981	0	TRUE	327	0	1	FALSE	438	0.762557	0	TRUE
15	91446591	+	ENSG00000196547	MAN2A2	GGAG	359	0.0139276	1	FALSE	165	0.0484848	1	FALSE	445	0	1	FALSE	511	0	1	FALSE	74	0	1	FALSE	105	0.114286	1.02262e-25	TRUE	89	0.258427	1.42395e-49	TRUE	295	0.0474576	1	FALSE
16	11439562	+	ENSG00000175643	RMI2	GGGG	602	0.0531561	1	FALSE	115	0.0695652	1	FALSE	387	0	1	FALSE	474	0	1	FALSE	26	0	1	FALSE	65	0.184615	2.11439e-21	TRUE	61	0.278689	1.32834e-30	TRUE	448	0.127232	1.48218e-86	TRUE
16	11466451	-	ENSG00000188897	CTD-3088G3.8	GTGC	12	0	1	FALSE	33	0.121212	1	FALSE	33	0	1	FALSE	0		1	FALSE	41	0.170732	9.70838e-16	TRUE	0		1	FALSE	0		1	FALSE	0		1	FALSE
16	1250401	+	ENSG00000196557	CACNA1H	TGGG	82	0.0365854	1	FALSE	25	0.04	1	FALSE	45	0	1	FALSE	69	0	1	FALSE	11	0	1	FALSE	0		1	FALSE	31	0.193548	7.17376e-15	TRUE	48	0.0625	1	FALSE
16	1359911	+	ENSG00000103275	UBE2I	GGGG	28	0	1	FALSE	0		1	FALSE	0		1	FALSE	30	0	1	FALSE	0		1	FALSE	47	0.0638298	1	FALSE	41	0.121951	8.11576e-11	TRUE	20	0.05	1	FALSE
16	1414688	-	ENSG00000059145	UNKL	GGGG	59	0.0847458	1	FALSE	49	0.0816327	1	FALSE	44	0	1	FALSE	87	0	1	FALSE	26	0.115385	1.22241e-06	FALSE	29	0.37931	1	FALSE	26	0.192308	7.21698e-13	TRUE	25	0.08	1	FALSE
16	1495765	-	ENSG00000103249	CLCN7	GAGG	418	0.0669856	1	FALSE	238	0.0588235	1	FALSE	510	0	1	FALSE	662	0.00151057	1	FALSE	282	0.0851064	1	FALSE	180	0.405556	1.89886e-171	TRUE	380	0.45	1e-300	TRUE	540	0.218519	5.10972e-245	TRUE
16	16235533	+	ENSG00000103222	ABCC1	TCCA	303	0.108911	1.59021e-60	TRUE	117	0	1	FALSE	202	0.133663	1.00876e-54	TRUE	271	0	1	FALSE	41	0.0487805	1	FALSE	173	0.0520231	1	FALSE	178	0	1	FALSE	415	0.120482	6.44541e-93	TRUE
16	16414011	+	ENSG00000183889	NPIPA7	GCGG	522	0.0977011	1	FALSE	75	0.133333	5.09827e-22	TRUE	309	0.00323625	1	FALSE	209	0	1	FALSE	41	0.146341	4.60534e-15	TRUE	33	0.181818	1	FALSE	40	0.275	3.69466e-27	TRUE	213	0.211268	1.00863e-100	TRUE
16	16454040	+	ENSG00000227827	RP11-958N24.2	GCGG	118	0.101695	1.06579e-23	TRUE	0		1	FALSE	73	0	1	FALSE	46	0	1	FALSE	0		1	FALSE	0		1	FALSE	12	0.25	1	FALSE	79	0.101266	9.88602e-16	TRUE
16	1794083	+	ENSG00000138834	MAPK8IP3	GGTG	257	0	1	FALSE	84	0.0238095	1	FALSE	182	0	1	FALSE	185	0	1	FALSE	48	0	1	FALSE	26	0	1	FALSE	60	0.05	1	FALSE	270	0.125926	1.4057e-66	TRUE
16	1828974	+	ENSG00000197774	EME2	AAGG	204	0.0147059	1	FALSE	72	0.0138889	1	FALSE	137	0	1	FALSE	164	0	1	FALSE	137	0.0291971	1	FALSE	20	0.05	1	FALSE	53	0.113208	4.02121e-13	TRUE	53	0.0188679	1	FALSE
16	18442370	-	ENSG00000205746	RP11-1212A22.1	GCGG	208	0.0625	1	FALSE	52	0.0961538	1	FALSE	78	0	1	FALSE	67	0	1	FALSE	16	0	1	FALSE	0		1	FALSE	32	0.09375	1	FALSE	196	0.127551	6.74035e-51	TRUE
16	18495573	-	ENSG00000254681	PKD1P5	GGGC	91	0.032967	1	FALSE	0		1	FALSE	57	0	1	FALSE	67	0	1	FALSE	0		1	FALSE	0		1	FALSE	11	0	1	FALSE	48	0.104167	6.59943e-09	TRUE
16	1871945	-	ENSG00000063854	HAGH	AAAA	33	0.0909091	1	FALSE	0		1	FALSE	33	0.0606061	1	FALSE	43	0.255814	2.87982e-23	TRUE	10	0.1	1	FALSE	0		1	FALSE	0		1	FALSE	32	0	1	FALSE
16	1871953	-	ENSG00000063854	HAGH	AAAA	32	0.125	1	FALSE	0		1	FALSE	32	0.15625	1	FALSE	44	0.25	4.18391e-23	TRUE	0		1	FALSE	0		1	FALSE	0		1	FALSE	31	0.0322581	1	FALSE
16	2014563	-	ENSG00000140988	RPS2	GCGG	8282	0.0863318	1	FALSE	565	0.111504	7.79923e-118	TRUE	6720	0.0014881	1	FALSE	7344	0.000408497	1	FALSE	374	0.0748663	1	FALSE	986	0.204868	0	TRUE	418	0.210526	7.5978e-167	TRUE	1567	0.182514	0	TRUE
16	2027167	+	ENSG00000183751	TBL3	AGGC	525	0.0419048	1	FALSE	312	0.0320513	1	FALSE	502	0	1	FALSE	519	0	1	FALSE	69	0.0289855	1	FALSE	201	0.119403	3.36749e-48	TRUE	223	0.116592	1.82236e-41	TRUE	486	0.0658436	1	FALSE
16	2048065	-	ENSG00000167962	ZNF598	GGGA	477	0.0251572	1	FALSE	204	0.0196078	1	FALSE	354	0	1	FALSE	305	0.00655738	1	FALSE	117	0.042735	1	FALSE	160	0.13125	5.29515e-44	TRUE	228	0.0833333	1	FALSE	297	0.0673401	1	FALSE
16	2158370	-	ENSG00000008710	PKD1	GTGT	536	0.0242537	1	FALSE	137	0.0291971	1	FALSE	301	0	1	FALSE	225	0	1	FALSE	89	0.0449438	1	FALSE	41	0.0487805	1	FALSE	70	0.114286	2.00624e-16	TRUE	235	0.0510638	1	FALSE
16	2185634	-	ENSG00000008710	PKD1	GGGG	400	0.0075	1	FALSE	45	0.155556	1.92063e-15	TRUE	227	0	1	FALSE	207	0	1	FALSE	48	0	1	FALSE	20	0.4	4.16923e-21	TRUE	61	0.114754	1.50137e-14	TRUE	224	0.0758929	1	FALSE
16	2185833	-	ENSG00000008710	PKD1	GGGC	695	0.0100719	1	FALSE	217	0.0184332	1	FALSE	338	0.00295858	1	FALSE	339	0	1	FALSE	48	0	1	FALSE	72	0.0555556	1	FALSE	69	0.101449	3.6968e-14	TRUE	359	0.0362117	1	FALSE
16	2225897	+	ENSG00000131653	TRAF7	TCCA	384	0.380208	0	TRUE	333	0.003003	1	FALSE	487	0.367556	0	TRUE	430	0	1	FALSE	74	0.0810811	1	FALSE	405	0.125926	1.39347e-92	TRUE	592	0	1	FALSE	990	0.417172	0	TRUE
16	2226360	+	ENSG00000131653	TRAF7	AGGG	404	0.0866337	1	FALSE	402	0.0895522	1	FALSE	552	0.00181159	1	FALSE	584	0	1	FALSE	102	0.00980392	1	FALSE	538	0.180297	2.68079e-193	TRUE	552	0.128623	1.36286e-136	TRUE	1068	0.213483	0	TRUE
16	22338605	+	ENSG00000058600	POLR3E	AGGG	86	0.0232558	1	FALSE	51	0.0588235	1	FALSE	87	0	1	FALSE	87	0	1	FALSE	41	0.097561	1	FALSE	10	0.2	1	FALSE	34	0.205882	1.71364e-16	TRUE	135	0.333333	7.41243e-109	TRUE
16	2281109	+	ENSG00000167967	E4F1	AGGG	39	0.102564	1	FALSE	0		1	FALSE	37	0	1	FALSE	41	0	1	FALSE	11	0	1	FALSE	0		1	FALSE	20	0.35	6.61297e-18	TRUE	0		1	FALSE
16	2314941	-	ENSG00000205937	RNPS1	GGGG	58	0	1	FALSE	34	0.0294118	1	FALSE	74	0	1	FALSE	54	0	1	FALSE	13	0.0769231	1	FALSE	0		1	FALSE	33	0.363636	4.11255e-31	TRUE	0		1	FALSE
16	23160233	-	ENSG00000103404	USP31	CGCC	41	0	1	FALSE	23	0.0434783	1	FALSE	47	0	1	FALSE	49	0	1	FALSE	0		1	FALSE	30	0.0333333	1	FALSE	38	0.157895	1.00716e-09	TRUE	144	0.0902778	1	FALSE
16	23534557	-	ENSG00000103356	EARS2	AGGG	241	0.0414938	1	FALSE	85	0.164706	8.47559e-32	TRUE	169	0	1	FALSE	141	0	1	FALSE	24	0	1	FALSE	127	0.141732	1.65262e-35	TRUE	149	0.255034	7.85844e-74	TRUE	182	0.142857	1.42799e-48	TRUE
16	23677002	+	ENSG00000166847	DCTN5	TCCA	709	0.0592384	1	FALSE	282	0	1	FALSE	517	0.0541586	1	FALSE	400	0	1	FALSE	33	0.212121	2.87275e-16	TRUE	335	0.00298507	1	FALSE	415	0	1	FALSE	868	0.0103687	1	FALSE
16	2506715	+	ENSG00000162063	CCNF	CTGG	162	0.0432099	1	FALSE	170	0.0411765	1	FALSE	234	0	1	FALSE	341	0	1	FALSE	38	0.105263	2.36001e-09	FALSE	162	0.148148	2.27904e-47	TRUE	104	0.182692	1.87588e-38	TRUE	127	0.0866142	1	FALSE
16	25268859	-	ENSG00000155592	ZKSCAN2	GGGG	70	0.0714286	1	FALSE	23	0.0434783	1	FALSE	60	0	1	FALSE	70	0	1	FALSE	0		1	FALSE	0		1	FALSE	0		1	FALSE	34	0.147059	1.12833e-10	TRUE
16	27472851	-	ENSG00000077235	GTF3C1	TGGC	726	0.0275482	1	FALSE	455	0.0395604	1	FALSE	805	0	1	FALSE	879	0	1	FALSE	208	0.0144231	1	FALSE	181	0.0828729	1	FALSE	257	0.167315	3.2727e-81	TRUE	705	0.0638298	1	FALSE
16	28223106	-	ENSG00000169180	XPO6	GAGG	181	0.104972	1.1239e-35	TRUE	47	0	1	FALSE	129	0	1	FALSE	141	0	1	FALSE	11	0	1	FALSE	76	0.263158	9.63318e-46	TRUE	36	0.222222	3.59225e-15	TRUE	135	0.0740741	1	FALSE
16	2946591	+	ENSG00000162076	FLYWCH2	TCCA	801	0.117353	8.23761e-150	TRUE	198	0.010101	1	FALSE	388	0.0463918	1	FALSE	487	0	1	FALSE	25	0.08	1	FALSE	639	0.0234742	1	FALSE	1137	0	1	FALSE	285	0.0350877	1	FALSE
16	29822258	+	ENSG00000103495	MAZ	AGGG	530	0.0132075	1	FALSE	51	0.0784314	1	FALSE	352	0.00284091	1	FALSE	388	0	1	FALSE	62	0.016129	1	FALSE	105	0.142857	1.70839e-25	TRUE	80	0.075	1	FALSE	172	0.0813953	1	FALSE
16	29896970	-	ENSG00000174938	SEZ6L2	TCTA	112	0.205357	3.23169e-53	TRUE	48	0	1	FALSE	92	0.184783	3.21395e-38	TRUE	146	0	1	FALSE	15	0.266667	1	FALSE	213	0.117371	4.82079e-44	TRUE	392	0	1	FALSE	872	0.355505	0	TRUE
16	29912987	+	ENSG00000174939	ASPHD1	AGGG	73	0	1	FALSE	0		1	FALSE	28	0	1	FALSE	78	0	1	FALSE	0		1	FALSE	437	0.208238	3.35541e-159	TRUE	524	0.223282	6.06912e-211	TRUE	863	0.0533024	1	FALSE
16	29937415	-	ENSG00000174943	KCTD13	GGGA	102	0.00980392	1	FALSE	13	0.0769231	1	FALSE	95	0	1	FALSE	128	0	1	FALSE	13	0	1	FALSE	26	0.0769231	1	FALSE	38	0.157895	6.32631e-14	TRUE	61	0	1	FALSE
16	29979433	+	ENSG00000149932	TMEM219	AGGA	833	0.242497	0	TRUE	338	0.109467	2.17903e-62	TRUE	921	0.00108578	1	FALSE	925	0	1	FALSE	107	0.0654206	1	FALSE	566	0.429329	0	TRUE	911	0.299671	1e-300	TRUE	1686	0.35172	0	TRUE
16	30128527	-	ENSG00000102882	MAPK3	TCCA	737	0.594301	0	TRUE	203	0.00492611	1	FALSE	670	0.474627	0	TRUE	451	0	1	FALSE	45	0.266667	7.80593e-29	TRUE	219	0.292237	5.97224e-136	TRUE	166	0	1	FALSE	698	0.511461	0	TRUE
16	3014531	+	ENSG00000131650	KREMEN2	AAGC	0		1	FALSE	0		1	FALSE	0		1	FALSE	23	0	1	FALSE	0		1	FALSE	0		1	FALSE	59	0.152542	1.68009e-14	TRUE	43	0.0232558	1	FALSE
16	3017120	+	ENSG00000131650	KREMEN2	GCGC	0		1	FALSE	29	0.793103	1	FALSE	63	0	1	FALSE	144	0	1	FALSE	24	0.458333	3.34497e-25	TRUE	109	0.559633	2.94938e-128	TRUE	158	0.651899	2.48757e-230	TRUE	152	0.414474	5.24501e-131	TRUE
16	3022796	+	ENSG00000162073	PAQR4	ACAT	671	0.0253353	1	FALSE	172	0.0697674	1	FALSE	575	0.0365217	1	FALSE	341	0.0410557	1	FALSE	76	0.0131579	1	FALSE	547	0.0402194	1	FALSE	563	0.0568384	1	FALSE	542	0.167897	9.98545e-151	TRUE
16	30794052	-	ENSG00000102870	ZNF629	GGGT	285	0.0631579	1	FALSE	58	0	1	FALSE	182	0	1	FALSE	172	0.00581395	1	FALSE	14	0	1	FALSE	30	0.3	1	FALSE	36	0.111111	5.06123e-07	FALSE	164	0.121951	5.68006e-43	TRUE
16	30960692	+	ENSG00000175938	ORAI3	GGGA	46	0.0652174	1	FALSE	0		1	FALSE	49	0	1	FALSE	114	0	1	FALSE	0		1	FALSE	40	0.1	1.36507e-06	TRUE	78	0.0512821	1	FALSE	401	0.0274314	1	FALSE
16	30999310	+	ENSG00000099377	HSD3B7	AGTG	0		1	FALSE	0		1	FALSE	29	0	1	FALSE	16	0	1	FALSE	14	0	1	FALSE	124	0.129032	4.55761e-30	TRUE	145	0.2	2.73982e-61	TRUE	634	0.0930599	1	FALSE
16	31104108	-	ENSG00000167397	VKORC1	AGGC	29	0	1	FALSE	12	0	1	FALSE	20	0	1	FALSE	13	0	1	FALSE	0		1	FALSE	52	0.153846	9.42417e-17	TRUE	49	0.142857	1.42712e-15	TRUE	68	0.0735294	1	FALSE
16	3359466	+	ENSG00000162086	ZNF75A	AAAA	101	0.049505	1	FALSE	38	0.105263	1	FALSE	52	0.0961538	1	FALSE	58	0.155172	1.73106e-17	TRUE	0		1	FALSE	0		1	FALSE	0		1	FALSE	0		1	FALSE
16	422173	-	ENSG00000129925	TMEM8A	TCCA	345	0.0898551	1	FALSE	106	0	1	FALSE	289	0.0761246	1	FALSE	302	0	1	FALSE	40	0.075	1	FALSE	122	0.0163934	1	FALSE	124	0	1	FALSE	997	0.174524	0	TRUE
16	4387470	-	ENSG00000262712	RP11-295D4.1	CAGG	12	0	1	FALSE	0		1	FALSE	0		1	FALSE	0		1	FALSE	0		1	FALSE	10	0	1	FALSE	30	0.233333	2.88998e-15	TRUE	36	0.0277778	1	FALSE
16	4561228	-	ENSG00000089486	CDIP1	AGGG	108	0.00925926	1	FALSE	28	0	1	FALSE	49	0.0204082	1	FALSE	87	0	1	FALSE	0		1	FALSE	40	0.2	1	FALSE	30	0.166667	7.35379e-09	TRUE	175	0.0571429	1	FALSE
16	4563003	-	ENSG00000089486	CDIP1	CAGG	594	0.210438	1.93973e-249	TRUE	138	0.304348	2.49627e-88	TRUE	247	0	1	FALSE	239	0	1	FALSE	24	0.125	6.93128e-08	FALSE	148	0.513514	4.8967e-182	TRUE	185	0.562162	6.3606e-223	TRUE	561	0.30303	0	TRUE
16	47177530	-	ENSG00000171208	NETO2	GGGA	567	0.0282187	1	FALSE	298	0.0536913	1	FALSE	498	0.00200803	1	FALSE	534	0.00187266	1	FALSE	30	0	1	FALSE	186	0.193548	4.79205e-45	TRUE	151	0.0662252	1	FALSE	71	0.15493	6.82871e-13	TRUE
16	48386428	+	ENSG00000102910	LONP2	CAGC	290	0.22069	1.3791e-126	TRUE	146	0.123288	1.36045e-32	TRUE	257	0	1	FALSE	260	0	1	FALSE	33	0.151515	3.21793e-11	TRUE	76	0.421053	9.72717e-73	TRUE	94	0.489362	1.90746e-91	TRUE	229	0.28821	3.00009e-148	TRUE
16	4897603	+	ENSG00000118900	UBN1	CGGG	150	0.04	1	FALSE	54	0.111111	3.20746e-13	TRUE	173	0	1	FALSE	176	0	1	FALSE	0		1	FALSE	40	0.125	7.39308e-11	TRUE	34	0.0294118	1	FALSE	100	0.09	1	FALSE
16	4933829	-	ENSG00000118898	PPL	TCCA	0		1	FALSE	0		1	FALSE	0		1	FALSE	27	0	1	FALSE	0		1	FALSE	310	0.0322581	1	FALSE	326	0	1	FALSE	161	0.136646	6.62837e-41	TRUE
16	56362604	+	ENSG00000087258	GNAO1	AGAG	60	0.183333	5.71933e-23	TRUE	48	0.145833	6.68852e-13	TRUE	32	0	1	FALSE	36	0	1	FALSE	0		1	FALSE	0		1	FALSE	0		1	FALSE	0		1	FALSE
16	571112	+	ENSG00000090565	RAB11FIP3	GGGG	140	0.05	1	FALSE	27	0.0740741	1	FALSE	128	0.0078125	1	FALSE	139	0	1	FALSE	67	0.0597015	1	FALSE	52	0.153846	7.48893e-16	TRUE	45	0.155556	2.00791e-14	TRUE	343	0.0728863	1	FALSE
16	57126651	+	ENSG00000140848	CPNE2	GCGG	145	0.0137931	1	FALSE	15	0	1	FALSE	129	0.00775194	1	FALSE	148	0	1	FALSE	13	0	1	FALSE	45	0.222222	1.5868e-22	TRUE	17	0	1	FALSE	120	0.0416667	1	FALSE
16	571911	+	ENSG00000090565	RAB11FIP3	GGGG	179	0.0111732	1	FALSE	37	0	1	FALSE	160	0	1	FALSE	168	0.0119048	1	FALSE	72	0.0138889	1	FALSE	57	0.315789	4.59074e-40	TRUE	58	0.241379	2.03144e-30	TRUE	345	0.0550725	1	FALSE
16	57697970	+	ENSG00000205336	GPR56	AGGG	0		1	FALSE	0		1	FALSE	0		1	FALSE	0		1	FALSE	0		1	FALSE	61	0.196721	7.55888e-24	TRUE	18	0	1	FALSE	72	0.0972222	1	FALSE
16	57697999	+	ENSG00000205336	GPR56	AGGG	0		1	FALSE	0		1	FALSE	0		1	FALSE	0		1	FALSE	0		1	FALSE	60	0.566667	2.73636e-85	TRUE	22	0.409091	3.27058e-24	TRUE	65	0.230769	1.84377e-19	TRUE
16	57790825	+	ENSG00000140854	KATNB1	GAGC	678	0.0162242	1	FALSE	239	0.0167364	1	FALSE	525	0	1	FALSE	441	0	1	FALSE	94	0.0212766	1	FALSE	90	0.188889	4.57231e-37	TRUE	67	0.164179	3.18172e-19	TRUE	418	0.0263158	1	FALSE
16	58059994	+	ENSG00000102996	MMP15	CGAG	0		1	FALSE	11	0.0909091	1	FALSE	111	0	1	FALSE	169	0	1	FALSE	0		1	FALSE	97	0.43299	3.60555e-95	TRUE	105	0.247619	6.2653e-56	TRUE	1400	0.130714	0	TRUE
16	58060105	+	ENSG00000102996	MMP15	CGAG	0		1	FALSE	22	0.318182	1	FALSE	105	0	1	FALSE	135	0	1	FALSE	0		1	FALSE	95	0.463158	3.88613e-96	TRUE	97	0.453608	1.29949e-107	TRUE	1456	0.208104	0	TRUE
16	620038	+	ENSG00000007541	PIGQ	GGGG	334	0.158683	2.94798e-109	TRUE	62	0.241935	2.29417e-37	TRUE	197	0	1	FALSE	179	0	1	FALSE	23	0.304348	4.31218e-19	TRUE	60	0.7	1.2304e-108	TRUE	61	0.590164	3.08093e-87	TRUE	57	0.122807	4.46779e-13	TRUE
16	66730367	-	ENSG00000183723	CMTM4	GGGC	540	0.0037037	1	FALSE	179	0.0223464	1	FALSE	349	0.00286533	1	FALSE	321	0	1	FALSE	12	0	1	FALSE	27	0.148148	1	FALSE	48	0.145833	1.55035e-16	TRUE	215	0.0465116	1	FALSE
16	66969432	+	ENSG00000172831	CES2	TCCA	232	0.0431034	1	FALSE	187	0.00534759	1	FALSE	287	0.0905923	1	FALSE	259	0	1	FALSE	27	0.111111	6.44129e-07	FALSE	140	0.0571429	1	FALSE	166	0	1	FALSE	246	0.138211	1.39854e-68	TRUE
16	67198575	+	ENSG00000102878	HSF4	GGGC	29	0.103448	1	FALSE	0		1	FALSE	23	0	1	FALSE	44	0	1	FALSE	0		1	FALSE	0		1	FALSE	47	0.191489	2.01814e-23	TRUE	0		1	FALSE
16	67198656	+	ENSG00000265690	RP11-5A19.5	GGCT	57	0	1	FALSE	26	0	1	FALSE	70	0	1	FALSE	94	0	1	FALSE	21	0	1	FALSE	41	0.0487805	1	FALSE	76	0.131579	1.70325e-20	TRUE	11	0	1	FALSE
16	67314349	+	ENSG00000196155	PLEKHG4	AGGG	297	0.0740741	1	FALSE	53	0.132075	1	FALSE	135	0	1	FALSE	70	0	1	FALSE	25	0.12	9.24519e-08	FALSE	135	0.274074	1.88113e-84	TRUE	137	0.335766	7.1086e-115	TRUE	72	0.0833333	1	FALSE
16	699646	+	ENSG00000161996	WDR90	CGGG	169	0.0769231	1	FALSE	108	0.0462963	1	FALSE	164	0	1	FALSE	180	0	1	FALSE	27	0.037037	1	FALSE	48	0.1875	1.50998e-17	TRUE	54	0.333333	1.5428e-41	TRUE	64	0.015625	1	FALSE
16	699809	+	ENSG00000161996	WDR90	GAGT	219	0.00456621	1	FALSE	124	0.0241935	1	FALSE	260	0	1	FALSE	230	0	1	FALSE	54	0.0185185	1	FALSE	55	0.181818	6.30723e-16	TRUE	92	0.0217391	1	FALSE	83	0	1	FALSE
16	70390098	+	ENSG00000168872	DDX19A	GGGA	510	0.133333	1.66178e-118	TRUE	111	0.0720721	1	FALSE	271	0.00369004	1	FALSE	242	0	1	FALSE	26	0	1	FALSE	201	0.0945274	1	FALSE	117	0.188034	1.34135e-48	TRUE	276	0.177536	6.39649e-93	TRUE
16	70507117	+	ENSG00000157353	FUK	CGGG	119	0.0168067	1	FALSE	54	0	1	FALSE	164	0	1	FALSE	185	0	1	FALSE	43	0	1	FALSE	68	0.132353	4.85308e-19	TRUE	91	0.032967	1	FALSE	147	0.0272109	1	FALSE
16	706388	+	ENSG00000161996	WDR90	TGGA	227	0.0264317	1	FALSE	123	0.0243902	1	FALSE	239	0	1	FALSE	181	0	1	FALSE	48	0	1	FALSE	47	0.0638298	1	FALSE	103	0.116505	4.24905e-22	TRUE	112	0.0625	1	FALSE
16	70697866	-	ENSG00000132613	MTSS1L	CGGG	207	0.0241546	1	FALSE	63	0.015873	1	FALSE	100	0	1	FALSE	144	0	1	FALSE	35	0	1	FALSE	68	0.147059	2.34473e-21	TRUE	53	0.169811	1.65174e-20	TRUE	691	0.0723589	1	FALSE
16	744342	-	ENSG00000127585	FBXL16	CGGG	0		1	FALSE	0		1	FALSE	0		1	FALSE	10	0	1	FALSE	0		1	FALSE	128	0.109375	5.39512e-23	TRUE	292	0.143836	3.70071e-78	TRUE	88	0.0681818	1	FALSE
16	74808523	-	ENSG00000103089	FA2H	GGGG	0		1	FALSE	0		1	FALSE	0		1	FALSE	0		1	FALSE	0		1	FALSE	42	0.261905	2.42209e-23	TRUE	11	0.181818	1	FALSE	0		1	FALSE
16	75147894	-	ENSG00000166816	LDHD	TCCA	0		1	FALSE	0		1	FALSE	16	0.125	1	FALSE	25	0	1	FALSE	0		1	FALSE	10	0.1	1	FALSE	21	0	1	FALSE	143	0.146853	4.62051e-38	TRUE
16	765179	+	ENSG00000103260	METRN	CGGG	32	0	1	FALSE	0		1	FALSE	44	0	1	FALSE	65	0	1	FALSE	0		1	FALSE	205	0.214634	7.52488e-78	TRUE	179	0.217877	2.68839e-82	TRUE	208	0.0817308	1	FALSE
16	83842736	+	ENSG00000230989	HSBP1	GGGG	0		1	FALSE	0		1	FALSE	0		1	FALSE	0		1	FALSE	0		1	FALSE	0		1	FALSE	25	0.48	2.22952e-31	TRUE	0		1	FALSE
16	84095008	-	ENSG00000140943	MBTPS1	TGAG	67	0.104478	2.07538e-11	TRUE	33	0.181818	1	FALSE	55	0	1	FALSE	64	0	1	FALSE	30	0.266667	3.10147e-21	TRUE	0		1	FALSE	20	0.5	2.03294e-28	TRUE	28	0.392857	1	FALSE
16	84212181	-	ENSG00000103168	TAF1C	AGGA	230	0.0173913	1	FALSE	65	0.0307692	1	FALSE	290	0	1	FALSE	256	0	1	FALSE	217	0.0368664	1	FALSE	53	0.132075	1.03006e-14	TRUE	58	0.137931	1.89125e-14	TRUE	77	0.038961	1	FALSE
16	88494622	+	ENSG00000225614	ZNF469	GGGG	0		1	FALSE	0		1	FALSE	0		1	FALSE	0		1	FALSE	0		1	FALSE	29	0.448276	1	FALSE	22	0.545455	3.75289e-35	TRUE	0		1	FALSE
16	88696960	+	ENSG00000158545	ZC3H18	TCCA	750	0.166667	6.0025e-246	TRUE	250	0.016	1	FALSE	599	0.175292	3.86833e-205	TRUE	407	0	1	FALSE	82	0.097561	1	FALSE	244	0.106557	9.79141e-52	TRUE	221	0	1	FALSE	338	0.201183	2.59398e-130	TRUE
16	88711654	-	ENSG00000051523	CYBA	AAGT	14	0	1	FALSE	48	0.0208333	1	FALSE	32	0.03125	1	FALSE	18	0.0555556	1	FALSE	12	0	1	FALSE	14	0.214286	1	FALSE	45	0.177778	3.72512e-19	TRUE	62	0.0645161	1	FALSE
16	88721771	-	ENSG00000167508	MVD	GGGA	273	0.150183	1.10812e-74	TRUE	139	0.179856	1.38343e-38	TRUE	318	0.00314465	1	FALSE	262	0	1	FALSE	84	0.0119048	1	FALSE	257	0.151751	7.22202e-78	TRUE	232	0.168103	4.86288e-81	TRUE	1354	0.197194	0	TRUE
16	88875580	+	ENSG00000167513	CDT1	TCCA	160	0	1	FALSE	116	0	1	FALSE	162	0.135802	7.02131e-49	TRUE	88	0	1	FALSE	19	0.157895	1	FALSE	88	0	1	FALSE	127	0	1	FALSE	53	0.301887	1.13102e-41	TRUE
16	88876887	-	ENSG00000198931	APRT	GGGG	4698	0.038527	1	FALSE	2135	0.030445	1	FALSE	4633	0.000215843	1	FALSE	4559	0.000658039	1	FALSE	303	0.0165017	1	FALSE	1596	0.100877	1.65937e-261	TRUE	1035	0.0985507	1	FALSE	2514	0.0373906	1	FALSE
16	88891177	-	ENSG00000141012	GALNS	AGGT	89	0	1	FALSE	47	0	1	FALSE	182	0	1	FALSE	88	0	1	FALSE	48	0	1	FALSE	291	0.14433	3.96543e-74	TRUE	304	0.207237	6.10495e-133	TRUE	206	0.11165	6.91195e-38	TRUE
16	89265143	-	ENSG00000259803	SLC22A31	CAGG	0		1	FALSE	0		1	FALSE	12	0	1	FALSE	51	0	1	FALSE	24	0.0833333	1	FALSE	13	0.307692	1	FALSE	30	0.266667	4.70008e-17	TRUE	1510	0.0397351	1	FALSE
16	89366896	-	ENSG00000167522	ANKRD11	AGAG	187	0.0374332	1	FALSE	68	0.0882353	1	FALSE	162	0	1	FALSE	218	0	1	FALSE	13	0	1	FALSE	17	0.176471	1	FALSE	55	0.127273	5.04551e-14	TRUE	167	0.143713	7.18979e-38	TRUE
16	89556870	-	ENSG00000167522	ANKRD11	CGGG	427	0.0936768	1	FALSE	123	0.0731707	1	FALSE	276	0	1	FALSE	269	0	1	FALSE	10	0.1	1	FALSE	60	0.216667	1.29347e-29	TRUE	53	0.301887	6.48462e-37	TRUE	216	0.166667	3.53533e-69	TRUE
16	89620212	+	ENSG00000197912	SPG7	GACC	477	0.197065	7.19994e-194	TRUE	242	0.22314	8.29578e-116	TRUE	715	0	1	FALSE	596	0.00167785	1	FALSE	437	0.176201	7.63882e-163	TRUE	189	0.587302	2.71208e-278	TRUE	206	0.451456	3.34903e-211	TRUE	597	0.38861	0	TRUE
16	89642298	+	ENSG00000178773	CPNE7	CGGG	23	0	1	FALSE	0		1	FALSE	48	0	1	FALSE	0		1	FALSE	0		1	FALSE	79	0.164557	8.80367e-24	TRUE	68	0.191176	5.49116e-28	TRUE	0		1	FALSE
16	89831446	-	ENSG00000187741	FANCA	AGAG	315	0.0793651	1	FALSE	94	0.202128	4.14307e-43	TRUE	341	0	1	FALSE	179	0	1	FALSE	53	0.132075	2.11513e-15	TRUE	62	0.483871	6.20274e-76	TRUE	23	0.652174	1.3989e-40	TRUE	66	0.378788	5.2445e-60	TRUE
16	89925700	+	ENSG00000204991	SPIRE2	GGAG	250	0.024	1	FALSE	78	0.0897436	1	FALSE	172	0	1	FALSE	161	0	1	FALSE	22	0.0454545	1	FALSE	275	0.156364	1.03204e-78	TRUE	202	0.138614	2.76556e-55	TRUE	364	0.0631868	1	FALSE
16	89971324	+	ENSG00000141002	TCF25	AGAG	79	0.455696	6.51946e-94	TRUE	40	0.575	3.62165e-66	TRUE	61	0.0163934	1	FALSE	61	0.0163934	1	FALSE	42	0.357143	3.53665e-40	TRUE	48	0.833333	2.29465e-122	TRUE	83	0.843373	1.13659e-202	TRUE	42	0.547619	1.9849e-61	TRUE
16	89986809	+	ENSG00000258839	MC1R	TCCA	23	0.0434783	1	FALSE	0		1	FALSE	29	0	1	FALSE	19	0	1	FALSE	15	0	1	FALSE	0		1	FALSE	14	0	1	FALSE	62	0.129032	1.36359e-18	TRUE
17	10600616	-	ENSG00000133028	SCO1	GAGG	854	0.133489	6.87354e-183	TRUE	559	0.214669	3.28537e-223	TRUE	645	0	1	FALSE	959	0	1	FALSE	67	0.0895522	1	FALSE	437	0.446224	0	TRUE	258	0.399225	2.86881e-199	TRUE	574	0.285714	1.51644e-270	TRUE
17	12899924	-	ENSG00000006744	ELAC2	AGGG	590	0.116949	5.87107e-116	TRUE	594	0.149832	5.65211e-182	TRUE	672	0	1	FALSE	820	0.00365854	1	FALSE	95	0.0526316	1	FALSE	381	0.149606	3.87672e-112	TRUE	209	0.167464	7.7677e-65	TRUE	578	0.243945	4.83148e-258	TRUE
17	1325958	-	ENSG00000167193	CRK	TCCA	425	0.0329412	1	FALSE	173	0	1	FALSE	329	0.0607903	1	FALSE	333	0	1	FALSE	25	0.2	2.03271e-12	TRUE	186	0.0268817	1	FALSE	59	0	1	FALSE	270	0.0518519	1	FALSE
17	15971351	-	ENSG00000141027	NCOR1	TCCA	308	0.207792	3.13568e-128	TRUE	198	0	1	FALSE	235	0.2	2.59288e-99	TRUE	303	0	1	FALSE	22	0.363636	1.28146e-20	TRUE	52	0.0769231	1	FALSE	59	0	1	FALSE	119	0.218487	3.60322e-52	TRUE
17	16946108	+	ENSG00000133030	MPRIP	CAGG	529	0.0113422	1	FALSE	295	0.0101695	1	FALSE	400	0	1	FALSE	646	0.00154799	1	FALSE	32	0	1	FALSE	371	0.105121	4.79442e-76	TRUE	89	0.0898876	1	FALSE	317	0.0410095	1	FALSE
17	17090679	+	ENSG00000133030	MPRIP	AGGA	308	0.0779221	1	FALSE	159	0.106918	3.03259e-27	TRUE	244	0	1	FALSE	288	0	1	FALSE	32	0	1	FALSE	59	0.288136	2.95356e-40	TRUE	42	0.142857	1.5504e-12	TRUE	63	0.190476	1.48112e-19	TRUE
17	17109428	-	ENSG00000179598	PLD6	GGGC	191	0.026178	1	FALSE	110	0.0545455	1	FALSE	104	0	1	FALSE	196	0.00510204	1	FALSE	13	0	1	FALSE	41	0.219512	1.67806e-18	TRUE	43	0.116279	8.32769e-08	TRUE	149	0.0469799	1	FALSE
17	19246757	-	ENSG00000108641	B9D1	AGGG	403	0.245658	1.51512e-180	TRUE	157	0.216561	3.61688e-66	TRUE	331	0	1	FALSE	287	0	1	FALSE	50	0.22	6.13672e-23	TRUE	136	0.727941	4.46557e-219	TRUE	64	0.515625	9.1903e-73	TRUE	104	0.413462	1.18206e-84	TRUE
17	20906015	-	ENSG00000124422	USP22	CTGG	1105	0.0479638	1	FALSE	633	0.0679305	1	FALSE	1046	0.000956023	1	FALSE	1279	0.000781861	1	FALSE	105	0.0285714	1	FALSE	155	0.187097	9.13146e-64	TRUE	60	0.25	1.62963e-29	TRUE	585	0.0786325	1	FALSE
17	2225971	-	ENSG00000167721	TSR1	AAAA	591	0.0558376	1	FALSE	288	0.0972222	1	FALSE	417	0.0983213	1	FALSE	500	0.076	1	FALSE	71	0.126761	3.03905e-19	TRUE	204	0.0588235	1	FALSE	148	0.155405	2.37265e-40	TRUE	182	0.0659341	1	FALSE
17	2593077	-	ENSG00000132361	CLUH	GGGG	69	0	1	FALSE	24	0	1	FALSE	82	0	1	FALSE	87	0	1	FALSE	21	0	1	FALSE	35	0.0857143	1	FALSE	15	0.0666667	1	FALSE	58	0.137931	3.46885e-14	TRUE
17	26672182	+	ENSG00000109079	TNFAIP1	TCCA	126	0.0634921	1	FALSE	53	0	1	FALSE	62	0.112903	1.93588e-13	TRUE	125	0	1	FALSE	13	0.230769	1	FALSE	105	0.0761905	1	FALSE	90	0	1	FALSE	102	0.156863	3.75813e-32	TRUE
17	26695596	-	ENSG00000109072	VTN	AGCG	0		1	FALSE	0		1	FALSE	0		1	FALSE	0		1	FALSE	0		1	FALSE	78	0.141026	1.28209e-18	TRUE	279	0.25448	4.00967e-132	TRUE	1596	0.116541	0	TRUE
17	26699025	+	ENSG00000004139	SARM1	CGGG	76	0.210526	1.14922e-35	TRUE	0		1	FALSE	28	0	1	FALSE	0		1	FALSE	0		1	FALSE	0		1	FALSE	0		1	FALSE	0		1	FALSE
17	26699306	+	ENSG00000004139	SARM1	GCGG	101	0.158416	4.26402e-33	TRUE	0		1	FALSE	18	0.111111	1	FALSE	48	0.0625	1	FALSE	0		1	FALSE	0		1	FALSE	0		1	FALSE	0		1	FALSE
17	26874210	-	ENSG00000109103	UNC119	AGGA	143	0.027972	1	FALSE	121	0.0165289	1	FALSE	168	0	1	FALSE	319	0	1	FALSE	45	0	1	FALSE	144	0.0416667	1	FALSE	85	0.0705882	1	FALSE	137	0.10219	3.59525e-23	TRUE
17	27436967	-	ENSG00000196535	MYO18A	GAGG	77	0.0779221	1	FALSE	75	0.173333	3.21723e-30	TRUE	78	0	1	FALSE	201	0	1	FALSE	16	0	1	FALSE	50	0.38	7.54434e-48	TRUE	48	0.416667	4.56906e-46	TRUE	278	0.201439	3.79563e-128	TRUE
17	27916491	-	ENSG00000108262	GIT1	CGGG	231	0.034632	1	FALSE	50	0	1	FALSE	255	0	1	FALSE	359	0.00278552	1	FALSE	15	0	1	FALSE	72	0.152778	3.01169e-22	TRUE	29	0.241379	1.08205e-15	TRUE	226	0.0530973	1	FALSE
17	27945067	-	ENSG00000167549	CORO6	GGTA	58	0.155172	1.21054e-09	TRUE	54	0.0185185	1	FALSE	157	0	1	FALSE	238	0	1	FALSE	77	0.0649351	1	FALSE	0		1	FALSE	0		1	FALSE	0		1	FALSE
17	29864555	+	ENSG00000131242	RAB11FIP4	TGGG	79	0.139241	1.0101e-22	TRUE	63	0.238095	1.76449e-34	TRUE	70	0	1	FALSE	86	0	1	FALSE	0		1	FALSE	0		1	FALSE	0		1	FALSE	48	0.145833	3.00339e-16	TRUE
17	34122449	-	ENSG00000129270	MMP28	GGCT	0		1	FALSE	0		1	FALSE	0		1	FALSE	0		1	FALSE	0		1	FALSE	14	0	1	FALSE	32	0.1875	1.88451e-12	TRUE	0		1	FALSE
17	3527496	-	ENSG00000262304	SHPK	CGGT	169	0.0710059	1	FALSE	135	0.037037	1	FALSE	149	0	1	FALSE	234	0	1	FALSE	24	0.0833333	1	FALSE	61	0.0819672	1	FALSE	15	0.4	1	FALSE	145	0.186207	5.4185e-47	TRUE
17	35346663	+	ENSG00000108270	AATF	CTGA	844	0.063981	1	FALSE	283	0.0565371	1	FALSE	544	0	1	FALSE	459	0.0043573	1	FALSE	35	0.0285714	1	FALSE	402	0.126866	1.92515e-97	TRUE	202	0.118812	1.18854e-40	TRUE	428	0.158879	1.26832e-121	TRUE
17	35838236	+	ENSG00000108264	TADA2A	AAAA	184	0.0543478	1	FALSE	146	0.171233	1.22121e-46	TRUE	198	0.0959596	1	FALSE	218	0.151376	4.01148e-55	TRUE	45	0.155556	1.3301e-15	TRUE	30	0.133333	1	FALSE	28	0.107143	1.30412e-07	FALSE	18	0.0555556	1	FALSE
17	38137165	+	ENSG00000108344	PSMD3	GAGG	1191	0.0436608	1	FALSE	1120	0.0526786	1	FALSE	1344	0.000744048	1	FALSE	1895	0	1	FALSE	121	0.0165289	1	FALSE	864	0.248843	0	TRUE	359	0.306407	6.26716e-226	TRUE	1850	0.123784	0	TRUE
17	38324525	+	ENSG00000108349	CASC3	TCCA	324	0.0864198	1	FALSE	167	0.00598802	1	FALSE	187	0.0481283	1	FALSE	275	0.00363636	1	FALSE	17	0.176471	1	FALSE	52	0	1	FALSE	35	0	1	FALSE	89	0.191011	1.36195e-27	TRUE
17	39976272	+	ENSG00000141756	FKBP10	AGGG	150	0	1	FALSE	196	0	1	FALSE	169	0	1	FALSE	358	0	1	FALSE	129	0	1	FALSE	62	0.112903	2.82302e-11	TRUE	43	0.0465116	1	FALSE	369	0.0135501	1	FALSE
17	39978062	+	ENSG00000141756	FKBP10	GGAG	2407	0.0394682	1	FALSE	1814	0.0154355	1	FALSE	2356	0	1	FALSE	3320	0.00060241	1	FALSE	951	0.00210305	1	FALSE	1637	0.13989	0	TRUE	1539	0.138402	1e-300	TRUE	3909	0.0780251	1	FALSE
17	39978704	+	ENSG00000141756	FKBP10	GAGG	1145	0.0620087	1	FALSE	516	0.0678295	1	FALSE	1093	0	1	FALSE	1775	0.00056338	1	FALSE	468	0.0320513	1	FALSE	827	0.365175	0	TRUE	465	0.363441	1e-300	TRUE	1809	0.184632	0	TRUE
17	40125647	+	ENSG00000173786	CNP	GCGG	533	0.0187617	1	FALSE	459	0.0479303	1	FALSE	530	0.00188679	1	FALSE	576	0.00520833	1	FALSE	49	0.0204082	1	FALSE	313	0.102236	5.21515e-57	TRUE	160	0.0625	1	FALSE	2582	0.0472502	1	FALSE
17	40985563	+	ENSG00000131467	PSME3	GAGA	1528	0.0039267	1	FALSE	693	0.004329	1	FALSE	1004	0	1	FALSE	1041	0	1	FALSE	76	0	1	FALSE	607	0.103789	3.22992e-115	TRUE	292	0.010274	1	FALSE	1252	0.0071885	1	FALSE
17	41009358	+	ENSG00000131471	AOC3	TCTA	13	0	1	FALSE	37	0	1	FALSE	15	0	1	FALSE	81	0	1	FALSE	12	0	1	FALSE	0		1	FALSE	0		1	FALSE	235	0.182979	1.53978e-82	TRUE
17	41367915	+	ENSG00000184988	TMEM106A	TCCA	0		1	FALSE	0		1	FALSE	0		1	FALSE	0		1	FALSE	0		1	FALSE	0		1	FALSE	0		1	FALSE	98	0.255102	9.01849e-56	TRUE
17	42082165	+	ENSG00000161653	NAGS	GGGG	0		1	FALSE	0		1	FALSE	0		1	FALSE	0		1	FALSE	0		1	FALSE	0		1	FALSE	0		1	FALSE	43	0.139535	3.88931e-13	TRUE
17	42400897	-	ENSG00000013306	SLC25A39	TCCA	2014	0.120159	0	TRUE	1665	0.000600601	1	FALSE	2056	0.0773346	1	FALSE	2836	0.000352609	1	FALSE	208	0.0432692	1	FALSE	2161	0.0522906	1	FALSE	1051	0.000951475	1	FALSE	4323	0.118899	0	TRUE
17	42858582	+	ENSG00000073670	ADAM11	GAGG	95	0.178947	1.36984e-27	TRUE	66	0.318182	4.10453e-40	TRUE	159	0	1	FALSE	258	0	1	FALSE	66	0.30303	9.26505e-48	TRUE	0		1	FALSE	0		1	FALSE	0		1	FALSE
17	43037337	-	ENSG00000131094	C1QL1	GGGG	22	0	1	FALSE	23	0.217391	6.53521e-12	TRUE	47	0.0212766	1	FALSE	115	0	1	FALSE	0		1	FALSE	73	0.315068	4.84214e-47	TRUE	113	0.274336	6.9995e-69	TRUE	0		1	FALSE
17	43298873	-	ENSG00000267121	CTD-2020K17.1	CGGG	0		1	FALSE	0		1	FALSE	0		1	FALSE	0		1	FALSE	0		1	FALSE	15	0.133333	1	FALSE	64	0.125	2.11455e-17	TRUE	0		1	FALSE
17	45786512	+	ENSG00000198933	TBKBP1	GCGG	386	0.106218	4.28598e-67	TRUE	160	0.10625	2.61361e-31	TRUE	256	0	1	FALSE	364	0.00274725	1	FALSE	213	0.140845	7.42603e-59	TRUE	43	0.27907	2.33553e-24	TRUE	50	0.38	1.89117e-36	TRUE	316	0.224684	3.19287e-131	TRUE
17	45786514	+	ENSG00000198933	TBKBP1	GGGC	390	0.0307692	1	FALSE	162	0.0925926	1	FALSE	265	0	1	FALSE	384	0.00260417	1	FALSE	222	0.103604	3.00379e-42	TRUE	44	0.272727	5.39262e-23	TRUE	51	0.117647	4.82923e-09	TRUE	324	0.175926	3.73676e-95	TRUE
17	45897390	-	ENSG00000006025	OSBPL7	AGGA	0		1	FALSE	0		1	FALSE	0		1	FALSE	0		1	FALSE	0		1	FALSE	29	0.482759	1	FALSE	34	0.323529	2.54608e-27	TRUE	20	0	1	FALSE
17	46025112	+	ENSG00000108439	PNPO	TCCA	193	0.103627	1.05499e-33	TRUE	121	0	1	FALSE	98	0.0714286	1	FALSE	159	0	1	FALSE	28	0	1	FALSE	54	0	1	FALSE	29	0	1	FALSE	205	0.0634146	1	FALSE
17	46052092	+	ENSG00000108465	CDK5RAP3	GGGA	608	0.504934	0	TRUE	217	0.317972	1.08361e-167	TRUE	463	0	1	FALSE	527	0.00189753	1	FALSE	190	0.415789	1.01412e-205	TRUE	35	0.657143	1.09722e-68	TRUE	79	0.632911	9.51573e-141	TRUE	179	0.575419	1.44741e-251	TRUE
17	4725983	+	ENSG00000129219	PLD2	GGGA	92	0.0217391	1	FALSE	63	0.047619	1	FALSE	111	0	1	FALSE	179	0	1	FALSE	32	0	1	FALSE	52	0.153846	1.37634e-17	TRUE	36	0.138889	4.44459e-10	TRUE	187	0.0855615	1	FALSE
17	47302064	-	ENSG00000173868	PHOSPHO1	GAGG	0		1	FALSE	0		1	FALSE	0		1	FALSE	34	0	1	FALSE	0		1	FALSE	14	0	1	FALSE	45	0.111111	2.08924e-11	TRUE	0		1	FALSE
17	48434476	+	ENSG00000015532	XYLT2	AGGG	181	0.038674	1	FALSE	190	0.0421053	1	FALSE	245	0	1	FALSE	271	0	1	FALSE	19	0.105263	1	FALSE	65	0.123077	5.23358e-15	TRUE	68	0.147059	9.03301e-22	TRUE	274	0.113139	1.79388e-52	TRUE
17	48628471	+	ENSG00000006282	SPATA20	AGGG	321	0.317757	1.50705e-226	TRUE	252	0.265873	4.53524e-138	TRUE	295	0	1	FALSE	541	0	1	FALSE	95	0.221053	2.06413e-46	TRUE	266	0.650376	0	TRUE	243	0.547325	2.63528e-301	TRUE	2048	0.461914	0	TRUE
17	48745132	+	ENSG00000108846	ABCC3	AGGG	0		1	FALSE	0		1	FALSE	0		1	FALSE	0		1	FALSE	0		1	FALSE	13	0.230769	1	FALSE	35	0.142857	1.33341e-12	TRUE	93	0.0430108	1	FALSE
17	48777094	-	ENSG00000154945	ANKRD40	TCCA	244	0.0696721	1	FALSE	82	0	1	FALSE	130	0.0307692	1	FALSE	190	0	1	FALSE	10	0.1	1	FALSE	51	0	1	FALSE	37	0	1	FALSE	140	0.114286	5.54615e-28	TRUE
17	49243846	+	ENSG00000243678	NME1-NME2	TCCA	4903	0.047318	1	FALSE	4177	0.000718219	1	FALSE	5359	0.0766934	1	FALSE	8017	0.00049894	1	FALSE	346	0.112717	6.0497e-78	TRUE	3880	0.0858247	1	FALSE	3238	0.00123533	1	FALSE	7087	0.0855087	1	FALSE
17	5372175	-	ENSG00000005100	DHX33	GGAG	252	0.22619	1.62868e-119	TRUE	110	0.154545	2.70493e-36	TRUE	208	0	1	FALSE	243	0	1	FALSE	22	0.0909091	1	FALSE	64	0.4375	3.3663e-72	TRUE	23	0.173913	1.08851e-07	FALSE	69	0.42029	6.94678e-68	TRUE
17	55963222	-	ENSG00000180891	CUEDC1	CGGT	247	0.048583	1	FALSE	130	0.0923077	1	FALSE	200	0	1	FALSE	260	0	1	FALSE	17	0	1	FALSE	65	0.184615	1.18031e-21	TRUE	75	0.266667	4.64277e-44	TRUE	233	0.0858369	1	FALSE
17	57105795	-	ENSG00000108395	TRIM37	AATT	324	0.0277778	1	FALSE	203	0.0541872	1	FALSE	282	0.0283688	1	FALSE	356	0.0224719	1	FALSE	33	0.030303	1	FALSE	133	0.105263	9.66428e-22	TRUE	118	0.127119	1.78695e-26	TRUE	122	0.106557	7.86459e-16	TRUE
17	60766960	+	ENSG00000011028	MRC2	GGCT	87	0.0804598	1	FALSE	58	0.103448	1	FALSE	87	0	1	FALSE	197	0	1	FALSE	13	0	1	FALSE	27	0.222222	1	FALSE	29	0.413793	1.39868e-28	TRUE	0		1	FALSE
17	60769732	+	ENSG00000011028	MRC2	GCAG	134	0.0895522	1	FALSE	54	0.12963	3.41495e-13	TRUE	135	0	1	FALSE	263	0.00380228	1	FALSE	24	0.0833333	1	FALSE	49	0.489796	2.3023e-55	TRUE	47	0.489362	1.08668e-55	TRUE	0		1	FALSE
17	61776670	-	ENSG00000136490	LIMD2	TCCA	297	0.020202	1	FALSE	100	0	1	FALSE	197	0.0101523	1	FALSE	262	0	1	FALSE	36	0.138889	3.5203e-10	TRUE	0		1	FALSE	0		1	FALSE	428	0.00934579	1	FALSE
17	64298867	+	ENSG00000154229	PRKCA	CGGG	73	0.0136986	1	FALSE	37	0.108108	1	FALSE	55	0	1	FALSE	99	0	1	FALSE	0		1	FALSE	0		1	FALSE	0		1	FALSE	123	0.138211	1.55833e-31	TRUE
17	64298985	+	ENSG00000154229	PRKCA	CGGG	194	0.0309278	1	FALSE	92	0.0543478	1	FALSE	153	0	1	FALSE	286	0	1	FALSE	0		1	FALSE	39	0.205128	5.21748e-19	TRUE	21	0.190476	2.67953e-06	FALSE	232	0.137931	6.06521e-58	TRUE
17	66423289	-	ENSG00000070540	WIPI1	TCCA	60	0.216667	5.0535e-24	TRUE	0		1	FALSE	37	0.216216	1	FALSE	100	0	1	FALSE	0		1	FALSE	101	0.0792079	1	FALSE	209	0	1	FALSE	1016	0.240157	0	TRUE
17	71280966	-	ENSG00000179604	CDC42EP4	AGGG	163	0.0245399	1	FALSE	183	0.0163934	1	FALSE	286	0	1	FALSE	616	0	1	FALSE	28	0	1	FALSE	230	0.1	1.16322e-39	TRUE	261	0.0651341	1	FALSE	939	0.0255591	1	FALSE
17	7137778	-	ENSG00000004975	DVL2	GGGG	43	0.418605	4.85208e-44	TRUE	39	0.461538	3.98355e-43	TRUE	67	0	1	FALSE	64	0	1	FALSE	0		1	FALSE	29	0.62069	1	FALSE	20	0.85	8.48059e-56	TRUE	50	0.56	6.93004e-61	TRUE
17	73315052	-	ENSG00000177885	GRB2	GGGG	503	0.220676	7.60354e-223	TRUE	271	0.258303	1.17846e-153	TRUE	400	0	1	FALSE	893	0	1	FALSE	42	0.0714286	1	FALSE	274	0.638686	0	TRUE	177	0.638418	2.31226e-279	TRUE	752	0.364362	0	TRUE
17	73554012	+	ENSG00000073350	LLGL2	TGGG	0		1	FALSE	0		1	FALSE	0		1	FALSE	0		1	FALSE	0		1	FALSE	0		1	FALSE	0		1	FALSE	59	0.135593	5.50067e-16	TRUE
17	73564445	+	ENSG00000073350	LLGL2	AGGG	0		1	FALSE	11	0.181818	1	FALSE	29	0	1	FALSE	46	0	1	FALSE	10	0.7	1	FALSE	36	0.583333	4.89388e-57	TRUE	43	0.488372	2.39117e-56	TRUE	153	0.398693	5.6621e-150	TRUE
17	73567066	+	ENSG00000073350	LLGL2	CTCC	75	0.04	1	FALSE	81	0.0617284	1	FALSE	184	0	1	FALSE	444	0	1	FALSE	33	0.030303	1	FALSE	454	0.11674	2.48167e-98	TRUE	177	0.152542	5.6195e-56	TRUE	1312	0.0685976	1	FALSE
17	73616793	+	ENSG00000266714	MYO15B	GAGG	12	0	1	FALSE	12	0	1	FALSE	40	0	1	FALSE	156	0	1	FALSE	41	0.0243902	1	FALSE	258	0.139535	9.40166e-72	TRUE	116	0.0603448	1	FALSE	64	0.109375	2.33114e-07	TRUE
17	73750868	+	ENSG00000132470	ITGB4	TCCA	12	0.5	1	FALSE	0		1	FALSE	0		1	FALSE	0		1	FALSE	0		1	FALSE	54	0.0185185	1	FALSE	12	0	1	FALSE	36	0.25	5.72922e-22	TRUE
17	73774026	-	ENSG00000132475	H3F3B	ATAG	1461	0.23614	0	TRUE	613	0.151713	5.04685e-199	TRUE	590	0	1	FALSE	903	0	1	FALSE	36	0	1	FALSE	318	0.305031	1.04381e-242	TRUE	240	0.1875	2.35889e-99	TRUE	384	0.325521	3.37335e-260	TRUE
17	7401133	+	ENSG00000181222	POLR2A	TCCA	857	0.14119	6.00604e-222	TRUE	545	0	1	FALSE	651	0.0829493	1	FALSE	786	0	1	FALSE	64	0.25	1.04107e-39	TRUE	169	0.0236686	1	FALSE	214	0	1	FALSE	382	0.0732984	1	FALSE
17	74068537	-	ENSG00000167881	SRP68	GGCG	156	0	1	FALSE	10	0.1	1	FALSE	90	0.0333333	1	FALSE	188	0.0106383	1	FALSE	13	0	1	FALSE	35	0.114286	3.35058e-08	TRUE	24	0	1	FALSE	142	0.00704225	1	FALSE
17	74078347	-	ENSG00000182473	EXOC7	AGGG	439	0.0615034	1	FALSE	181	0.0994475	1	FALSE	319	0	1	FALSE	655	0	1	FALSE	110	0.0181818	1	FALSE	83	0.240964	1.38152e-43	TRUE	53	0.169811	4.1364e-17	TRUE	565	0.189381	1.25978e-220	TRUE
17	74706825	-	ENSG00000182534	MXRA7	GCGG	208	0.0336538	1	FALSE	59	0.118644	1	FALSE	179	0.00558659	1	FALSE	343	0	1	FALSE	18	0	1	FALSE	52	0.115385	7.17182e-11	TRUE	31	0.225806	2.21601e-11	TRUE	562	0.137011	3.02376e-148	TRUE
17	74734007	+	ENSG00000092931	MFSD11	GGGA	69	0.0289855	1	FALSE	53	0.0754717	1	FALSE	55	0	1	FALSE	110	0	1	FALSE	11	0	1	FALSE	0		1	FALSE	17	0.235294	1	FALSE	57	0.122807	2.08289e-14	TRUE
17	7476837	+	ENSG00000161960	EIF4A1	ACCT	33	0.151515	3.62225e-10	TRUE	0		1	FALSE	0		1	FALSE	13	0	1	FALSE	0		1	FALSE	0		1	FALSE	0		1	FALSE	0		1	FALSE
17	74945211	+	ENSG00000167889	MGAT5B	AGGT	14	0	1	FALSE	18	0.166667	1	FALSE	11	0	1	FALSE	29	0	1	FALSE	0		1	FALSE	88	0.568182	1.9177e-118	TRUE	87	0.551724	2.42695e-129	TRUE	0		1	FALSE
17	7494804	-	ENSG00000129245	FXR2	AGGG	67	0.0149254	1	FALSE	36	0.0277778	1	FALSE	54	0	1	FALSE	68	0	1	FALSE	0		1	FALSE	38	0.184211	7.56057e-16	TRUE	14	0.142857	1	FALSE	0		1	FALSE
17	76170268	-	ENSG00000167900	TK1	TGGG	642	0.0218069	1	FALSE	101	0.019802	1	FALSE	320	0	1	FALSE	460	0	1	FALSE	32	0	1	FALSE	290	0.124138	1.39746e-71	TRUE	102	0.127451	5.48979e-25	TRUE	285	0.0350877	1	FALSE
17	77082653	+	ENSG00000167280	ENGASE	GAGT	130	0.0923077	1	FALSE	82	0.158537	1.45721e-27	TRUE	213	0	1	FALSE	414	0.00241546	1	FALSE	84	0.0833333	1	FALSE	50	0.28	2.56804e-31	TRUE	48	0.166667	3.44066e-16	TRUE	111	0.135135	1.06876e-32	TRUE
17	7814203	+	ENSG00000170004	CHD3	GGGG	176	0.0625	1	FALSE	242	0.144628	7.92935e-74	TRUE	255	0	1	FALSE	412	0.00242718	1	FALSE	69	0.15942	1.09716e-24	TRUE	147	0.394558	1.67724e-149	TRUE	126	0.285714	1.1483e-81	TRUE	12	0.0833333	1	FALSE
17	7815014	+	ENSG00000170004	CHD3	TGGG	152	0.00657895	1	FALSE	169	0.0118343	1	FALSE	215	0	1	FALSE	347	0	1	FALSE	62	0	1	FALSE	121	0.107438	7.09922e-22	TRUE	81	0.123457	9.78479e-20	TRUE	0		1	FALSE
17	7842939	+	ENSG00000170037	CNTROB	GAGA	775	0.0722581	1	FALSE	493	0.103448	1.06551e-95	TRUE	614	0.00162866	1	FALSE	1092	0	1	FALSE	106	0.0188679	1	FALSE	190	0.3	1.92467e-110	TRUE	94	0.159574	2.95372e-30	TRUE	342	0.152047	9.40434e-84	TRUE
17	79094688	-	ENSG00000181409	AATK	GGGG	0		1	FALSE	0		1	FALSE	0		1	FALSE	73	0	1	FALSE	0		1	FALSE	110	0.109091	9.50974e-23	TRUE	103	0.15534	1.33312e-35	TRUE	61	0	1	FALSE
17	79225975	-	ENSG00000157637	SLC38A10	GTGT	13	0.0769231	1	FALSE	0		1	FALSE	34	0	1	FALSE	95	0	1	FALSE	10	0	1	FALSE	23	0.26087	1	FALSE	17	0.235294	1	FALSE	42	0.261905	2.14956e-25	TRUE
17	79362375	-	ENSG00000262877	RP11-1055B8.4	AGGG	0		1	FALSE	0		1	FALSE	35	0	1	FALSE	62	0	1	FALSE	47	0.0638298	1	FALSE	0		1	FALSE	37	0.486486	1.96274e-38	TRUE	0		1	FALSE
17	79362962	-	ENSG00000262877	RP11-1055B8.4	GAGG	12	0.0833333	1	FALSE	0		1	FALSE	51	0	1	FALSE	85	0	1	FALSE	58	0	1	FALSE	0		1	FALSE	56	0.125	4.81444e-11	TRUE	0		1	FALSE
17	79517505	-	ENSG00000185504	C17orf70	GGGA	342	0.0467836	1	FALSE	147	0.0272109	1	FALSE	249	0	1	FALSE	398	0	1	FALSE	35	0.0285714	1	FALSE	42	0.190476	7.26373e-18	TRUE	28	0.0357143	1	FALSE	288	0.0381944	1	FALSE
17	79563189	-	ENSG00000182446	NPLOC4	TCCA	627	0.133971	1.91726e-147	TRUE	294	0	1	FALSE	405	0.123457	1.67812e-83	TRUE	738	0	1	FALSE	38	0.157895	4.99664e-14	TRUE	214	0.0280374	1	FALSE	194	0	1	FALSE	553	0.169982	2.44213e-172	TRUE
17	79604007	-	ENSG00000182446	NPLOC4	GGCA	271	0.0184502	1	FALSE	71	0	1	FALSE	177	0	1	FALSE	367	0.0027248	1	FALSE	12	0	1	FALSE	88	0.0454545	1	FALSE	46	0.152174	2.38698e-14	TRUE	271	0.0295203	1	FALSE
17	79973094	+	ENSG00000169696	ASPSCR1	AGAG	0		1	FALSE	0		1	FALSE	12	0	1	FALSE	10	0	1	FALSE	12	0.0833333	1	FALSE	0		1	FALSE	0		1	FALSE	90	0.111111	9.74041e-21	TRUE
17	80348463	-	ENSG00000181396	OGFOD3	AGGG	120	0.558333	2.65935e-159	TRUE	61	0.327869	1.76962e-45	TRUE	108	0	1	FALSE	182	0	1	FALSE	22	0.227273	9.00927e-13	TRUE	0		1	FALSE	0		1	FALSE	287	0.554007	0	TRUE
17	80356080	-	ENSG00000181396	OGFOD3	GAGA	256	0.0117188	1	FALSE	135	0.0148148	1	FALSE	229	0	1	FALSE	442	0	1	FALSE	18	0	1	FALSE	56	0.142857	3.46988e-15	TRUE	24	0.0416667	1	FALSE	777	0.01287	1	FALSE
17	80376382	+	ENSG00000169660	HEXDC	CGGG	218	0.0366972	1	FALSE	48	0.0208333	1	FALSE	184	0	1	FALSE	333	0	1	FALSE	28	0.107143	4.04888e-06	FALSE	39	0.25641	2.94421e-18	TRUE	25	0.2	9.92191e-11	TRUE	282	0.0992908	1	FALSE
17	80376425	+	ENSG00000169660	HEXDC	AGGG	241	0.253112	1.80396e-117	TRUE	72	0.166667	1.69596e-23	TRUE	210	0.0047619	1	FALSE	375	0	1	FALSE	37	0.27027	7.35234e-22	TRUE	46	0.434783	8.70576e-41	TRUE	25	0.56	2.67041e-35	TRUE	310	0.367742	6.11311e-220	TRUE
17	80397820	+	ENSG00000169660	HEXDC	GGGA	86	0.302326	7.80451e-53	TRUE	44	0.340909	3.28159e-32	TRUE	163	0	1	FALSE	305	0	1	FALSE	84	0.392857	2.99551e-75	TRUE	0		1	FALSE	0		1	FALSE	182	0.423077	7.90766e-161	TRUE
17	80887648	+	ENSG00000141556	TBCD	GGGG	0		1	FALSE	14	0.285714	1	FALSE	21	0	1	FALSE	68	0	1	FALSE	16	0	1	FALSE	0		1	FALSE	0		1	FALSE	38	0.289474	3.01949e-25	TRUE
17	80887958	+	ENSG00000141556	TBCD	GGGG	12	0	1	FALSE	11	0.0909091	1	FALSE	28	0	1	FALSE	139	0	1	FALSE	28	0	1	FALSE	0		1	FALSE	0		1	FALSE	80	0.2125	8.71547e-34	TRUE
17	80888013	+	ENSG00000141556	TBCD	GGGG	10	0	1	FALSE	0		1	FALSE	46	0	1	FALSE	140	0	1	FALSE	28	0.25	3.28768e-18	TRUE	0		1	FALSE	0		1	FALSE	80	0.4875	1.0276e-97	TRUE
18	11852250	+	ENSG00000255112	CHMP1B	TCCA	182	0.120879	1.21254e-36	TRUE	39	0	1	FALSE	114	0.0789474	1	FALSE	145	0	1	FALSE	0		1	FALSE	92	0.0326087	1	FALSE	168	0	1	FALSE	96	0.0833333	1	FALSE
18	19321400	+	ENSG00000101752	MIB1	GTGA	206	0.0873786	1	FALSE	45	0.111111	1.25541e-09	TRUE	132	0	1	FALSE	161	0	1	FALSE	0		1	FALSE	0		1	FALSE	0		1	FALSE	64	0.15625	1.66968e-19	TRUE
18	19433161	+	ENSG00000101752	MIB1	ACAT	594	0.010101	1	FALSE	188	0.0319149	1	FALSE	378	0.0185185	1	FALSE	377	0.0397878	1	FALSE	32	0.0625	1	FALSE	31	0.0645161	1	FALSE	68	0.102941	8.30406e-11	TRUE	102	0.0588235	1	FALSE
18	20716216	+	ENSG00000134508	CABLES1	GGGG	22	0.0454545	1	FALSE	0		1	FALSE	56	0	1	FALSE	21	0	1	FALSE	0		1	FALSE	10	0.3	1	FALSE	0		1	FALSE	86	0.209302	1.34422e-38	TRUE
18	3608219	+	ENSG00000262001	DLGAP1-AS2	TGAG	13	0.153846	1	FALSE	0		1	FALSE	0		1	FALSE	0		1	FALSE	0		1	FALSE	0		1	FALSE	36	0.138889	1.02994e-05	TRUE	38	0.131579	1	FALSE
18	46812967	-	ENSG00000141627	DYM	ACAC	155	0.0387097	1	FALSE	96	0.03125	1	FALSE	112	0	1	FALSE	136	0	1	FALSE	0		1	FALSE	43	0.0697674	1	FALSE	93	0.0322581	1	FALSE	140	0.171429	1.18335e-44	TRUE
18	47721192	-	ENSG00000167306	MYO5B	GGGG	67	0.119403	2.62657e-13	TRUE	13	0.153846	1	FALSE	65	0	1	FALSE	82	0	1	FALSE	0		1	FALSE	0		1	FALSE	0		1	FALSE	160	0.16875	3.53724e-57	TRUE
18	47797167	-	ENSG00000141644	MBD1	ACAG	47	0	1	FALSE	24	0	1	FALSE	12	0	1	FALSE	26	0	1	FALSE	0		1	FALSE	20	0.25	4.21313e-12	TRUE	10	0	1	FALSE	0		1	FALSE
18	55711627	+	ENSG00000049759	NEDD4L	CGGG	0		1	FALSE	10	0	1	FALSE	32	0	1	FALSE	49	0	1	FALSE	0		1	FALSE	20	0.45	4.48775e-24	TRUE	13	0.153846	1	FALSE	1171	0.0375747	1	FALSE
18	57013166	-	ENSG00000074695	LMAN1	TCCA	1762	0.191827	0	TRUE	814	0	1	FALSE	1114	0.231598	0	TRUE	1672	0.000598086	1	FALSE	77	0.181818	2.44493e-28	TRUE	719	0.179416	7.235e-228	TRUE	1207	0.0008285	1	FALSE	1667	0.403719	0	TRUE
18	60506136	+	ENSG00000081913	PHLPP1	TCCA	60	0.216667	4.01139e-25	TRUE	34	0	1	FALSE	49	0.0408163	1	FALSE	83	0	1	FALSE	0		1	FALSE	0		1	FALSE	0		1	FALSE	72	0.0972222	1	FALSE
18	70822709	-	ENSG00000263711	RP11-169F17.1	GTGA	15	0	1	FALSE	50	0.1	8.00579e-08	TRUE	94	0.0106383	1	FALSE	38	0.0263158	1	FALSE	0		1	FALSE	0		1	FALSE	0		1	FALSE	0		1	FALSE
18	70822720	-	ENSG00000263711	RP11-169F17.1	AGGA	15	0.0666667	1	FALSE	46	0.108696	7.10001e-08	TRUE	91	0.021978	1	FALSE	37	0.027027	1	FALSE	10	0	1	FALSE	0		1	FALSE	0		1	FALSE	0		1	FALSE
18	70822726	-	ENSG00000263711	RP11-169F17.1	TGAG	15	0.0666667	1	FALSE	49	0.122449	8.95566e-10	TRUE	91	0.032967	1	FALSE	39	0.0512821	1	FALSE	0		1	FALSE	0		1	FALSE	0		1	FALSE	0		1	FALSE
18	72263716	-	ENSG00000264247	LINC00909	ACTG	308	0	1	FALSE	108	0	1	FALSE	159	0	1	FALSE	195	0	1	FALSE	18	0	1	FALSE	15	0	1	FALSE	60	0.116667	9.6909e-10	TRUE	100	0	1	FALSE
18	77137725	+	ENSG00000166377	ATP9B	AGAG	29	0	1	FALSE	30	0.0333333	1	FALSE	31	0	1	FALSE	27	0	1	FALSE	0		1	FALSE	60	0.15	5.32739e-16	TRUE	40	0.2	2.69527e-12	TRUE	23	0.130435	1	FALSE
18	77916990	-	ENSG00000178184	PARD6G	TGAG	31	0	1	FALSE	0		1	FALSE	14	0.0714286	1	FALSE	0		1	FALSE	0		1	FALSE	0		1	FALSE	0		1	FALSE	105	0.12381	3.62087e-20	TRUE
19	1010021	-	ENSG00000182087	TMEM259	AAGG	254	0.00393701	1	FALSE	25	0	1	FALSE	193	0	1	FALSE	361	0.00554017	1	FALSE	73	0	1	FALSE	51	0.117647	4.31055e-12	TRUE	29	0.0344828	1	FALSE	212	0.00943396	1	FALSE
19	10202247	+	ENSG00000130813	C19orf66	GGAT	0		1	FALSE	0		1	FALSE	0		1	FALSE	14	0	1	FALSE	0		1	FALSE	43	0.162791	2.72447e-14	TRUE	50	0.1	6.07072e-08	TRUE	184	0.0326087	1	FALSE
19	10225208	+	ENSG00000243207	PPAN-P2RY11	GGGG	203	0.0295567	1	FALSE	128	0.03125	1	FALSE	141	0	1	FALSE	250	0	1	FALSE	45	0	1	FALSE	52	0.192308	3.30549e-23	TRUE	58	0.155172	5.59054e-21	TRUE	93	0.0645161	1	FALSE
19	10401754	+	ENSG00000105376	ICAM5	GCAG	18	0	1	FALSE	21	0.0952381	1	FALSE	21	0	1	FALSE	61	0	1	FALSE	0		1	FALSE	0		1	FALSE	24	0.25	8.72738e-14	TRUE	10	0	1	FALSE
19	10403801	+	ENSG00000105376	ICAM5	GGGG	57	0	1	FALSE	68	0	1	FALSE	69	0	1	FALSE	152	0	1	FALSE	51	0.0392157	1	FALSE	19	0.105263	1	FALSE	69	0.101449	6.29207e-13	TRUE	92	0.0326087	1	FALSE
19	10407285	+	ENSG00000105376	ICAM5	GGCG	0		1	FALSE	10	0	1	FALSE	30	0	1	FALSE	36	0	1	FALSE	18	0	1	FALSE	0		1	FALSE	27	0.222222	1.91477e-13	TRUE	0		1	FALSE
19	10420559	-	ENSG00000167807	CTD-2369P2.10	AAAA	76	0.0394737	1	FALSE	0		1	FALSE	60	0.1	8.35748e-12	TRUE	47	0.106383	1	FALSE	0		1	FALSE	0		1	FALSE	0		1	FALSE	0		1	FALSE
19	10463860	-	ENSG00000105397	TYK2	CAGC	69	0.101449	8.76244e-13	TRUE	76	0.157895	1.53127e-24	TRUE	66	0	1	FALSE	90	0	1	FALSE	32	0.09375	1	FALSE	0		1	FALSE	16	0.375	1	FALSE	23	0.26087	1	FALSE
19	10685684	-	ENSG00000129354	AP1M2	GAGC	0		1	FALSE	0		1	FALSE	0		1	FALSE	0		1	FALSE	0		1	FALSE	611	0.109656	2.78154e-112	TRUE	315	0.0888889	1	FALSE	642	0.0576324	1	FALSE
19	10798347	+	ENSG00000129351	ILF3	GGGG	422	0.0450237	1	FALSE	143	0.034965	1	FALSE	281	0.0569395	1	FALSE	320	0.065625	1	FALSE	48	0.0625	1	FALSE	100	0.18	5.11412e-36	TRUE	71	0.0422535	1	FALSE	178	0.0842697	1	FALSE
19	1086477	+	ENSG00000180448	HMHA1	AGGG	0		1	FALSE	0		1	FALSE	0		1	FALSE	0		1	FALSE	0		1	FALSE	70	0.0571429	1	FALSE	46	0.130435	5.11318e-14	TRUE	51	0.156863	4.86995e-15	TRUE
19	11243411	+	ENSG00000130164	LDLR	AAAA	202	0.019802	1	FALSE	215	0.106977	2.07418e-42	TRUE	231	0.030303	1	FALSE	350	0.0657143	1	FALSE	69	0.0724638	1	FALSE	276	0.0543478	1	FALSE	659	0.0728376	1	FALSE	560	0.0410714	1	FALSE
19	11343980	-	ENSG00000130158	DOCK6	TCTA	155	0.0645161	1	FALSE	143	0	1	FALSE	106	0.103774	4.03767e-21	TRUE	213	0	1	FALSE	17	0	1	FALSE	0		1	FALSE	18	0	1	FALSE	151	0.0728477	1	FALSE
19	11510742	-	ENSG00000205517	RGL3	GGGG	0		1	FALSE	0		1	FALSE	0		1	FALSE	0		1	FALSE	0		1	FALSE	11	0.181818	1	FALSE	34	0.205882	7.77717e-15	TRUE	38	0.105263	6.36647e-08	TRUE
19	11517246	-	ENSG00000205517	RGL3	GGGG	0		1	FALSE	0		1	FALSE	0		1	FALSE	0		1	FALSE	0		1	FALSE	11	0.545455	1	FALSE	44	0.613636	3.07825e-69	TRUE	55	0.163636	9.95714e-20	TRUE
19	1244555	+	ENSG00000099624	ATP5D	AGAG	409	0	1	FALSE	255	0.00392157	1	FALSE	379	0	1	FALSE	535	0	1	FALSE	61	0	1	FALSE	335	0.0776119	1	FALSE	243	0.106996	1.0514e-49	TRUE	587	0.011925	1	FALSE
19	12758408	-	ENSG00000269242	CTD-2192J16.22	AGGG	347	0.0172911	1	FALSE	499	0.012024	1	FALSE	668	0	1	FALSE	912	0	1	FALSE	97	0	1	FALSE	144	0.0972222	1	FALSE	178	0.134831	4.901e-38	TRUE	962	0.0322245	1	FALSE
19	12759010	-	ENSG00000104774	MAN2B1	GGGG	328	0.0121951	1	FALSE	457	0.0109409	1	FALSE	630	0	1	FALSE	856	0	1	FALSE	92	0.0108696	1	FALSE	143	0.0699301	1	FALSE	164	0.128049	7.8637e-33	TRUE	908	0.0286344	1	FALSE
19	12807181	-	ENSG00000132004	FBXW9	GGCC	101	0.237624	1.72965e-43	TRUE	101	0.188119	1.3807e-40	TRUE	116	0	1	FALSE	101	0	1	FALSE	24	0.0833333	1	FALSE	46	0.5	2.2646e-54	TRUE	41	0.414634	9.84923e-34	TRUE	86	0.360465	1.12685e-69	TRUE
19	13006831	+	ENSG00000105607	GCDH	GGGC	243	0.0946502	1	FALSE	226	0.0752212	1	FALSE	181	0	1	FALSE	196	0.00510204	1	FALSE	32	0.09375	1	FALSE	123	0.585366	1.3674e-167	TRUE	87	0.413793	3.23768e-83	TRUE	160	0.36875	8.49522e-139	TRUE
19	13229154	+	ENSG00000160877	NACC1	CGCG	254	0.0590551	1	FALSE	232	0.0646552	1	FALSE	205	0.117073	1.16263e-45	TRUE	280	0.0964286	1	FALSE	27	0.148148	6.9509e-10	FALSE	166	0.10241	4.38738e-31	TRUE	91	0.043956	1	FALSE	323	0.126935	6.8513e-77	TRUE
19	13251386	+	ENSG00000160877	NACC1	AGGG	87	0.0229885	1	FALSE	76	0.0526316	1	FALSE	68	0	1	FALSE	106	0	1	FALSE	0		1	FALSE	93	0.0752688	1	FALSE	37	0.0810811	1	FALSE	136	0.125	4.82391e-33	TRUE
19	1393464	+	ENSG00000115286	NDUFS7	GGAG	98	0.367347	2.61547e-84	TRUE	81	0.45679	5.96492e-93	TRUE	110	0	1	FALSE	198	0	1	FALSE	53	0.45283	3.10348e-61	TRUE	0		1	FALSE	11	1	1	FALSE	41	0.560976	3.10848e-57	TRUE
19	14200743	-	ENSG00000141858	SAMD1	GCGG	235	0	1	FALSE	264	0.00378788	1	FALSE	439	0.0022779	1	FALSE	636	0	1	FALSE	105	0.00952381	1	FALSE	247	0.0566802	1	FALSE	152	0.118421	4.17562e-21	TRUE	582	0.0292096	1	FALSE
19	14591226	-	ENSG00000123159	GIPC1	GGGC	1920	0.171875	0	TRUE	892	0.127803	2.54271e-192	TRUE	1300	0	1	FALSE	1812	0	1	FALSE	192	0.0104167	1	FALSE	1571	0.249523	0	TRUE	902	0.202882	1.945481294963e-311	TRUE	2196	0.184426	0	TRUE
19	14677651	-	ENSG00000099795	NDUFB7	AAGC	3625	0.167448	0	TRUE	2060	0.155825	0	TRUE	3418	0.000292569	1	FALSE	4307	0	1	FALSE	291	0.0790378	1	FALSE	2773	0.594663	0	TRUE	1864	0.39485	1e-300	TRUE	4044	0.347923	0	TRUE
19	1474375	-	ENSG00000119559	C19orf25	AGGG	220	0.0318182	1	FALSE	132	0	1	FALSE	140	0.00714286	1	FALSE	253	0	1	FALSE	33	0	1	FALSE	117	0.162393	3.44715e-31	TRUE	99	0.0909091	1	FALSE	287	0.0348432	1	FALSE
19	1497278	+	ENSG00000115255	REEP6	TCCA	63	0.619048	2.82848e-86	TRUE	93	0	1	FALSE	93	0.344086	2.17462e-47	TRUE	304	0	1	FALSE	0		1	FALSE	42	0.047619	1	FALSE	56	0	1	FALSE	462	0.227273	2.07368e-190	TRUE
19	15288789	-	ENSG00000074181	NOTCH3	AGGG	101	0.00990099	1	FALSE	41	0.0243902	1	FALSE	118	0	1	FALSE	263	0	1	FALSE	12	0	1	FALSE	57	0.105263	4.59082e-12	TRUE	0		1	FALSE	0		1	FALSE
19	15536427	-	ENSG00000011451	WIZ	GAGA	915	0.195628	0	TRUE	520	0.180769	1.86297e-184	TRUE	478	0	1	FALSE	710	0	1	FALSE	72	0.0416667	1	FALSE	224	0.232143	4.29749e-104	TRUE	215	0.2	3.12495e-84	TRUE	368	0.17663	1.26862e-126	TRUE
19	15540400	-	ENSG00000011451	WIZ	TCAG	646	0.0588235	1	FALSE	361	0.0886427	1	FALSE	389	0	1	FALSE	505	0.0019802	1	FALSE	28	0.0714286	1	FALSE	140	0.157143	2.18494e-40	TRUE	117	0.128205	2.89706e-27	TRUE	205	0.0682927	1	FALSE
19	17692448	+	ENSG00000130309	COLGALT1	AGGG	461	0.032538	1	FALSE	380	0.0578947	1	FALSE	449	0	1	FALSE	587	0.00340716	1	FALSE	134	0.0746269	1	FALSE	464	0.153017	1.41109e-140	TRUE	307	0.117264	7.51148e-63	TRUE	1135	0.155066	0	TRUE
19	17713078	-	ENSG00000130477	UNC13A	AGAG	50	0	1	FALSE	0		1	FALSE	10	0	1	FALSE	44	0	1	FALSE	0		1	FALSE	288	0.104167	1.00145e-52	TRUE	125	0.104	1.28736e-27	TRUE	0		1	FALSE
19	18280214	+	ENSG00000268173	PIK3R2	CGGC	166	0	1	FALSE	242	0	1	FALSE	251	0	1	FALSE	226	0	1	FALSE	39	0	1	FALSE	95	0.189474	1.22175e-38	TRUE	146	0.109589	1.3019e-32	TRUE	349	0.017192	1	FALSE
19	18280215	+	ENSG00000268173	PIK3R2	GGCT	165	0	1	FALSE	241	0.00414938	1	FALSE	252	0	1	FALSE	224	0	1	FALSE	39	0	1	FALSE	94	0.170213	5.59704e-32	TRUE	146	0.0958904	1	FALSE	349	0.0229226	1	FALSE
19	18280388	+	ENSG00000268173	PIK3R2	TCCA	125	0.096	1	FALSE	115	0	1	FALSE	158	0.132911	6.93256e-43	TRUE	143	0	1	FALSE	0		1	FALSE	97	0.0515464	1	FALSE	32	0	1	FALSE	203	0.0788177	1	FALSE
19	18280789	+	ENSG00000268173	PIK3R2	GGGC	177	0.169492	1.94977e-58	TRUE	233	0.0686695	1	FALSE	324	0	1	FALSE	254	0	1	FALSE	34	0.0294118	1	FALSE	160	0.2875	4.3244e-105	TRUE	103	0.165049	8.81778e-38	TRUE	357	0.154062	1.66585e-97	TRUE
19	18545114	+	ENSG00000130511	SSBP4	AGGG	221	0.0588235	1	FALSE	187	0.106952	5.87943e-39	TRUE	427	0	1	FALSE	597	0.00502513	1	FALSE	128	0.0390625	1	FALSE	351	0.264957	1.38711e-182	TRUE	316	0.234177	6.05285e-135	TRUE	549	0.0947177	1	FALSE
19	18548809	-	ENSG00000105655	ISYNA1	GGGC	71	0.169014	5.31798e-26	TRUE	26	0.192308	1	FALSE	112	0	1	FALSE	140	0	1	FALSE	28	0.107143	1.51099e-07	FALSE	0		1	FALSE	0		1	FALSE	19	0	1	FALSE
19	18679431	+	ENSG00000105700	KXD1	GGGC	1106	0.0289331	1	FALSE	575	0.0417391	1	FALSE	1063	0.000940734	1	FALSE	1119	0	1	FALSE	103	0.038835	1	FALSE	400	0.16	4.39707e-121	TRUE	389	0.115681	1.35857e-68	TRUE	811	0.124538	7.29936e-160	TRUE
19	1879072	-	ENSG00000129968	ABHD17A	TGGG	157	0.0254777	1	FALSE	135	0.0518519	1	FALSE	116	0	1	FALSE	309	0	1	FALSE	116	0.0431034	1	FALSE	12	0.25	1	FALSE	33	0.212121	2.37292e-14	TRUE	151	0.0596026	1	FALSE
19	1879249	-	ENSG00000129968	ABHD17A	TGGG	99	0.171717	3.42821e-26	TRUE	113	0.0884956	1	FALSE	93	0	1	FALSE	220	0	1	FALSE	51	0.0784314	1	FALSE	0		1	FALSE	16	0.5	1	FALSE	107	0.168224	3.43086e-32	TRUE
19	1879335	-	ENSG00000129968	ABHD17A	GGTG	140	0.592857	1.33868e-176	TRUE	138	0.608696	1.08694e-212	TRUE	104	0	1	FALSE	281	0	1	FALSE	65	0.384615	1.01537e-57	TRUE	24	0.916667	1	FALSE	15	0.933333	1	FALSE	143	0.769231	4.09362e-286	TRUE
19	1879336	-	ENSG00000129968	ABHD17A	CGGT	140	0.292857	2.02569e-72	TRUE	146	0.260274	2.94716e-79	TRUE	105	0	1	FALSE	283	0	1	FALSE	63	0.269841	1.34555e-36	TRUE	24	0.5	1	FALSE	14	0.571429	1	FALSE	146	0.356164	1.32883e-110	TRUE
19	19466839	+	ENSG00000129933	MAU2	AGAG	752	0.0598404	1	FALSE	352	0.0596591	1	FALSE	499	0	1	FALSE	600	0	1	FALSE	150	0.02	1	FALSE	162	0.203704	7.03028e-68	TRUE	102	0.147059	3.37034e-26	TRUE	307	0.0912052	1	FALSE
19	19774234	-	ENSG00000105726	ATP13A1	CGCA	486	0.0514403	1	FALSE	244	0.0614754	1	FALSE	426	0	1	FALSE	428	0	1	FALSE	85	0.0117647	1	FALSE	122	0.188525	1.24957e-49	TRUE	159	0.163522	1.19373e-54	TRUE	319	0.100313	2.60562e-47	TRUE
19	2231270	+	ENSG00000104885	DOT1L	GGGG	291	0.00687285	1	FALSE	334	0.0568862	1	FALSE	332	0	1	FALSE	560	0.00357143	1	FALSE	168	0.0238095	1	FALSE	31	0.129032	1	FALSE	41	0.219512	5.18101e-22	TRUE	180	0.0333333	1	FALSE
19	2250626	+	ENSG00000104899	AMH	CGGG	267	0	1	FALSE	196	0	1	FALSE	417	0	1	FALSE	675	0	1	FALSE	367	0	1	FALSE	0		1	FALSE	23	0.217391	3.81661e-11	TRUE	0		1	FALSE
19	2251344	+	ENSG00000104899	AMH	GGGG	686	0.0641399	1	FALSE	889	0.0652418	1	FALSE	1178	0	1	FALSE	1726	0	1	FALSE	769	0.0611183	1	FALSE	17	0.529412	1	FALSE	71	0.225352	4.7724e-33	TRUE	0		1	FALSE
19	22849929	+	ENSG00000229676	ZNF492	TGAG	58	0.155172	2.94683e-08	TRUE	0		1	FALSE	0		1	FALSE	16	0.125	1	FALSE	0		1	FALSE	0		1	FALSE	0		1	FALSE	0		1	FALSE
19	22849935	+	ENSG00000229676	ZNF492	AGGA	59	0.135593	7.72939e-06	TRUE	0		1	FALSE	0		1	FALSE	0		1	FALSE	0		1	FALSE	0		1	FALSE	0		1	FALSE	0		1	FALSE
19	24010071	+	ENSG00000205246	RPSAP58	TACA	35	0.714286	1.01804e-51	TRUE	0		1	FALSE	35	0.657143	1	FALSE	37	0.621622	1	FALSE	0		1	FALSE	0		1	FALSE	0		1	FALSE	0		1	FALSE
19	24010197	+	ENSG00000205246	RPSAP58	TCCA	120	0.566667	1.09727e-129	TRUE	78	0	1	FALSE	86	0.686047	2.76773e-115	TRUE	112	0	1	FALSE	0		1	FALSE	54	0.351852	1.07944e-35	TRUE	0		1	FALSE	69	0.623188	8.1186e-82	TRUE
19	34973083	+	ENSG00000142279	WTIP	GGGG	56	0	1	FALSE	0		1	FALSE	14	0	1	FALSE	14	0	1	FALSE	0		1	FALSE	38	0.236842	2.05177e-17	TRUE	0		1	FALSE	105	0.047619	1	FALSE
19	34973498	+	ENSG00000142279	WTIP	GGGA	148	0.0135135	1	FALSE	0		1	FALSE	35	0	1	FALSE	59	0	1	FALSE	0		1	FALSE	91	0.142857	1.00232e-20	TRUE	42	0.261905	5.46053e-22	TRUE	337	0.0504451	1	FALSE
19	3544201	-	ENSG00000161091	MFSD12	GGCA	0		1	FALSE	0		1	FALSE	0		1	FALSE	44	0	1	FALSE	0		1	FALSE	49	0.183673	1.70918e-18	TRUE	69	0.101449	1.03167e-13	TRUE	0		1	FALSE
19	3546278	-	ENSG00000161091	MFSD12	GGCC	391	0.00255754	1	FALSE	319	0.00940439	1	FALSE	350	0	1	FALSE	565	0	1	FALSE	69	0.0144928	1	FALSE	1775	0.143099	0	TRUE	3178	0.138137	1e-300	TRUE	494	0.048583	1	FALSE
19	3573208	+	ENSG00000064961	HMG20B	TCCA	93	0.0107527	1	FALSE	80	0	1	FALSE	134	0.0820896	1	FALSE	191	0	1	FALSE	16	0	1	FALSE	210	0.0142857	1	FALSE	253	0	1	FALSE	63	0.111111	2.56704e-09	TRUE
19	3573233	+	ENSG00000064961	HMG20B	GGTC	118	0.0254237	1	FALSE	115	0.026087	1	FALSE	162	0	1	FALSE	257	0	1	FALSE	26	0	1	FALSE	279	0.139785	2.72661e-81	TRUE	318	0.147799	8.30529e-106	TRUE	74	0.027027	1	FALSE
19	36113820	+	ENSG00000249115	HAUS5	CAGG	453	0.0309051	1	FALSE	200	0.08	1	FALSE	509	0	1	FALSE	506	0	1	FALSE	262	0.0152672	1	FALSE	70	0.2	2.06829e-27	TRUE	60	0.216667	3.82366e-25	TRUE	118	0.110169	5.54724e-19	TRUE
19	37002211	-	ENSG00000254004	ZNF260	AGGT	226	0	1	FALSE	91	0	1	FALSE	99	0	1	FALSE	132	0	1	FALSE	12	0	1	FALSE	18	0	1	FALSE	41	0.121951	9.64061e-08	TRUE	42	0	1	FALSE
19	39616501	+	ENSG00000130669	PAK4	GAGG	263	0	1	FALSE	234	0	1	FALSE	380	0.00789474	1	FALSE	377	0.00265252	1	FALSE	22	0	1	FALSE	109	0.183486	8.05904e-45	TRUE	57	0.122807	1.00572e-16	TRUE	331	0	1	FALSE
19	39913647	+	ENSG00000090924	PLEKHG2	GAAG	37	0	1	FALSE	14	0	1	FALSE	31	0	1	FALSE	35	0	1	FALSE	16	0	1	FALSE	21	0.285714	6.30797e-15	TRUE	23	0	1	FALSE	0		1	FALSE
19	39980584	+	ENSG00000105197	TIMM50	TCCA	196	0.387755	2.90693e-167	TRUE	62	0	1	FALSE	112	0.348214	5.21053e-88	TRUE	98	0	1	FALSE	12	0.0833333	1	FALSE	105	0.285714	2.21518e-67	TRUE	70	0	1	FALSE	144	0.493056	6.40319e-169	TRUE
19	4013020	+	ENSG00000105229	PIAS4	TCCA	264	0.117424	5.49649e-41	TRUE	244	0	1	FALSE	237	0.101266	3.3357e-34	TRUE	334	0.00299401	1	FALSE	22	0.272727	4.55134e-12	TRUE	104	0.0961538	1	FALSE	88	0	1	FALSE	340	0.108824	1.96898e-57	TRUE
19	40738985	-	ENSG00000105221	AKT2	TGGG	97	0.0515464	1	FALSE	24	0.0833333	1	FALSE	88	0	1	FALSE	139	0	1	FALSE	49	0.0204082	1	FALSE	56	0.125	7.82738e-14	TRUE	57	0.192982	2.0339e-24	TRUE	118	0.0508475	1	FALSE
19	40785291	-	ENSG00000105221	AKT2	GAGA	62	0.451613	4.09491e-68	TRUE	15	0.266667	1	FALSE	43	0	1	FALSE	65	0	1	FALSE	0		1	FALSE	0		1	FALSE	0		1	FALSE	10	0.5	1	FALSE
19	40785373	-	ENSG00000105221	AKT2	GGAA	84	0.178571	5.7695e-31	TRUE	59	0.0847458	1	FALSE	91	0	1	FALSE	99	0	1	FALSE	12	0.0833333	1	FALSE	0		1	FALSE	0		1	FALSE	30	0.266667	1	FALSE
19	40873651	+	ENSG00000105223	PLD3	TCCA	1429	0.426872	0	TRUE	584	0.00342466	1	FALSE	1006	0.455268	0	TRUE	1245	0.000803213	1	FALSE	83	0.216867	9.30363e-41	TRUE	337	0.409496	0	TRUE	491	0	1	FALSE	606	0.557756	0	TRUE
19	40884310	+	ENSG00000105223	PLD3	TGGG	442	0.00452489	1	FALSE	160	0.025	1	FALSE	328	0	1	FALSE	427	0	1	FALSE	47	0	1	FALSE	223	0.0941704	1	FALSE	215	0.167442	5.05569e-74	TRUE	242	0.0661157	1	FALSE
19	41111043	+	ENSG00000090006	LTBP4	GGGC	199	0.0351759	1	FALSE	59	0	1	FALSE	261	0	1	FALSE	365	0	1	FALSE	19	0	1	FALSE	57	0.192982	4.45124e-21	TRUE	85	0.176471	1.53057e-33	TRUE	0		1	FALSE
19	41111347	+	ENSG00000090006	LTBP4	GCAG	80	0.0125	1	FALSE	27	0	1	FALSE	105	0	1	FALSE	197	0	1	FALSE	15	0	1	FALSE	41	0.0243902	1	FALSE	49	0.142857	1.07948e-15	TRUE	0		1	FALSE
19	41211272	-	ENSG00000123815	ADCK4	GAGG	196	0.122449	9.77726e-44	TRUE	198	0.156566	1.60411e-60	TRUE	265	0	1	FALSE	334	0	1	FALSE	29	0.0689655	1	FALSE	162	0.388889	6.52494e-137	TRUE	144	0.375	7.6114e-116	TRUE	232	0.185345	2.31286e-77	TRUE
19	41770395	+	ENSG00000105323	HNRNPUL1	GGGG	584	0.015411	1	FALSE	161	0.0124224	1	FALSE	552	0.00181159	1	FALSE	487	0	1	FALSE	22	0	1	FALSE	140	0.0928571	1	FALSE	83	0.204819	1.61921e-33	TRUE	203	0.0689655	1	FALSE
19	41944214	-	ENSG00000105341	ATP5SL	TCCA	332	0.319277	2.01585e-211	TRUE	216	0.00462963	1	FALSE	326	0.315951	2.42435e-211	TRUE	401	0	1	FALSE	21	0.0952381	1	FALSE	290	0.0758621	1	FALSE	219	0	1	FALSE	722	0.355956	0	TRUE
19	42841259	+	ENSG00000105429	MEGF8	AGGA	112	0.0267857	1	FALSE	97	0.0412371	1	FALSE	129	0	1	FALSE	160	0	1	FALSE	10	0	1	FALSE	17	0.294118	1	FALSE	14	0.285714	1	FALSE	78	0.166667	1.49994e-26	TRUE
19	42854425	+	ENSG00000105429	MEGF8	CAGG	39	0.205128	7.14024e-18	TRUE	0		1	FALSE	28	0	1	FALSE	50	0	1	FALSE	0		1	FALSE	0		1	FALSE	10	0.5	1	FALSE	34	0.205882	1	FALSE
19	4333694	-	ENSG00000178078	STAP2	AAGG	0		1	FALSE	0		1	FALSE	0		1	FALSE	0		1	FALSE	0		1	FALSE	70	0.114286	2.52601e-15	TRUE	55	0.0363636	1	FALSE	550	0.0472727	1	FALSE
19	44096649	-	ENSG00000167378	IRGQ	AGCG	34	0.0588235	1	FALSE	27	0.0740741	1	FALSE	38	0	1	FALSE	55	0	1	FALSE	0		1	FALSE	0		1	FALSE	17	0.235294	1	FALSE	43	0.162791	4.61497e-13	TRUE
19	44143881	-	ENSG00000105767	CADM4	AGGT	54	0.12963	9.84825e-14	TRUE	0		1	FALSE	40	0.05	1	FALSE	82	0.0609756	1	FALSE	0		1	FALSE	33	0	1	FALSE	11	0	1	FALSE	110	0.0636364	1	FALSE
19	45252172	+	ENSG00000069399	BCL3	GGAG	100	0.05	1	FALSE	42	0.0238095	1	FALSE	42	0	1	FALSE	96	0	1	FALSE	0		1	FALSE	137	0.124088	4.47157e-33	TRUE	182	0.0824176	1	FALSE	236	0.0677966	1	FALSE
19	45375183	+	ENSG00000130202	PVRL2	TCCA	661	0.810893	0	TRUE	418	0.00717703	1	FALSE	599	0.81803	0	TRUE	830	0	1	FALSE	53	0.528302	3.83663e-63	TRUE	214	0.691589	0	TRUE	302	0.00331126	1	FALSE	2920	0.824315	0	TRUE
19	45406758	+	ENSG00000130204	TOMM40	TCCA	1070	0.116822	7.84133e-217	TRUE	314	0	1	FALSE	609	0.108374	3.6708e-120	TRUE	480	0	1	FALSE	66	0.0757576	1	FALSE	440	0.0136364	1	FALSE	355	0	1	FALSE	503	0.135189	2.28111e-118	TRUE
19	4542888	-	ENSG00000167680	SEMA6B	GGGG	0		1	FALSE	0		1	FALSE	0		1	FALSE	106	0	1	FALSE	0		1	FALSE	0		1	FALSE	0		1	FALSE	473	0.154334	3.52054e-129	TRUE
19	45649031	+	ENSG00000104866	PPP1R37	GGGT	104	0.0192308	1	FALSE	65	0.0769231	1	FALSE	105	0	1	FALSE	135	0	1	FALSE	31	0.129032	3.48871e-09	FALSE	31	0.193548	1	FALSE	36	0.138889	5.09476e-12	TRUE	103	0.15534	1.52745e-33	TRUE
19	45797692	+	ENSG00000007047	MARK4	AAAT	260	0.0153846	1	FALSE	152	0.0723684	1	FALSE	163	0.0674847	1	FALSE	269	0.0780669	1	FALSE	16	0	1	FALSE	32	0.09375	1	FALSE	55	0.218182	1.09401e-21	TRUE	398	0.128141	3.11913e-75	TRUE
19	45895228	-	ENSG00000104881	PPP1R13L	AGGG	33	0.030303	1	FALSE	27	0.037037	1	FALSE	38	0	1	FALSE	78	0	1	FALSE	10	0	1	FALSE	49	0.142857	1.36944e-14	TRUE	63	0.126984	3.57598e-18	TRUE	50	0.02	1	FALSE
19	46010966	+	ENSG00000125753	VASP	TCCA	227	0.00440529	1	FALSE	185	0	1	FALSE	273	0.018315	1	FALSE	420	0	1	FALSE	22	0.227273	7.25639e-11	TRUE	925	0.0118919	1	FALSE	530	0	1	FALSE	1894	0.031151	1	FALSE
19	46029965	+	ENSG00000125753	VASP	GGGC	0		1	FALSE	0		1	FALSE	0		1	FALSE	0		1	FALSE	0		1	FALSE	12	0.0833333	1	FALSE	19	0	1	FALSE	44	0.113636	1.94677e-09	TRUE
19	46207110	+	ENSG00000011478	QPCTL	TGAG	41	0.0731707	1	FALSE	29	0.172414	1	FALSE	52	0.115385	1	FALSE	49	0.0408163	1	FALSE	73	0.164384	3.53541e-10	TRUE	27	0.111111	1	FALSE	0		1	FALSE	140	0.0642857	1	FALSE
19	46207116	+	ENSG00000011478	QPCTL	AGGA	41	0.0487805	1	FALSE	31	0.129032	1	FALSE	49	0.142857	1	FALSE	49	0.0408163	1	FALSE	66	0.151515	2.34811e-08	TRUE	0		1	FALSE	0		1	FALSE	128	0.0703125	1	FALSE
19	46405035	-	ENSG00000176182	MYPOP	GCCA	46	0.0869565	1	FALSE	0		1	FALSE	0		1	FALSE	0		1	FALSE	0		1	FALSE	38	0.157895	5.73659e-10	TRUE	42	0.047619	1	FALSE	72	0.166667	1	FALSE
19	46519354	+	ENSG00000104983	CCDC61	CGGG	48	0.104167	5.88147e-09	TRUE	27	0.037037	1	FALSE	90	0	1	FALSE	113	0	1	FALSE	12	0.0833333	1	FALSE	0		1	FALSE	15	0.0666667	1	FALSE	118	0.169492	4.05798e-32	TRUE
19	4652197	+	ENSG00000185361	TNFAIP8L1	AGGT	0		1	FALSE	52	0	1	FALSE	43	0	1	FALSE	157	0	1	FALSE	0		1	FALSE	13	0.384615	1	FALSE	28	0.25	1.77728e-15	TRUE	385	0.0103896	1	FALSE
19	47112718	+	ENSG00000160014	CALM3	TCCA	591	0.150592	9.90693e-140	TRUE	275	0	1	FALSE	629	0.157393	1.1532e-190	TRUE	712	0.00140449	1	FALSE	51	0.137255	1.42488e-16	TRUE	191	0.052356	1	FALSE	107	0	1	FALSE	394	0.167513	1.49983e-121	TRUE
19	47548684	+	ENSG00000130751	NPAS1	GGGG	80	0.0375	1	FALSE	107	0.0280374	1	FALSE	74	0	1	FALSE	201	0	1	FALSE	27	0	1	FALSE	0		1	FALSE	0		1	FALSE	61	0.245902	8.7093e-29	TRUE
19	48389569	-	ENSG00000105398	SULT2A1	TCCA	0		1	FALSE	0		1	FALSE	0		1	FALSE	0		1	FALSE	0		1	FALSE	0		1	FALSE	0		1	FALSE	71	0.591549	4.80973e-118	TRUE
19	49469918	+	ENSG00000087086	FTL	TCCA	3639	0.0329761	1	FALSE	1537	0.00195185	1	FALSE	2523	0.0332937	1	FALSE	4273	0.000234028	1	FALSE	340	0.102941	6.76207e-65	TRUE	12117	0.0120492	1	FALSE	17684	0.000508935	1	FALSE	89664	0.0321757	1	FALSE
19	49964910	+	ENSG00000161618	ALDH16A1	CCGG	115	0.13913	6.13932e-25	TRUE	66	0.136364	3.37863e-17	TRUE	141	0	1	FALSE	109	0	1	FALSE	10	0.2	1	FALSE	69	0.0434783	1	FALSE	69	0.057971	1	FALSE	214	0.0233645	1	FALSE
19	49967942	+	ENSG00000161618	ALDH16A1	TCCA	169	0.0710059	1	FALSE	100	0	1	FALSE	196	0.0714286	1	FALSE	146	0	1	FALSE	47	0.0212766	1	FALSE	58	0.0517241	1	FALSE	79	0	1	FALSE	234	0.141026	1.65794e-56	TRUE
19	50029298	+	ENSG00000104870	FCGRT	GGGG	318	0.0283019	1	FALSE	58	0.0344828	1	FALSE	530	0	1	FALSE	581	0	1	FALSE	43	0	1	FALSE	111	0.135135	5.37609e-26	TRUE	100	0.1	5.57613e-18	TRUE	2491	0.0533922	1	FALSE
19	50168106	-	ENSG00000126456	IRF3	AGGC	177	0	1	FALSE	86	0.0232558	1	FALSE	243	0	1	FALSE	226	0	1	FALSE	64	0.046875	1	FALSE	36	0.0555556	1	FALSE	86	0.127907	1.92971e-21	TRUE	75	0.0533333	1	FALSE
19	50339797	+	ENSG00000104973	MED25	GGAG	47	0.106383	1	FALSE	10	0.3	1	FALSE	59	0	1	FALSE	59	0.0169492	1	FALSE	54	0.0740741	1	FALSE	0		1	FALSE	81	0.333333	3.61482e-64	TRUE	0		1	FALSE
19	50378035	-	ENSG00000204673	AKT1S1	GGAA	55	0.109091	1.16215e-09	TRUE	41	0.243902	2.17664e-23	TRUE	37	0	1	FALSE	45	0	1	FALSE	12	0.166667	1	FALSE	30	0.533333	1	FALSE	35	0.314286	1.51894e-26	TRUE	66	0.227273	1.21495e-29	TRUE
19	50713649	+	ENSG00000105357	MYH14	GGGC	34	0.117647	1	FALSE	40	0.15	1.63463e-13	TRUE	17	0	1	FALSE	36	0	1	FALSE	0		1	FALSE	0		1	FALSE	0		1	FALSE	49	0.0204082	1	FALSE
19	5151733	+	ENSG00000127663	KDM4B	AGGG	96	0.0729167	1	FALSE	33	0.242424	1.18304e-18	TRUE	68	0.102941	6.47004e-14	TRUE	128	0.0703125	1	FALSE	12	0.0833333	1	FALSE	20	0.2	1	FALSE	14	0	1	FALSE	35	0.171429	4.31689e-12	TRUE
19	51607719	-	ENSG00000142544	CTU1	GAGG	550	0.0145455	1	FALSE	149	0.00671141	1	FALSE	246	0	1	FALSE	351	0	1	FALSE	25	0.04	1	FALSE	149	0.0805369	1	FALSE	131	0.114504	7.46873e-25	TRUE	224	0.0133929	1	FALSE
19	54684444	-	ENSG00000125505	MBOAT7	TCCA	50	0.08	1	FALSE	23	0	1	FALSE	39	0.128205	1.34209e-10	TRUE	53	0	1	FALSE	0		1	FALSE	47	0.170213	1.4956e-16	TRUE	36	0	1	FALSE	62	0.0645161	1	FALSE
19	54711428	+	ENSG00000170889	RPS9	GAGG	398	0.0301508	1	FALSE	163	0.0184049	1	FALSE	653	0	1	FALSE	997	0.00300903	1	FALSE	46	0	1	FALSE	478	0.0774059	1	FALSE	214	0.0981308	1	FALSE	719	0.102921	5.70842e-121	TRUE
19	55895216	-	ENSG00000233493	TMEM238	GGAG	0		1	FALSE	0		1	FALSE	0		1	FALSE	0		1	FALSE	0		1	FALSE	247	0.923077	0	TRUE	170	0.882353	1e-300	TRUE	0		1	FALSE
19	55964465	-	ENSG00000063241	ISOC2	AAGA	34	0.0882353	1	FALSE	0		1	FALSE	23	0	1	FALSE	32	0	1	FALSE	0		1	FALSE	37	0.0810811	1	FALSE	12	0.0833333	1	FALSE	59	0.118644	1.70161e-13	TRUE
19	55964601	-	ENSG00000063241	ISOC2	TGGA	460	0.023913	1	FALSE	242	0.0123967	1	FALSE	246	0	1	FALSE	319	0	1	FALSE	41	0	1	FALSE	310	0.141935	1.2286e-81	TRUE	199	0.080402	1	FALSE	714	0.0658263	1	FALSE
19	56152546	+	ENSG00000213015	ZNF580	GGGG	470	0.0234043	1	FALSE	249	0.0361446	1	FALSE	445	0	1	FALSE	432	0	1	FALSE	31	0	1	FALSE	141	0.170213	1.27097e-47	TRUE	225	0.284444	9.38383e-137	TRUE	333	0.0750751	1	FALSE
19	56666924	+	ENSG00000167685	ZNF444	AGAG	27	0.037037	1	FALSE	10	0	1	FALSE	47	0	1	FALSE	43	0	1	FALSE	0		1	FALSE	0		1	FALSE	0		1	FALSE	57	0.175439	2.04571e-21	TRUE
19	5678604	-	ENSG00000174917	C19orf70	TCCA	1696	0.212854	0	TRUE	1162	0.00344234	1	FALSE	1533	0.148076	0	TRUE	2759	0	1	FALSE	167	0.101796	9.24395e-26	TRUE	744	0.0483871	1	FALSE	599	0	1	FALSE	1354	0.153619	7.03903e-298	TRUE
19	5690376	+	ENSG00000130255	RPL36	CGGA	178	0	1	FALSE	108	0.037037	1	FALSE	124	0	1	FALSE	171	0	1	FALSE	10	0	1	FALSE	33	0.151515	1.27098e-10	TRUE	15	0	1	FALSE	25	0	1	FALSE
19	57327282	-	ENSG00000198300	PEG3	TCCA	0		1	FALSE	0		1	FALSE	0		1	FALSE	0		1	FALSE	0		1	FALSE	0		1	FALSE	0		1	FALSE	1032	0.19186	0	TRUE
19	58920246	+	ENSG00000171574	ZNF584	CGCG	160	0.04375	1	FALSE	71	0.0985915	1	FALSE	80	0	1	FALSE	136	0	1	FALSE	10	0	1	FALSE	44	0.340909	2.70396e-32	TRUE	25	0.28	4.91728e-18	TRUE	22	0	1	FALSE
19	59060858	+	ENSG00000130726	TRIM28	TGAG	4917	0.057352	1	FALSE	2468	0.0725284	1	FALSE	3313	0.000603682	1	FALSE	3078	0.000974659	1	FALSE	461	0.0542299	1	FALSE	1368	0.258041	0	TRUE	1335	0.272659	1e-300	TRUE	2529	0.0964808	1	FALSE
19	59094880	+	ENSG00000213753	CENPBD1P1	ATGG	109	0.192661	1.22498e-40	TRUE	71	0.140845	4.07661e-12	TRUE	165	0	1	FALSE	153	0	1	FALSE	0		1	FALSE	85	0.4	6.26616e-73	TRUE	86	0.360465	4.42736e-66	TRUE	173	0.33526	8.12408e-114	TRUE
19	679960	+	ENSG00000070404	FSTL3	GGGG	0		1	FALSE	0		1	FALSE	0		1	FALSE	10	0	1	FALSE	0		1	FALSE	41	0.365854	5.80952e-38	TRUE	56	0	1	FALSE	0		1	FALSE
19	7086801	+	ENSG00000130544	ZNF557	CGAG	43	0.0465116	1	FALSE	30	0.0666667	1	FALSE	53	0.132075	1.67056e-12	TRUE	46	0.0869565	1	FALSE	0		1	FALSE	11	0.181818	1	FALSE	0		1	FALSE	0		1	FALSE
19	7086802	+	ENSG00000130544	ZNF557	GAGG	45	0.111111	2.20641e-07	TRUE	30	0.0666667	1	FALSE	54	0.12963	1.96298e-12	TRUE	48	0.0833333	1	FALSE	0		1	FALSE	11	0.181818	1	FALSE	0		1	FALSE	0		1	FALSE
19	7620161	+	ENSG00000032444	PNPLA6	AGGC	69	0.0144928	1	FALSE	142	0.084507	1	FALSE	71	0	1	FALSE	217	0	1	FALSE	16	0	1	FALSE	194	0.21134	7.83551e-82	TRUE	171	0.216374	4.69995e-82	TRUE	219	0.16895	5.72624e-61	TRUE
19	7696446	+	ENSG00000229833	PET100	TCCA	1022	0.195695	3.24363e-227	TRUE	1226	0	1	FALSE	1327	0.137151	6.90537e-199	TRUE	2064	0	1	FALSE	138	0.0942029	1	FALSE	1040	0.117308	1.89541e-133	TRUE	1093	0.000914913	1	FALSE	929	0.136706	2.31544e-125	TRUE
19	7977578	+	ENSG00000076984	MAP2K7	GCTG	236	0.00423729	1	FALSE	249	0.0281124	1	FALSE	291	0	1	FALSE	428	0	1	FALSE	60	0	1	FALSE	83	0.108434	2.72354e-19	TRUE	102	0.0882353	1	FALSE	190	0.0263158	1	FALSE
19	8274338	+	ENSG00000090661	CERS4	GCCG	96	0	1	FALSE	107	0.0280374	1	FALSE	135	0	1	FALSE	292	0	1	FALSE	0		1	FALSE	14	0	1	FALSE	39	0.153846	1.31712e-14	TRUE	507	0.025641	1	FALSE
19	8399861	-	ENSG00000186994	KANK3	TCCA	23	0	1	FALSE	16	0	1	FALSE	36	0	1	FALSE	170	0	1	FALSE	20	0.3	9.60974e-15	TRUE	0		1	FALSE	0		1	FALSE	0		1	FALSE
1	10057367	+	ENSG00000162444	RBP7	GAGG	0		1	FALSE	0		1	FALSE	0		1	FALSE	0		1	FALSE	0		1	FALSE	0		1	FALSE	0		1	FALSE	57	0.105263	6.14177e-11	TRUE
1	10439931	+	ENSG00000054523	KIF1B	AGGA	72	0.0694444	1	FALSE	78	0.153846	2.65785e-27	TRUE	62	0	1	FALSE	87	0	1	FALSE	0		1	FALSE	26	0.230769	1	FALSE	24	0.458333	4.1437e-26	TRUE	190	0.189474	1.57885e-69	TRUE
1	109643130	+	ENSG00000270066	SCARNA2	GGAG	0		1	FALSE	0		1	FALSE	16	0	1	FALSE	43	0	1	FALSE	0		1	FALSE	0		1	FALSE	0		1	FALSE	45	0.333333	2.99596e-23	TRUE
1	110456962	+	ENSG00000184371	CSF1	ACAT	67	0.0149254	1	FALSE	44	0.0681818	1	FALSE	46	0.0434783	1	FALSE	139	0.0215827	1	FALSE	15	0.0666667	1	FALSE	48	0.0833333	1	FALSE	34	0.147059	2.91241e-09	TRUE	312	0.0448718	1	FALSE
1	117648927	+	ENSG00000116830	TTF2	CAGG	31	0.0322581	1	FALSE	12	0	1	FALSE	16	0	1	FALSE	44	0.136364	8.84655e-11	TRUE	12	0	1	FALSE	0		1	FALSE	0		1	FALSE	0		1	FALSE
1	117648928	+	ENSG00000116830	TTF2	AGGG	31	0.0322581	1	FALSE	13	0	1	FALSE	16	0	1	FALSE	43	0.116279	1.21804e-08	TRUE	12	0	1	FALSE	0		1	FALSE	0		1	FALSE	0		1	FALSE
1	11986060	-	ENSG00000116685	KIAA2013	GCGG	333	0.021021	1	FALSE	159	0.0251572	1	FALSE	337	0	1	FALSE	472	0	1	FALSE	38	0	1	FALSE	321	0.143302	2.61735e-86	TRUE	176	0.125	5.29229e-43	TRUE	1457	0.0439259	1	FALSE
1	12035333	+	ENSG00000083444	PLOD1	TCCA	225	0.0844444	1	FALSE	337	0	1	FALSE	294	0.047619	1	FALSE	739	0	1	FALSE	69	0.0869565	1	FALSE	1115	0.0573991	1	FALSE	1045	0.000956938	1	FALSE	2971	0.205991	0	TRUE
1	120462111	-	ENSG00000134250	NOTCH2	TCCA	491	0.0346232	1	FALSE	387	0.00258398	1	FALSE	537	0.0819367	1	FALSE	641	0	1	FALSE	62	0.0483871	1	FALSE	155	0.0387097	1	FALSE	174	0	1	FALSE	84	0.166667	2.77296e-18	TRUE
1	1249712	-	ENSG00000127054	CPSF3L	AGGA	343	0.0524781	1	FALSE	312	0.0897436	1	FALSE	519	0	1	FALSE	722	0	1	FALSE	126	0.0793651	1	FALSE	378	0.198413	3.00857e-149	TRUE	374	0.181818	1.99409e-136	TRUE	1084	0.100554	1.41175e-199	TRUE
1	1277769	-	ENSG00000107404	DVL1	GGGG	483	0.0393375	1	FALSE	266	0.056391	1	FALSE	410	0.00243902	1	FALSE	673	0.00148588	1	FALSE	51	0.0196078	1	FALSE	266	0.180451	7.31248e-94	TRUE	216	0.134259	8.63241e-55	TRUE	873	0.117984	1.79575e-176	TRUE
1	145597572	-	ENSG00000186141	POLR3C	TCCA	1150	0.0721739	1	FALSE	377	0	1	FALSE	418	0.0191388	1	FALSE	416	0	1	FALSE	32	0.15625	6.98315e-12	TRUE	160	0	1	FALSE	189	0	1	FALSE	160	0.06875	1	FALSE
1	150281030	+	ENSG00000187145	MRPS21	TGAG	227	0.0176211	1	FALSE	91	0	1	FALSE	217	0.00460829	1	FALSE	176	0.0113636	1	FALSE	32	0	1	FALSE	44	0.136364	2.9474e-13	TRUE	63	0.015873	1	FALSE	55	0.0181818	1	FALSE
1	150281036	+	ENSG00000187145	MRPS21	GGGC	234	0.017094	1	FALSE	91	0.010989	1	FALSE	216	0.00462963	1	FALSE	184	0.0108696	1	FALSE	28	0	1	FALSE	43	0.139535	2.5797e-13	TRUE	64	0	1	FALSE	51	0	1	FALSE
1	150281040	+	ENSG00000187145	MRPS21	GGCT	238	0.0168067	1	FALSE	99	0	1	FALSE	229	0.00436681	1	FALSE	185	0.0108108	1	FALSE	32	0	1	FALSE	47	0.12766	4.51109e-13	TRUE	56	0	1	FALSE	53	0.0188679	1	FALSE
1	150530042	+	ENSG00000143382	ADAMTSL4	GGGT	0		1	FALSE	0		1	FALSE	0		1	FALSE	0		1	FALSE	0		1	FALSE	42	0.166667	1.04576e-15	TRUE	18	0	1	FALSE	177	0.00564972	1	FALSE
1	151748574	-	ENSG00000182134	TDRKH	AGGT	77	0.025974	1	FALSE	26	0	1	FALSE	164	0	1	FALSE	228	0	1	FALSE	14	0	1	FALSE	41	0.219512	5.83059e-20	TRUE	48	0.104167	1.01132e-10	TRUE	107	0.0654206	1	FALSE
1	153609890	+	ENSG00000160679	CHTOP	TGAG	350	0.0514286	1	FALSE	0		1	FALSE	292	0.0308219	1	FALSE	258	0.0387597	1	FALSE	45	0.111111	6.08639e-10	TRUE	62	0	1	FALSE	130	0.0461538	1	FALSE	43	0	1	FALSE
1	153665882	+	ENSG00000169418	NPR1	GAGG	0		1	FALSE	0		1	FALSE	0		1	FALSE	0		1	FALSE	0		1	FALSE	44	0.340909	1.28256e-33	TRUE	56	0.321429	1.35876e-43	TRUE	0		1	FALSE
1	153724860	+	ENSG00000143624	INTS3	AGGC	289	0.0657439	1	FALSE	149	0.114094	1.30193e-32	TRUE	259	0	1	FALSE	302	0	1	FALSE	42	0	1	FALSE	96	0.3125	6.56285e-77	TRUE	76	0.263158	2.5522e-45	TRUE	66	0.151515	6.96469e-17	TRUE
1	154990190	+	ENSG00000160685	ZBTB7B	GAGC	131	0.0305344	1	FALSE	27	0	1	FALSE	138	0	1	FALSE	294	0.00340136	1	FALSE	14	0	1	FALSE	332	0.114458	5.32926e-71	TRUE	210	0.142857	7.28134e-61	TRUE	275	0.08	1	FALSE
1	155030158	+	ENSG00000143537	ADAM15	CAGG	669	0.0104634	1	FALSE	492	0.0406504	1	FALSE	770	0.0025974	1	FALSE	1019	0.000981354	1	FALSE	88	0	1	FALSE	1543	0.33571	0	TRUE	1506	0.314741	1e-300	TRUE	686	0.209913	1.36411e-208	TRUE
1	155158511	-	ENSG00000185499	MUC1	TGGG	0		1	FALSE	0		1	FALSE	0		1	FALSE	36	0	1	FALSE	0		1	FALSE	323	0.575851	0	TRUE	556	0.53777	1e-300	TRUE	0		1	FALSE
1	155213989	-	ENSG00000177628	GBA	TCCA	71	0.126761	1.82526e-17	TRUE	13	0	1	FALSE	36	0.0277778	1	FALSE	72	0	1	FALSE	0		1	FALSE	0		1	FALSE	24	0	1	FALSE	0		1	FALSE
1	156215816	-	ENSG00000160781	PAQR6	GGGG	60	0.183333	5.88686e-24	TRUE	45	0.0666667	1	FALSE	66	0	1	FALSE	66	0	1	FALSE	35	0.2	5.39767e-17	TRUE	15	0.2	1	FALSE	35	0.314286	1.47048e-28	TRUE	0		1	FALSE
1	156219231	-	ENSG00000198952	SMG5	AGGC	109	0.0275229	1	FALSE	23	0	1	FALSE	58	0	1	FALSE	105	0	1	FALSE	32	0	1	FALSE	58	0.155172	5.35898e-21	TRUE	33	0.121212	4.82479e-09	FALSE	72	0.0972222	1	FALSE
1	156640440	-	ENSG00000132688	NES	AGGG	0		1	FALSE	0		1	FALSE	0		1	FALSE	76	0	1	FALSE	0		1	FALSE	75	0.48	3.22286e-84	TRUE	33	0.515152	5.0512e-43	TRUE	359	0.362117	6.65496e-272	TRUE
1	156646561	-	ENSG00000132688	NES	GCGG	0		1	FALSE	0		1	FALSE	0		1	FALSE	50	0	1	FALSE	0		1	FALSE	60	0.116667	1.74051e-11	TRUE	39	0.179487	1.06721e-14	TRUE	473	0.02537	1	FALSE
1	156713158	-	ENSG00000143321	HDGF	TGGG	1440	0.129861	1.33042e-295	TRUE	1511	0.201191	0	TRUE	1655	0.00060423	1	FALSE	2032	0.000492126	1	FALSE	156	0.0961538	1	FALSE	2367	0.527672	0	TRUE	1568	0.464286	1e-300	TRUE	999	0.342342	0	TRUE
1	160967111	-	ENSG00000158769	F11R	AAGG	166	0.0843373	1	FALSE	62	0.112903	2.15012e-13	TRUE	148	0	1	FALSE	326	0	1	FALSE	14	0	1	FALSE	39	0.102564	3.2055e-07	TRUE	27	0.0740741	1	FALSE	646	0.30031	0	TRUE
1	16101166	+	ENSG00000162458	FBLIM1	AGGG	152	0.00657895	1	FALSE	50	0.04	1	FALSE	83	0	1	FALSE	205	0	1	FALSE	0		1	FALSE	118	0.110169	5.34406e-23	TRUE	92	0.0326087	1	FALSE	774	0.0219638	1	FALSE
1	161929085	+	ENSG00000118217	ATF6	AGGG	45	0.111111	2.3233e-10	TRUE	12	0	1	FALSE	28	0.0714286	1	FALSE	53	0.0188679	1	FALSE	0		1	FALSE	0		1	FALSE	16	0	1	FALSE	0		1	FALSE
1	16723150	+	ENSG00000055070	SZRD1	GGAG	591	0.314721	0	TRUE	293	0.498294	0	TRUE	458	0.00218341	1	FALSE	699	0	1	FALSE	28	0.214286	2.80998e-15	TRUE	284	0.823944	0	TRUE	210	0.761905	1e-300	TRUE	361	0.573407	0	TRUE
1	17265518	+	ENSG00000058453	CROCC	GGCG	19	0	1	FALSE	43	0.116279	5.70546e-11	TRUE	44	0	1	FALSE	68	0	1	FALSE	0		1	FALSE	0		1	FALSE	22	0.136364	4.47506e-07	FALSE	14	0.142857	1	FALSE
1	17313618	-	ENSG00000159363	ATP13A2	AGCA	182	0.043956	1	FALSE	213	0.0938967	1	FALSE	232	0	1	FALSE	372	0	1	FALSE	34	0	1	FALSE	74	0.202703	1.79353e-34	TRUE	60	0.15	3.73194e-16	TRUE	383	0.0365535	1	FALSE
1	17733742	-	ENSG00000179051	RCC2	GAGG	1291	0.041828	1	FALSE	989	0.0738119	1	FALSE	1140	0	1	FALSE	1306	0.00229709	1	FALSE	165	0.030303	1	FALSE	663	0.197587	4.46229e-261	TRUE	488	0.172131	6.55095e-150	TRUE	602	0.104651	6.7327e-87	TRUE
1	180124116	+	ENSG00000116260	QSOX1	CGGC	184	0.048913	1	FALSE	114	0.122807	4.44031e-28	TRUE	210	0	1	FALSE	373	0	1	FALSE	15	0	1	FALSE	242	0.293388	7.79285e-152	TRUE	164	0.237805	1.10713e-74	TRUE	241	0.103734	1.15028e-31	TRUE
1	180167940	+	ENSG00000116260	QSOX1	AGGA	22	0.0454545	1	FALSE	0		1	FALSE	15	0	1	FALSE	29	0	1	FALSE	0		1	FALSE	44	0.227273	5.00041e-20	TRUE	16	0.0625	1	FALSE	0		1	FALSE
1	182544506	-	ENSG00000135828	RNASEL	AGGG	35	0.0857143	1	FALSE	0		1	FALSE	11	0	1	FALSE	52	0	1	FALSE	0		1	FALSE	0		1	FALSE	22	0.272727	2.50894e-16	TRUE	0		1	FALSE
1	183085942	+	ENSG00000135862	LAMC1	GGGG	733	0.0163711	1	FALSE	322	0.00310559	1	FALSE	623	0	1	FALSE	831	0.00481348	1	FALSE	27	0	1	FALSE	153	0.0653595	1	FALSE	186	0.102151	2.07438e-30	TRUE	572	0.0541958	1	FALSE
1	183086473	+	ENSG00000135862	LAMC1	GGAA	928	0.0193966	1	FALSE	653	0.0153139	1	FALSE	835	0.00239521	1	FALSE	1254	0.000797448	1	FALSE	42	0	1	FALSE	278	0.183453	6.8637e-111	TRUE	291	0.151203	3.09415e-76	TRUE	794	0.115869	6.09225e-174	TRUE
1	183502902	+	ENSG00000116698	SMG7	TCCA	338	0.414201	0	TRUE	140	0.0285714	1	FALSE	234	0.32906	5.2884e-169	TRUE	275	0	1	FALSE	18	0.111111	1	FALSE	106	0.188679	4.4498e-44	TRUE	71	0	1	FALSE	79	0.303797	3.74119e-51	TRUE
1	185125753	-	ENSG00000121486	TRMT1L	GGCT	193	0.0310881	1	FALSE	71	0.0985915	1	FALSE	157	0	1	FALSE	221	0	1	FALSE	14	0	1	FALSE	22	0.0909091	1	FALSE	27	0.185185	2.5539e-09	TRUE	59	0.0508475	1	FALSE
1	19198527	-	ENSG00000159423	ALDH4A1	AGGG	50	0	1	FALSE	36	0.0277778	1	FALSE	33	0	1	FALSE	80	0	1	FALSE	23	0	1	FALSE	46	0.26087	1.23585e-22	TRUE	23	0.0869565	1	FALSE	1232	0.099026	1	FALSE
1	19638454	-	ENSG00000053371	AKR7A2	AGCG	592	0.0253378	1	FALSE	729	0.0411523	1	FALSE	647	0	1	FALSE	696	0	1	FALSE	35	0	1	FALSE	673	0.129272	3.24894e-145	TRUE	481	0.139293	4.89789e-123	TRUE	971	0.0741504	1	FALSE
1	198126203	+	ENSG00000151414	NEK7	GGAC	123	0.341463	9.89113e-80	TRUE	31	0.258065	1	FALSE	115	0	1	FALSE	136	0	1	FALSE	0		1	FALSE	12	0.916667	1	FALSE	24	0.791667	1.94624e-47	TRUE	13	0.538462	1	FALSE
1	1982024	+	ENSG00000067606	PRKCZ	GGAG	147	0.340136	2.28152e-100	TRUE	46	0.413043	3.27925e-48	TRUE	109	0	1	FALSE	139	0	1	FALSE	14	0.0714286	1	FALSE	65	0.307692	1.83015e-50	TRUE	20	0.3	8.5386e-15	TRUE	214	0.453271	1.49772e-233	TRUE
1	200638977	-	ENSG00000118197	DDX59	GGGC	82	0.0731707	1	FALSE	20	0.2	6.51521e-11	FALSE	49	0	1	FALSE	81	0	1	FALSE	0		1	FALSE	30	0.4	1	FALSE	34	0.323529	3.53715e-24	TRUE	20	0.1	1	FALSE
1	200977950	-	ENSG00000116852	KIF21B	AGGA	44	0.136364	6.46755e-13	TRUE	13	0.0769231	1	FALSE	0		1	FALSE	71	0	1	FALSE	0		1	FALSE	39	0.102564	1	FALSE	31	0.193548	9.93905e-14	TRUE	0		1	FALSE
1	201434884	-	ENSG00000174307	PHLDA3	TCCA	601	0	1	FALSE	218	0	1	FALSE	177	0	1	FALSE	694	0.00144092	1	FALSE	89	0.123596	1.8925e-23	TRUE	782	0.00383632	1	FALSE	407	0	1	FALSE	587	0.011925	1	FALSE
1	202848358	-	ENSG00000183155	RABIF	TCCA	108	0.268519	6.05332e-63	TRUE	14	0	1	FALSE	76	0.105263	3.02036e-13	TRUE	68	0	1	FALSE	0		1	FALSE	39	0.0512821	1	FALSE	53	0	1	FALSE	37	0.216216	6.2843e-16	TRUE
1	204524933	+	ENSG00000198625	MDM4	AGTG	132	0.0757576	1	FALSE	137	0.167883	2.97009e-32	TRUE	179	0.195531	2.5573e-53	TRUE	232	0.163793	6.57175e-52	TRUE	77	0.168831	1.54069e-17	TRUE	14	0.214286	1	FALSE	19	0.210526	1	FALSE	57	0.122807	2.82853e-07	TRUE
1	204524940	+	ENSG00000198625	MDM4	CGAG	123	0.0731707	1	FALSE	133	0.120301	2.43139e-19	TRUE	175	0.137143	1.45888e-32	TRUE	212	0.103774	1.10032e-25	TRUE	81	0.111111	7.23402e-11	TRUE	13	0.153846	1	FALSE	22	0.0909091	1	FALSE	53	0.132075	2.12782e-07	TRUE
1	204524941	+	ENSG00000198625	MDM4	GAGA	126	0.0634921	1	FALSE	132	0.0984848	1	FALSE	175	0.142857	1.01981e-34	TRUE	215	0.0930233	1	FALSE	85	0.105882	1.12477e-10	TRUE	14	0.142857	1	FALSE	21	0.0952381	1	FALSE	55	0.145455	1.78503e-08	TRUE
1	206906889	+	ENSG00000162889	MAPKAPK2	GGGC	421	0.0213777	1	FALSE	232	0.0905172	1	FALSE	302	0	1	FALSE	462	0.0021645	1	FALSE	43	0.0465116	1	FALSE	327	0.17737	2.61867e-109	TRUE	346	0.106936	6.89346e-65	TRUE	598	0.0986622	1	FALSE
1	207286387	+	ENSG00000123838	C4BPA	TCCA	0		1	FALSE	0		1	FALSE	0		1	FALSE	0		1	FALSE	0		1	FALSE	0		1	FALSE	0		1	FALSE	93	0.11828	1.52284e-24	TRUE
1	20812015	-	ENSG00000162545	CAMK2N1	GGCC	176	0.0113636	1	FALSE	109	0.0275229	1	FALSE	77	0	1	FALSE	273	0	1	FALSE	24	0.0416667	1	FALSE	0		1	FALSE	49	0.183673	2.39956e-12	TRUE	4165	0.0271309	1	FALSE
1	20812016	-	ENSG00000162545	CAMK2N1	CGGC	179	0.173184	1.52262e-54	TRUE	113	0.292035	2.06392e-59	TRUE	79	0	1	FALSE	282	0	1	FALSE	24	0.25	3.99993e-12	TRUE	0		1	FALSE	49	0.857143	3.85549e-90	TRUE	4216	0.329934	0	TRUE
1	20812220	-	ENSG00000162545	CAMK2N1	AGGG	163	0	1	FALSE	65	0	1	FALSE	51	0	1	FALSE	146	0	1	FALSE	0		1	FALSE	0		1	FALSE	40	0.325	7.95788e-21	TRUE	2505	0.0566866	1	FALSE
1	20978944	-	ENSG00000244038	DDOST	TCCA	1898	0.0231823	1	FALSE	1052	0	1	FALSE	1496	0.046123	1	FALSE	1848	0.000541126	1	FALSE	145	0.103448	6.965e-28	TRUE	1029	0.0379009	1	FALSE	687	0	1	FALSE	2447	0.112791	0	TRUE
1	20979006	-	ENSG00000244038	DDOST	TCCA	2002	0.0264735	1	FALSE	1004	0	1	FALSE	1595	0.0420063	1	FALSE	1913	0	1	FALSE	149	0.0805369	1	FALSE	970	0.0226804	1	FALSE	659	0	1	FALSE	2841	0.100669	0	TRUE
1	209796511	-	ENSG00000196878	LAMB3	CAGG	0		1	FALSE	0		1	FALSE	0		1	FALSE	0		1	FALSE	0		1	FALSE	334	0.107784	2.99916e-67	TRUE	411	0.148418	4.60975e-120	TRUE	0		1	FALSE
1	209799355	-	ENSG00000196878	LAMB3	CGGG	0		1	FALSE	0		1	FALSE	0		1	FALSE	14	0	1	FALSE	0		1	FALSE	469	0.138593	2.33534e-128	TRUE	659	0.132018	9.96037e-166	TRUE	0		1	FALSE
1	2122820	-	ENSG00000162585	C1orf86	AGAA	16	0.3125	1	FALSE	31	0.193548	1	FALSE	23	0	1	FALSE	56	0	1	FALSE	11	0	1	FALSE	0		1	FALSE	11	0.545455	1	FALSE	54	0.351852	8.86663e-37	TRUE
1	213031914	+	ENSG00000162769	FLVCR1	GGGC	163	0	1	FALSE	87	0	1	FALSE	180	0	1	FALSE	210	0	1	FALSE	19	0	1	FALSE	114	0.105263	1.49266e-19	TRUE	65	0.138462	1.03979e-16	TRUE	134	0.00746269	1	FALSE
1	213032000	+	ENSG00000162769	FLVCR1	TCCA	192	0.0364583	1	FALSE	80	0	1	FALSE	202	0.0594059	1	FALSE	224	0	1	FALSE	24	0	1	FALSE	108	0.0555556	1	FALSE	91	0	1	FALSE	168	0.125	7.73513e-29	TRUE
1	214454549	+	ENSG00000143499	SMYD2	CGGG	132	0.0454545	1	FALSE	53	0.0377358	1	FALSE	87	0	1	FALSE	124	0	1	FALSE	0		1	FALSE	42	0.261905	1.74363e-24	TRUE	14	0.214286	1	FALSE	115	0.121739	8.29748e-24	TRUE
1	22211642	-	ENSG00000142798	HSPG2	AGGT	23	0	1	FALSE	69	0	1	FALSE	26	0	1	FALSE	92	0	1	FALSE	0		1	FALSE	186	0.134409	2.60568e-50	TRUE	211	0.132701	2.02447e-59	TRUE	278	0.0683453	1	FALSE
1	22213974	-	ENSG00000142798	HSPG2	AGAG	11	0.0909091	1	FALSE	78	0.102564	2.98351e-16	TRUE	36	0	1	FALSE	79	0	1	FALSE	0		1	FALSE	158	0.202532	1.97311e-70	TRUE	153	0.130719	9.45739e-43	TRUE	254	0.110236	2.73607e-49	TRUE
1	22213975	-	ENSG00000142798	HSPG2	CAGA	11	0	1	FALSE	78	0.0769231	1	FALSE	36	0	1	FALSE	80	0	1	FALSE	0		1	FALSE	158	0.221519	1.61818e-78	TRUE	158	0.278481	3.8146e-108	TRUE	250	0.176	9.06334e-86	TRUE
1	224415324	-	ENSG00000143748	NVL	TCCA	927	0.126214	3.38779e-215	TRUE	448	0	1	FALSE	676	0.147929	1.63519e-187	TRUE	677	0	1	FALSE	105	0.0952381	1	FALSE	201	0.079602	1	FALSE	182	0	1	FALSE	82	0.109756	9.1856e-14	TRUE
1	228463603	+	ENSG00000154358	OBSCN	GTGG	72	0	1	FALSE	111	0.0720721	1	FALSE	97	0	1	FALSE	143	0	1	FALSE	29	0	1	FALSE	51	0.156863	8.68394e-17	TRUE	35	0.0857143	1	FALSE	0		1	FALSE
1	228786282	+	ENSG00000183929	DUSP5P1	GAGG	22	0	1	FALSE	0		1	FALSE	0		1	FALSE	32	0	1	FALSE	0		1	FALSE	11	0	1	FALSE	34	0.176471	1.15965e-12	TRUE	22	0	1	FALSE
1	229625755	-	ENSG00000069248	NUP133	AAAT	498	0.0261044	1	FALSE	142	0.0985915	1	FALSE	324	0.0679012	1	FALSE	314	0.0732484	1	FALSE	16	0.125	1	FALSE	58	0.137931	6.07172e-18	TRUE	53	0.150943	1.42245e-12	TRUE	72	0.138889	4.43554e-14	TRUE
1	231042208	-	ENSG00000143643	TTC13	TCCA	141	0.12766	1.23373e-34	TRUE	55	0	1	FALSE	179	0.0837989	1	FALSE	195	0	1	FALSE	17	0.0588235	1	FALSE	61	0.131148	3.12349e-14	TRUE	42	0	1	FALSE	31	0.387097	1	FALSE
1	231114439	-	ENSG00000143643	TTC13	GAGC	245	0.00408163	1	FALSE	120	0	1	FALSE	231	0	1	FALSE	357	0.00280112	1	FALSE	27	0.037037	1	FALSE	75	0.106667	4.12044e-14	TRUE	85	0.117647	6.627e-19	TRUE	123	0.00813008	1	FALSE
1	235667514	-	ENSG00000162885	B3GALNT2	GGGG	380	0.0289474	1	FALSE	232	0.0387931	1	FALSE	307	0	1	FALSE	402	0	1	FALSE	20	0	1	FALSE	110	0.145455	6.08952e-30	TRUE	110	0.136364	2.77557e-26	TRUE	94	0.170213	3.35039e-21	TRUE
1	235713566	-	ENSG00000168243	GNG4	TCCA	222	0.13964	1.00883e-54	TRUE	82	0	1	FALSE	93	0.129032	5.7015e-20	TRUE	126	0.00793651	1	FALSE	0		1	FALSE	0		1	FALSE	0		1	FALSE	66	0.0909091	1	FALSE
1	236983169	+	ENSG00000226498	RP11-182B22.2	TCCA	39	0.538462	5.4998e-32	TRUE	0		1	FALSE	22	0.681818	1	FALSE	41	0	1	FALSE	0		1	FALSE	0		1	FALSE	0		1	FALSE	0		1	FALSE
1	23836075	-	ENSG00000007968	E2F2	AGGG	425	0.0164706	1	FALSE	141	0.0070922	1	FALSE	187	0	1	FALSE	208	0	1	FALSE	18	0.0555556	1	FALSE	47	0.12766	3.79121e-12	TRUE	73	0.0410959	1	FALSE	17	0	1	FALSE
1	23857564	-	ENSG00000007968	E2F2	GGGG	285	0.0421053	1	FALSE	86	0.0348837	1	FALSE	134	0	1	FALSE	159	0.00628931	1	FALSE	12	0	1	FALSE	33	0.212121	1	FALSE	25	0.2	1.17136e-10	TRUE	0		1	FALSE
1	242011602	+	ENSG00000174371	EXO1	TCCA	616	0.141234	8.22721e-175	TRUE	176	0	1	FALSE	343	0.102041	8.89231e-67	TRUE	320	0	1	FALSE	20	0.15	9.81228e-08	FALSE	51	0	1	FALSE	73	0	1	FALSE	11	0.0909091	1	FALSE
1	24864295	+	ENSG00000117602	RCAN3	AGGA	0		1	FALSE	0		1	FALSE	0		1	FALSE	32	0.125	3.12512e-08	TRUE	0		1	FALSE	0		1	FALSE	0		1	FALSE	10	0	1	FALSE
1	2490492	+	ENSG00000157873	TNFRSF14	AGCA	0		1	FALSE	0		1	FALSE	0		1	FALSE	0		1	FALSE	0		1	FALSE	0		1	FALSE	28	0.285714	8.11576e-18	TRUE	51	0	1	FALSE
1	249105989	-	ENSG00000175137	SH3BP5L	CAGT	58	0.0344828	1	FALSE	21	0.047619	1	FALSE	38	0	1	FALSE	72	0	1	FALSE	0		1	FALSE	72	0.208333	1.59945e-23	TRUE	30	0.133333	3.43384e-10	FALSE	54	0.203704	1.89691e-23	TRUE
1	249142673	+	ENSG00000171161	ZNF672	GGCA	289	0.0449827	1	FALSE	125	0.08	1	FALSE	193	0	1	FALSE	317	0	1	FALSE	29	0	1	FALSE	258	0.290698	5.27047e-167	TRUE	308	0.266234	4.83574e-174	TRUE	350	0.128571	6.02485e-77	TRUE
1	249144372	-	ENSG00000171163	ZNF692	AGGG	237	0.177215	4.42323e-78	TRUE	176	0.204545	4.49016e-67	TRUE	281	0	1	FALSE	443	0	1	FALSE	230	0.195652	1.54445e-91	TRUE	171	0.532164	3.62628e-200	TRUE	275	0.450909	3.10108e-266	TRUE	160	0.30625	4.86815e-97	TRUE
1	24981486	+	ENSG00000133226	SRRM1	TCCA	317	0.0473186	1	FALSE	189	0	1	FALSE	264	0.0416667	1	FALSE	222	0	1	FALSE	48	0.125	1.20561e-13	TRUE	106	0	1	FALSE	95	0	1	FALSE	98	0.0204082	1	FALSE
1	25228434	-	ENSG00000020633	RUNX3	AGAG	0		1	FALSE	0		1	FALSE	0		1	FALSE	0		1	FALSE	0		1	FALSE	100	0.04	1	FALSE	74	0.121622	1.43731e-19	TRUE	0		1	FALSE
1	26142417	+	ENSG00000162430	SEPN1	TCTA	349	0.0687679	1	FALSE	216	0	1	FALSE	390	0.0666667	1	FALSE	652	0	1	FALSE	48	0.125	6.63122e-14	TRUE	63	0.031746	1	FALSE	81	0	1	FALSE	283	0.0742049	1	FALSE
1	31344536	-	ENSG00000162512	SDC3	TCCA	52	0.557692	1.11963e-69	TRUE	15	0	1	FALSE	57	0.596491	1.82775e-85	TRUE	114	0	1	FALSE	0		1	FALSE	17	0.352941	1	FALSE	0		1	FALSE	0		1	FALSE
1	32101083	-	ENSG00000162517	PEF1	GGGT	403	0.111663	2.97096e-79	TRUE	97	0.257732	2.85994e-61	TRUE	273	0	1	FALSE	287	0.00348432	1	FALSE	19	0.0526316	1	FALSE	129	0.573643	4.33149e-187	TRUE	79	0.481013	2.07297e-79	TRUE	147	0.319728	9.71955e-105	TRUE
1	32131194	-	ENSG00000084636	COL16A1	GGGC	0		1	FALSE	0		1	FALSE	0		1	FALSE	0		1	FALSE	0		1	FALSE	88	0.0795455	1	FALSE	103	0.126214	2.97513e-26	TRUE	81	0.0864198	1	FALSE
1	32131213	-	ENSG00000084636	COL16A1	AAGG	0		1	FALSE	0		1	FALSE	0		1	FALSE	0		1	FALSE	0		1	FALSE	91	0.131868	2.41135e-22	TRUE	102	0.0392157	1	FALSE	84	0.047619	1	FALSE
1	32196915	-	ENSG00000121753	BAI2	TGAG	166	0.0120482	1	FALSE	72	0	1	FALSE	136	0	1	FALSE	355	0	1	FALSE	45	0.0222222	1	FALSE	28	0	1	FALSE	77	0.116883	1.83828e-14	TRUE	0		1	FALSE
1	32373837	-	ENSG00000184007	PTP4A2	AAAA	112	0.0535714	1	FALSE	44	0.0454545	1	FALSE	70	0.0428571	1	FALSE	92	0.0543478	1	FALSE	0		1	FALSE	134	0.0597015	1	FALSE	68	0.132353	3.98629e-18	TRUE	12	0	1	FALSE
1	32801620	-	ENSG00000175130	MARCKSL1	TCCA	4914	0.108059	0	TRUE	3383	0	1	FALSE	6325	0.123004	0	TRUE	6880	0.000581395	1	FALSE	417	0.151079	3.76115e-111	TRUE	535	0.0411215	1	FALSE	257	0	1	FALSE	4810	0.127027	0	TRUE
1	32827852	-	ENSG00000225828	FAM229A	GGGG	191	0.0157068	1	FALSE	131	0.0610687	1	FALSE	293	0	1	FALSE	348	0	1	FALSE	102	0.0490196	1	FALSE	10	0.1	1	FALSE	26	0.307692	4.99003e-20	TRUE	108	0.037037	1	FALSE
1	33241415	-	ENSG00000134684	YARS	CAGG	7993	0.0283998	1	FALSE	1507	0.0165893	1	FALSE	3078	0	1	FALSE	2796	0.000715308	1	FALSE	203	0.00985222	1	FALSE	770	0.0532468	1	FALSE	793	0.0529634	1	FALSE	788	0.107868	5.12397e-124	TRUE
1	3431181	-	ENSG00000162591	MEGF6	CGGG	0		1	FALSE	0		1	FALSE	32	0	1	FALSE	57	0	1	FALSE	0		1	FALSE	166	0.295181	2.70557e-105	TRUE	57	0.333333	2.00859e-45	TRUE	690	0.057971	1	FALSE
1	3566598	-	ENSG00000116213	WRAP73	GGGC	81	0.0740741	1	FALSE	38	0.0789474	1	FALSE	87	0	1	FALSE	119	0	1	FALSE	0		1	FALSE	58	0.37931	3.15765e-50	TRUE	48	0.395833	2.6094e-49	TRUE	58	0.0172414	1	FALSE
1	36030974	+	ENSG00000020129	NCDN	AGGA	807	0.122677	3.49014e-173	TRUE	388	0.17268	5.5772e-140	TRUE	507	0	1	FALSE	536	0	1	FALSE	103	0.0776699	1	FALSE	166	0.518072	2.04972e-207	TRUE	117	0.478632	2.95746e-128	TRUE	162	0.37037	1.1894e-132	TRUE
1	36031598	+	ENSG00000020129	NCDN	AGGG	393	0.00254453	1	FALSE	109	0	1	FALSE	272	0	1	FALSE	253	0	1	FALSE	48	0	1	FALSE	81	0.0246914	1	FALSE	36	0.138889	1.37655e-09	TRUE	70	0	1	FALSE
1	36354031	+	ENSG00000092847	AGO1	GGGC	82	0.097561	1	FALSE	37	0.108108	1	FALSE	103	0	1	FALSE	138	0	1	FALSE	0		1	FALSE	0		1	FALSE	25	0.36	4.806e-18	TRUE	66	0.30303	1.3793e-46	TRUE
1	3800783	+	ENSG00000169598	DFFB	CAGA	98	0.295918	7.20101e-51	TRUE	72	0.194444	1.13716e-25	TRUE	122	0.00819672	1	FALSE	141	0	1	FALSE	24	0.125	4.88382e-06	FALSE	33	0.484848	1.41305e-31	TRUE	41	0.292683	5.91536e-18	TRUE	100	0.39	3.78385e-68	TRUE
1	3800784	+	ENSG00000169598	DFFB	AGAG	99	0.444444	7.98183e-86	TRUE	74	0.472973	2.31259e-82	TRUE	125	0	1	FALSE	142	0	1	FALSE	25	0.44	1.19702e-25	TRUE	33	0.666667	6.5945e-49	TRUE	40	0.725	8.7346e-57	TRUE	99	0.515152	2.15658e-100	TRUE
1	38273770	+	ENSG00000197982	C1orf122	GGGA	633	0.0363349	1	FALSE	126	0.015873	1	FALSE	329	0.00303951	1	FALSE	448	0	1	FALSE	46	0.0217391	1	FALSE	400	0.1575	5.7693e-123	TRUE	282	0.159574	2.58359e-89	TRUE	613	0.0717781	1	FALSE
1	39457159	+	ENSG00000174574	AKIRIN1	GGGC	1837	0.0440936	1	FALSE	765	0.0339869	1	FALSE	1417	0	1	FALSE	1533	0.000652316	1	FALSE	90	0.0111111	1	FALSE	355	0.166197	7.21091e-115	TRUE	438	0.228311	9.04665e-184	TRUE	1899	0.0874144	1	FALSE
1	39751378	+	ENSG00000127603	MACF1	TCCA	119	0.151261	2.33685e-36	TRUE	93	0	1	FALSE	175	0.137143	1.8065e-48	TRUE	147	0	1	FALSE	0		1	FALSE	14	0	1	FALSE	16	0	1	FALSE	76	0.144737	4.93001e-20	TRUE
1	40768377	-	ENSG00000049089	COL9A2	AGGG	0		1	FALSE	0		1	FALSE	0		1	FALSE	19	0	1	FALSE	0		1	FALSE	0		1	FALSE	0		1	FALSE	138	0.115942	7.17944e-32	TRUE
1	41493752	-	ENSG00000010803	SCMH1	TCCA	383	0.428198	0	TRUE	86	0	1	FALSE	247	0.336032	5.63161e-192	TRUE	222	0	1	FALSE	60	0.1	1.59366e-12	TRUE	36	0.444444	1	FALSE	39	0	1	FALSE	211	0.469194	8.6619e-223	TRUE
1	43232347	-	ENSG00000117385	LEPRE1	GGGC	374	0.18984	2.22009e-134	TRUE	369	0.233062	1.43947e-174	TRUE	651	0	1	FALSE	891	0.00112233	1	FALSE	81	0.17284	2.08298e-31	TRUE	302	0.5	0	TRUE	344	0.462209	1e-300	TRUE	1473	0.386965	0	TRUE
1	43919369	-	ENSG00000178922	HYI	GAGG	226	0.146018	9.85102e-59	TRUE	68	0.102941	1.00473e-13	TRUE	240	0	1	FALSE	252	0	1	FALSE	29	0.103448	2.49136e-07	FALSE	309	0.517799	0	TRUE	123	0.512195	1.63067e-149	TRUE	0		1	FALSE
1	44056841	+	ENSG00000142949	PTPRF	GGAA	507	0.0512821	1	FALSE	445	0.0651685	1	FALSE	798	0.00125313	1	FALSE	913	0.00109529	1	FALSE	34	0.0294118	1	FALSE	243	0.230453	1.2593e-127	TRUE	161	0.198758	5.5117e-60	TRUE	1038	0.174374	0	TRUE
1	44083229	+	ENSG00000142949	PTPRF	TCTA	579	0.0639033	1	FALSE	586	0.00170648	1	FALSE	944	0.100636	2.55004e-173	TRUE	887	0	1	FALSE	104	0.00961538	1	FALSE	366	0.0409836	1	FALSE	221	0	1	FALSE	1554	0.137066	0	TRUE
1	46751974	-	ENSG00000132128	LRRC41	AGGG	659	0.0242792	1	FALSE	449	0.0311804	1	FALSE	703	0	1	FALSE	615	0.00162602	1	FALSE	37	0	1	FALSE	332	0.105422	1.35723e-67	TRUE	326	0.156442	8.9313e-94	TRUE	654	0.0397554	1	FALSE
1	47023731	-	ENSG00000079277	MKNK1	AGGG	55	0.0181818	1	FALSE	0		1	FALSE	51	0	1	FALSE	29	0	1	FALSE	19	0	1	FALSE	14	0.214286	1	FALSE	10	0	1	FALSE	42	0.119048	1.88901e-08	TRUE
1	51702255	+	ENSG00000123091	RNF11	GGGG	351	0.014245	1	FALSE	150	0.0466667	1	FALSE	351	0	1	FALSE	506	0	1	FALSE	16	0	1	FALSE	90	0.133333	7.71951e-20	TRUE	135	0.177778	1.79691e-36	TRUE	250	0.116	1.76994e-33	TRUE
1	52821470	-	ENSG00000154222	CC2D1B	GGGG	220	0.0136364	1	FALSE	69	0.0144928	1	FALSE	159	0	1	FALSE	190	0	1	FALSE	29	0	1	FALSE	90	0.188889	1.47616e-37	TRUE	55	0.181818	2.08377e-23	TRUE	62	0.016129	1	FALSE
1	53793616	-	ENSG00000157193	LRP8	GGGG	23	0.173913	1	FALSE	0		1	FALSE	37	0	1	FALSE	51	0.0196078	1	FALSE	0		1	FALSE	47	0.382979	9.00183e-44	TRUE	39	0.179487	4.21764e-17	TRUE	37	0.135135	1	FALSE
1	53793625	-	ENSG00000157193	LRP8	GGGG	12	0	1	FALSE	0		1	FALSE	35	0	1	FALSE	45	0	1	FALSE	0		1	FALSE	37	0.189189	7.66557e-16	TRUE	37	0.135135	6.4298e-12	TRUE	36	0.0555556	1	FALSE
1	54678323	+	ENSG00000116221	MRPL37	TCTA	3464	0.0600462	1	FALSE	1731	0	1	FALSE	2210	0.0556561	1	FALSE	2339	0	1	FALSE	165	0.109091	6.92726e-33	TRUE	1043	0.0105465	1	FALSE	1099	0.000909918	1	FALSE	1356	0.0855457	1	FALSE
1	55569561	-	ENSG00000162402	USP24	AAGG	427	0.030445	1	FALSE	212	0.0141509	1	FALSE	328	0	1	FALSE	388	0	1	FALSE	27	0	1	FALSE	57	0.140351	2.60219e-16	TRUE	82	0.0731707	1	FALSE	80	0.0375	1	FALSE
1	6160034	+	ENSG00000069424	KCNAB2	GGGG	30	0.0333333	1	FALSE	24	0	1	FALSE	39	0	1	FALSE	91	0	1	FALSE	14	0	1	FALSE	173	0.0693642	1	FALSE	183	0.120219	2.31711e-46	TRUE	180	0.05	1	FALSE
1	62628165	+	ENSG00000132849	INADL	TCCA	128	0.148438	1.36663e-29	TRUE	25	0	1	FALSE	94	0.148936	1.05124e-19	TRUE	105	0	1	FALSE	23	0.26087	1.71003e-11	TRUE	0		1	FALSE	10	0	1	FALSE	37	0.108108	1	FALSE
1	6271959	+	ENSG00000158286	RNF207	GGGG	15	0	1	FALSE	0		1	FALSE	12	0	1	FALSE	46	0	1	FALSE	11	0	1	FALSE	43	0.139535	1.03501e-11	TRUE	72	0	1	FALSE	42	0	1	FALSE
1	6281446	-	ENSG00000116237	ICMT	ATGG	423	0.0212766	1	FALSE	313	0.0223642	1	FALSE	430	0.00232558	1	FALSE	561	0	1	FALSE	43	0.0697674	1	FALSE	465	0.131183	5.45268e-81	TRUE	607	0.108731	1.63833e-88	TRUE	335	0.0686567	1	FALSE
1	6308028	-	ENSG00000158292	GPR153	ATCC	12	0.0833333	1	FALSE	11	0.181818	1	FALSE	12	0	1	FALSE	33	0	1	FALSE	0		1	FALSE	0		1	FALSE	40	0.15	1.75883e-14	TRUE	0		1	FALSE
1	6478569	-	ENSG00000069812	HES2	AGAG	0		1	FALSE	0		1	FALSE	0		1	FALSE	27	0	1	FALSE	0		1	FALSE	41	0.0487805	1	FALSE	39	0.128205	3.88491e-11	TRUE	0		1	FALSE
1	6508114	+	ENSG00000187017	ESPN	AGGT	0		1	FALSE	0		1	FALSE	0		1	FALSE	0		1	FALSE	0		1	FALSE	0		1	FALSE	14	0.928571	1	FALSE	103	0.84466	2.35932e-265	TRUE
1	6947961	+	ENSG00000171735	CAMTA1	CGGA	131	0.0152672	1	FALSE	66	0	1	FALSE	66	0	1	FALSE	116	0	1	FALSE	14	0	1	FALSE	63	0.126984	2.74761e-16	TRUE	122	0.057377	1	FALSE	20	0	1	FALSE
1	854196	-	ENSG00000223764	RP11-54O7.3	AGGA	34	0.911765	3.98286e-87	TRUE	60	0.716667	5.70373e-106	TRUE	149	0	1	FALSE	244	0	1	FALSE	138	0.847826	3.62999e-298	TRUE	41	0.878049	9.74052e-84	TRUE	31	0.83871	4.03104e-66	TRUE	0		1	FALSE
1	879855	+	ENSG00000187634	SAMD11	AGCC	86	0.232558	4.03981e-39	TRUE	61	0.442623	3.30773e-68	TRUE	123	0	1	FALSE	105	0	1	FALSE	80	0.1875	2.45602e-33	TRUE	377	0.68435	0	TRUE	214	0.649533	1e-300	TRUE	0		1	FALSE
1	9165677	-	ENSG00000180758	GPR157	TCCA	0		1	FALSE	11	0	1	FALSE	29	0.0689655	1	FALSE	32	0	1	FALSE	0		1	FALSE	14	0	1	FALSE	12	0	1	FALSE	68	0.132353	8.01507e-16	TRUE
1	9324321	+	ENSG00000049239	H6PD	GGGG	119	0.00840336	1	FALSE	101	0.019802	1	FALSE	79	0	1	FALSE	135	0	1	FALSE	11	0	1	FALSE	40	0.1	2.69411e-08	TRUE	49	0.0612245	1	FALSE	248	0.0120968	1	FALSE
1	949712	+	ENSG00000187608	ISG15	AGGA	431	0.0440835	1	FALSE	142	0.0211268	1	FALSE	212	0	1	FALSE	334	0.00299401	1	FALSE	156	0.0448718	1	FALSE	1323	0.114135	5.38139e-242	TRUE	676	0.10355	4.00531e-75	TRUE	1358	0.0787923	1	FALSE
1	984264	+	ENSG00000188157	AGRN	CGGC	68	0.0588235	1	FALSE	74	0.148649	7.59677e-25	TRUE	155	0	1	FALSE	386	0	1	FALSE	58	0.0172414	1	FALSE	460	0.263043	6.171e-264	TRUE	607	0.209226	3.41668e-279	TRUE	921	0.124864	1.74867e-188	TRUE
20	21147198	-	ENSG00000214535	RPS15AP1	ATCA	75	0.106667	5.39803e-11	TRUE	32	0	1	FALSE	59	0.0338983	1	FALSE	46	0	1	FALSE	0		1	FALSE	0		1	FALSE	10	0.3	1	FALSE	72	0	1	FALSE
20	21226398	+	ENSG00000088970	PLK1S1	AGGG	22	0	1	FALSE	31	0.129032	1	FALSE	29	0	1	FALSE	35	0	1	FALSE	13	0.0769231	1	FALSE	0		1	FALSE	12	0	1	FALSE	57	0.157895	1.40605e-19	TRUE
20	2443740	-	ENSG00000125835	SNRPB	TCCA	9428	0.105218	0	TRUE	2496	0	1	FALSE	5967	0.0229596	1	FALSE	6270	0.000318979	1	FALSE	401	0.0249377	1	FALSE	2021	0.0113805	1	FALSE	1653	0	1	FALSE	5528	0.0303907	1	FALSE
20	25615409	+	ENSG00000213742	ZNF337-AS1	TCCA	56	0.25	4.8059e-28	TRUE	24	0	1	FALSE	39	0.282051	3.27974e-16	TRUE	50	0	1	FALSE	0		1	FALSE	0		1	FALSE	22	0	1	FALSE	11	0.181818	1	FALSE
20	2673701	+	ENSG00000088881	EBF4	CGGG	145	0.0758621	1	FALSE	57	0.122807	1.08736e-13	TRUE	37	0	1	FALSE	133	0	1	FALSE	0		1	FALSE	0		1	FALSE	0		1	FALSE	13	0.0769231	1	FALSE
20	2673709	+	ENSG00000088881	EBF4	GCGG	153	0.130719	4.14134e-39	TRUE	57	0.0526316	1	FALSE	38	0	1	FALSE	138	0	1	FALSE	0		1	FALSE	0		1	FALSE	0		1	FALSE	13	0.153846	1	FALSE
20	30157152	+	ENSG00000101294	HM13	TCCA	918	0.0675381	1	FALSE	130	0	1	FALSE	468	0.132479	5.16497e-122	TRUE	518	0	1	FALSE	91	0.0549451	1	FALSE	462	0.0151515	1	FALSE	391	0	1	FALSE	899	0.151279	3.36839e-255	TRUE
20	307044	+	ENSG00000177732	SOX12	GGCG	0		1	FALSE	0		1	FALSE	17	0.0588235	1	FALSE	70	0.228571	2.70678e-28	TRUE	0		1	FALSE	0		1	FALSE	0		1	FALSE	61	0.114754	1	FALSE
20	30824233	+	ENSG00000101346	POFUT1	AGGC	353	0.0368272	1	FALSE	175	0.0742857	1	FALSE	242	0	1	FALSE	282	0	1	FALSE	0		1	FALSE	211	0.184834	4.10543e-84	TRUE	80	0.075	1	FALSE	336	0.130952	3.47263e-72	TRUE
20	31026318	+	ENSG00000171456	ASXL1	GGCT	142	0.00704225	1	FALSE	70	0.0714286	1	FALSE	98	0	1	FALSE	149	0.00671141	1	FALSE	28	0	1	FALSE	46	0.0652174	1	FALSE	76	0.118421	1.64022e-15	TRUE	176	0.102273	2.59299e-32	TRUE
20	32247418	-	ENSG00000125967	NECAB3	CTGG	58	0	1	FALSE	20	0	1	FALSE	42	0	1	FALSE	81	0	1	FALSE	11	0	1	FALSE	36	0.222222	1.34983e-19	TRUE	49	0	1	FALSE	216	0.00462963	1	FALSE
20	32581710	+	ENSG00000125970	RALY	GCCG	168	0.172619	9.88598e-56	TRUE	36	0.194444	8.20251e-16	TRUE	151	0	1	FALSE	222	0	1	FALSE	15	0	1	FALSE	68	0.161765	1.61733e-24	TRUE	36	0.222222	3.45976e-19	TRUE	418	0.279904	4.59409e-239	TRUE
20	33703281	-	ENSG00000088298	EDEM2	TCCA	67	0.0746269	1	FALSE	57	0	1	FALSE	90	0.111111	1.73484e-19	TRUE	153	0	1	FALSE	12	0.166667	1	FALSE	60	0	1	FALSE	88	0	1	FALSE	385	0.207792	3.97081e-139	TRUE
20	35944904	+	ENSG00000101363	MANBAL	CAGG	437	0.0389016	1	FALSE	134	0.0820896	1	FALSE	186	0	1	FALSE	360	0	1	FALSE	25	0	1	FALSE	176	0.181818	3.57909e-67	TRUE	141	0.191489	1.51714e-61	TRUE	241	0.0622407	1	FALSE
20	3846739	+	ENSG00000088888	MAVS	AGGG	235	0.00425532	1	FALSE	184	0.0163043	1	FALSE	229	0	1	FALSE	348	0	1	FALSE	30	0	1	FALSE	57	0.105263	1.12572e-08	TRUE	38	0.0263158	1	FALSE	453	0.013245	1	FALSE
20	3847413	+	ENSG00000088888	MAVS	AGGG	78	0.0769231	1	FALSE	72	0.0972222	1	FALSE	69	0	1	FALSE	139	0	1	FALSE	13	0	1	FALSE	31	0.290323	1	FALSE	16	0	1	FALSE	123	0.130081	1.09546e-25	TRUE
20	39802812	+	ENSG00000124181	PLCG1	GGGG	660	0.106061	5.29317e-120	TRUE	355	0.149296	3.85612e-115	TRUE	379	0	1	FALSE	722	0	1	FALSE	257	0.0933852	1	FALSE	198	0.378788	9.09097e-188	TRUE	202	0.366337	2.61234e-149	TRUE	896	0.18192	0	TRUE
20	43353423	+	ENSG00000064205	WISP2	GGGA	0		1	FALSE	0		1	FALSE	0		1	FALSE	0		1	FALSE	0		1	FALSE	1280	0.109375	1.05804e-233	TRUE	937	0.0971185	1	FALSE	0		1	FALSE
20	43382098	-	ENSG00000101098	RIMS4	TCCA	47	0.106383	2.15149e-08	TRUE	19	0	1	FALSE	36	0.166667	1	FALSE	70	0	1	FALSE	0		1	FALSE	0		1	FALSE	0		1	FALSE	0		1	FALSE
20	44472182	-	ENSG00000101473	ACOT8	GAGA	500	0.062	1	FALSE	233	0.0815451	1	FALSE	274	0	1	FALSE	417	0.00479616	1	FALSE	29	0.0344828	1	FALSE	152	0.157895	6.06771e-43	TRUE	134	0.0970149	1	FALSE	462	0.136364	1.12148e-104	TRUE
20	44513805	+	ENSG00000168612	ZSWIM1	AGGG	80	0.05	1	FALSE	72	0.0277778	1	FALSE	65	0	1	FALSE	112	0	1	FALSE	10	0	1	FALSE	14	0	1	FALSE	53	0.132075	1.34966e-14	TRUE	81	0.0740741	1	FALSE
20	44536525	-	ENSG00000100979	PLTP	TCCA	258	0.457364	1.37568e-261	TRUE	136	0	1	FALSE	100	0.34	1.86366e-66	TRUE	302	0	1	FALSE	22	0.136364	1.42441e-06	FALSE	0		1	FALSE	0		1	FALSE	214	0.364486	1.03413e-178	TRUE
20	46301051	-	ENSG00000196562	SULF2	TCCA	162	0.0308642	1	FALSE	160	0	1	FALSE	183	0.0327869	1	FALSE	479	0.00208768	1	FALSE	34	0.0294118	1	FALSE	114	0.0263158	1	FALSE	104	0	1	FALSE	191	0.109948	1.34018e-34	TRUE
20	47886865	-	ENSG00000124201	ZNFX1	AGAG	64	0.0625	1	FALSE	41	0.146341	2.67165e-13	TRUE	18	0	1	FALSE	87	0	1	FALSE	0		1	FALSE	111	0.279279	5.26315e-73	TRUE	42	0.166667	1.42133e-12	TRUE	112	0.0803571	1	FALSE
20	5173542	+	ENSG00000101290	CDS2	TCCA	69	0.0724638	1	FALSE	85	0	1	FALSE	94	0.0531915	1	FALSE	105	0	1	FALSE	0		1	FALSE	13	0	1	FALSE	11	0	1	FALSE	85	0.141176	4.01188e-25	TRUE
20	56284687	-	ENSG00000124225	PMEPA1	GGCC	111	0.045045	1	FALSE	85	0.0588235	1	FALSE	56	0	1	FALSE	90	0	1	FALSE	0		1	FALSE	120	0.191667	1.41426e-37	TRUE	33	0.0909091	1	FALSE	0		1	FALSE
20	56284724	-	ENSG00000124225	PMEPA1	GGGG	103	0.106796	1.08882e-17	TRUE	62	0.0483871	1	FALSE	54	0	1	FALSE	63	0	1	FALSE	0		1	FALSE	98	0.255102	9.25109e-44	TRUE	25	0.16	1.48783e-07	FALSE	0		1	FALSE
20	57466440	+	ENSG00000087460	GNAS	GAGG	198	0.287879	3.66831e-127	TRUE	95	0.336842	7.08196e-76	TRUE	135	0	1	FALSE	231	0	1	FALSE	18	0.166667	1	FALSE	185	0.156757	2.90199e-58	TRUE	100	0.21	2.05621e-44	TRUE	326	0.429448	1.30907137121427e-310	TRUE
20	60639967	-	ENSG00000130699	TAF4	GCCG	31	0	1	FALSE	10	0	1	FALSE	30	0	1	FALSE	37	0	1	FALSE	0		1	FALSE	12	0	1	FALSE	11	0	1	FALSE	65	0.153846	1.10396e-14	TRUE
20	60640466	-	ENSG00000130699	TAF4	GGGG	128	0.0078125	1	FALSE	89	0.011236	1	FALSE	105	0	1	FALSE	161	0	1	FALSE	18	0	1	FALSE	55	0.0909091	1	FALSE	47	0.12766	5.77656e-11	TRUE	187	0.0160428	1	FALSE
20	60878477	+	ENSG00000130706	ADRM1	GCGG	0		1	FALSE	0		1	FALSE	0		1	FALSE	0		1	FALSE	0		1	FALSE	52	0.288462	2.84323e-37	TRUE	16	0.125	1	FALSE	30	0.0666667	1	FALSE
20	60927415	-	ENSG00000130702	LAMA5	TCCA	106	0	1	FALSE	106	0	1	FALSE	100	0.02	1	FALSE	271	0	1	FALSE	0		1	FALSE	374	0.013369	1	FALSE	465	0	1	FALSE	828	0.231884	0	TRUE
20	61576476	+	ENSG00000101193	GID8	AGAG	619	0.0516963	1	FALSE	575	0.0626087	1	FALSE	466	0	1	FALSE	648	0	1	FALSE	70	0.0142857	1	FALSE	448	0.185268	1.8697e-161	TRUE	366	0.172131	6.30025e-115	TRUE	1520	0.2	0	TRUE
20	62152861	+	ENSG00000125534	PPDPF	CAGG	44	0.0227273	1	FALSE	0		1	FALSE	24	0	1	FALSE	26	0	1	FALSE	40	0	1	FALSE	17	0.294118	1	FALSE	30	0.2	1.94927e-15	TRUE	0		1	FALSE
20	62198923	-	ENSG00000130589	HELZ2	GAGG	36	0.305556	1.48226e-22	TRUE	31	0.0967742	1	FALSE	15	0	1	FALSE	61	0	1	FALSE	0		1	FALSE	10	0.7	1	FALSE	15	0.666667	1	FALSE	90	0.444444	8.42676e-104	TRUE
20	62198924	-	ENSG00000130589	HELZ2	CGAG	38	0.131579	2.85746e-09	TRUE	31	0.0967742	1	FALSE	15	0	1	FALSE	63	0	1	FALSE	0		1	FALSE	10	0	1	FALSE	14	0.357143	1	FALSE	89	0.0674157	1	FALSE
20	62272487	-	ENSG00000197457	STMN3	GTGA	107	0.0841121	1	FALSE	23	0.173913	1	FALSE	48	0	1	FALSE	65	0	1	FALSE	10	0	1	FALSE	10	0.5	1	FALSE	18	0.444444	1	FALSE	187	0.203209	3.722e-74	TRUE
20	62272491	-	ENSG00000197457	STMN3	GGGC	109	0.00917431	1	FALSE	21	0.047619	1	FALSE	46	0	1	FALSE	67	0	1	FALSE	0		1	FALSE	10	0	1	FALSE	20	0.25	2.51862e-10	TRUE	181	0.0773481	1	FALSE
20	62272532	-	ENSG00000197457	STMN3	GTGG	135	0	1	FALSE	38	0	1	FALSE	63	0	1	FALSE	78	0	1	FALSE	0		1	FALSE	11	0.363636	1	FALSE	35	0.285714	4.86395e-20	TRUE	191	0.0732984	1	FALSE
20	62319498	+	ENSG00000258366	RTEL1	GAGG	125	0.024	1	FALSE	150	0.0333333	1	FALSE	85	0	1	FALSE	127	0	1	FALSE	54	0.0185185	1	FALSE	75	0.106667	2.27507e-15	TRUE	60	0.05	1	FALSE	189	0.031746	1	FALSE
20	62326689	+	ENSG00000258366	RTEL1	GGTC	143	0.013986	1	FALSE	137	0.0437956	1	FALSE	139	0	1	FALSE	225	0	1	FALSE	173	0.00578035	1	FALSE	89	0.0561798	1	FALSE	106	0.103774	1.46842e-21	TRUE	244	0.0204918	1	FALSE
20	62370175	+	ENSG00000273154	RP4-583P15.15	GGGG	95	0.168421	6.54582e-30	TRUE	0		1	FALSE	74	0	1	FALSE	48	0	1	FALSE	52	0.192308	5.47866e-21	TRUE	15	0.8	1	FALSE	30	0.466667	3.75116e-29	TRUE	633	0.266983	0	TRUE
20	62370259	+	ENSG00000273154	RP4-583P15.15	AAGG	146	0.0547945	1	FALSE	36	0.138889	1	FALSE	97	0	1	FALSE	77	0	1	FALSE	84	0	1	FALSE	35	0.285714	1.91707e-17	TRUE	59	0.152542	3.47117e-14	TRUE	776	0.0451031	1	FALSE
21	34638770	+	ENSG00000243646	IL10RB	ATGG	143	0.013986	1	FALSE	141	0.0212766	1	FALSE	140	0	1	FALSE	247	0	1	FALSE	20	0	1	FALSE	60	0.0166667	1	FALSE	65	0.138462	9.0709e-18	TRUE	137	0.0291971	1	FALSE
21	37618337	+	ENSG00000142197	DOPEY2	AGGA	45	0.0222222	1	FALSE	22	0.0909091	1	FALSE	65	0	1	FALSE	95	0	1	FALSE	0		1	FALSE	0		1	FALSE	0		1	FALSE	72	0.166667	2.07236e-20	TRUE
21	38071933	+	ENSG00000159263	SIM2	GCGG	92	0.0434783	1	FALSE	44	0.0454545	1	FALSE	79	0	1	FALSE	102	0	1	FALSE	12	0.0833333	1	FALSE	28	0.0357143	1	FALSE	36	0.138889	2.22272e-08	TRUE	13	0	1	FALSE
21	38568183	+	ENSG00000182670	TTC3	GGGC	397	0.0403023	1	FALSE	444	0.0563063	1	FALSE	580	0	1	FALSE	771	0	1	FALSE	87	0.045977	1	FALSE	104	0.192308	3.42099e-44	TRUE	218	0.100917	2.81172e-34	TRUE	498	0.116466	1.65838e-83	TRUE
21	38612853	-	ENSG00000157538	DSCR3	TCCA	354	0.172316	3.18001e-117	TRUE	143	0	1	FALSE	241	0.0497925	1	FALSE	304	0	1	FALSE	20	0.15	4.84464e-07	FALSE	122	0.00819672	1	FALSE	158	0	1	FALSE	257	0.136187	3.83707e-58	TRUE
21	43735621	-	ENSG00000160180	TFF3	AGGA	0		1	FALSE	0		1	FALSE	0		1	FALSE	0		1	FALSE	0		1	FALSE	0		1	FALSE	0		1	FALSE	56	0.142857	4.02237e-16	TRUE
21	44333014	+	ENSG00000160194	NDUFV3	AAAA	79	0.126582	6.59933e-16	TRUE	36	0.111111	3.46433e-06	TRUE	88	0.102273	9.85864e-14	TRUE	97	0.14433	4.84857e-24	TRUE	19	0.105263	1	FALSE	0		1	FALSE	10	0.1	1	FALSE	34	0.176471	1.27228e-11	TRUE
21	45178014	+	ENSG00000160209	PDXK	GGGC	168	0.0297619	1	FALSE	100	0.04	1	FALSE	122	0	1	FALSE	217	0	1	FALSE	35	0.0571429	1	FALSE	147	0.170068	2.9725e-50	TRUE	96	0.125	1.21187e-22	TRUE	307	0.0684039	1	FALSE
21	45179362	+	ENSG00000160209	PDXK	AGAG	89	0.0224719	1	FALSE	81	0.037037	1	FALSE	95	0	1	FALSE	137	0	1	FALSE	29	0	1	FALSE	112	0.125	5.81111e-27	TRUE	52	0.134615	5.16646e-14	TRUE	134	0.0671642	1	FALSE
21	45547952	+	ENSG00000241945	PWP2	AGGG	358	0.243017	2.27156e-170	TRUE	280	0.271429	7.50085e-173	TRUE	388	0	1	FALSE	490	0.00204082	1	FALSE	62	0.112903	3.79593e-16	TRUE	176	0.619318	2.31308e-268	TRUE	104	0.528846	5.84076e-128	TRUE	245	0.440816	1.06104e-248	TRUE
21	46684470	-	ENSG00000186866	POFUT2	TCCA	268	0.0634328	1	FALSE	177	0	1	FALSE	242	0.0330579	1	FALSE	254	0	1	FALSE	86	0.0465116	1	FALSE	70	0.0857143	1	FALSE	68	0	1	FALSE	586	0.134812	2.72799e-157	TRUE
21	46897353	+	ENSG00000182871	COL18A1	TCCA	85	0.0941176	1	FALSE	117	0	1	FALSE	174	0.166667	3.49566e-52	TRUE	359	0	1	FALSE	34	0.117647	1.00837e-09	FALSE	35	0.0857143	1	FALSE	17	0	1	FALSE	1788	0.287472	0	TRUE
21	47705986	-	ENSG00000160294	MCM3AP	GTCG	155	0.0645161	1	FALSE	40	0.025	1	FALSE	91	0	1	FALSE	100	0	1	FALSE	0		1	FALSE	32	0.09375	1	FALSE	17	0.176471	1	FALSE	79	0.177215	3.51455e-31	TRUE
21	47831301	+	ENSG00000160299	PCNT	AGAG	343	0.0991254	1	FALSE	218	0.119266	7.57879e-54	TRUE	276	0	1	FALSE	319	0.0031348	1	FALSE	35	0.0857143	1	FALSE	34	0.441176	1	FALSE	77	0.467532	3.79236e-77	TRUE	85	0.247059	3.44506e-47	TRUE
22	19710091	+	ENSG00000184702	SEPT5	GGGG	59	0	1	FALSE	60	0	1	FALSE	61	0	1	FALSE	216	0	1	FALSE	29	0	1	FALSE	0		1	FALSE	26	0.192308	6.68315e-11	TRUE	0		1	FALSE
22	19748476	+	ENSG00000184058	TBX1	GGGC	178	0.0505618	1	FALSE	43	0.0232558	1	FALSE	184	0	1	FALSE	295	0	1	FALSE	41	0.0731707	1	FALSE	136	0.242647	5.56542e-53	TRUE	204	0.171569	4.01867e-59	TRUE	0		1	FALSE
22	19957053	+	ENSG00000093010	COMT	TCCA	73	0.273973	6.07441e-47	TRUE	19	0	1	FALSE	46	0.130435	3.60864e-13	TRUE	36	0	1	FALSE	0		1	FALSE	0		1	FALSE	0		1	FALSE	15	0.4	1	FALSE
22	20119416	+	ENSG00000099904	ZDHHC8	GGCC	119	0.445378	1.64017e-127	TRUE	89	0.438202	1.62783e-101	TRUE	133	0	1	FALSE	186	0	1	FALSE	32	0.5	2.43053e-47	TRUE	27	0.777778	1	FALSE	28	0.75	1.79451e-48	TRUE	131	0.755725	9.54228e-282	TRUE
22	21064617	-	ENSG00000241973	PI4KA	TGGG	55	0.0363636	1	FALSE	46	0.152174	6.88513e-14	TRUE	73	0	1	FALSE	100	0	1	FALSE	48	0.104167	2.76194e-11	TRUE	0		1	FALSE	0		1	FALSE	31	0.0322581	1	FALSE
22	21335396	+	ENSG00000183773	AIFM3	TCCA	0		1	FALSE	0		1	FALSE	0		1	FALSE	0		1	FALSE	0		1	FALSE	0		1	FALSE	0		1	FALSE	132	0.257576	2.31802e-76	TRUE
22	22277327	-	ENSG00000100034	PPM1F	GGGA	196	0	1	FALSE	90	0	1	FALSE	196	0	1	FALSE	270	0	1	FALSE	19	0	1	FALSE	34	0.264706	1	FALSE	30	0.433333	4.71334e-36	TRUE	123	0.00813008	1	FALSE
22	24110055	-	ENSG00000250479	CHCHD10	GGGG	947	0.095037	1	FALSE	522	0.141762	1.2117e-139	TRUE	760	0	1	FALSE	1120	0	1	FALSE	75	0.0133333	1	FALSE	436	0.192661	5.27908e-169	TRUE	195	0.241026	5.31555e-112	TRUE	1197	0.182957	0	TRUE
22	24176519	+	ENSG00000099956	SMARCB1	GGCA	327	0.058104	1	FALSE	103	0.106796	1.02614e-22	TRUE	162	0	1	FALSE	234	0	1	FALSE	21	0.0952381	1	FALSE	48	0.375	8.01244e-47	TRUE	47	0.340426	1.35761e-35	TRUE	110	0.2	3.13664e-43	TRUE
22	24459479	+	ENSG00000099991	CABIN1	AGGG	321	0.00934579	1	FALSE	266	0.037594	1	FALSE	355	0	1	FALSE	505	0	1	FALSE	57	0	1	FALSE	60	0.15	1.14651e-17	TRUE	56	0.0535714	1	FALSE	650	0.0353846	1	FALSE
22	24560499	+	ENSG00000099991	CABIN1	TCCA	433	0.316397	2.65485e-296	TRUE	426	0	1	FALSE	565	0.295575	0	TRUE	880	0	1	FALSE	209	0.0813397	1	FALSE	104	0.201923	2.9497e-44	TRUE	111	0	1	FALSE	1152	0.292535	0	TRUE
22	24581860	+	ENSG00000099994	SUSD2	TCCA	0		1	FALSE	0		1	FALSE	0		1	FALSE	0		1	FALSE	0		1	FALSE	0		1	FALSE	0		1	FALSE	42	0.142857	3.38055e-14	TRUE
22	25005068	+	ENSG00000100031	GGT1	GGAG	0		1	FALSE	0		1	FALSE	24	0	1	FALSE	59	0	1	FALSE	0		1	FALSE	42	0.190476	2.34461e-15	TRUE	28	0	1	FALSE	53	0.0377358	1	FALSE
22	28249385	-	ENSG00000180957	PITPNB	TCCA	85	0.317647	1.29891e-55	TRUE	21	0	1	FALSE	48	0.3125	1.10108e-35	TRUE	108	0	1	FALSE	12	0.333333	1	FALSE	12	0.166667	1	FALSE	0		1	FALSE	16	0.0625	1	FALSE
22	29541791	+	ENSG00000183762	KREMEN1	TCCA	148	0.418919	5.9502e-151	TRUE	75	0	1	FALSE	177	0.378531	1.23216e-152	TRUE	215	0	1	FALSE	0		1	FALSE	0		1	FALSE	14	0	1	FALSE	329	0.56535	0	TRUE
22	30980659	-	ENSG00000100029	PES1	TCCA	1615	0.0210526	1	FALSE	347	0	1	FALSE	655	0.0122137	1	FALSE	668	0	1	FALSE	42	0.119048	2.38524e-11	TRUE	300	0.00666667	1	FALSE	248	0	1	FALSE	392	0.0178571	1	FALSE
22	31678750	-	ENSG00000100100	PIK3IP1	GGGG	11	0	1	FALSE	12	0.0833333	1	FALSE	33	0	1	FALSE	69	0	1	FALSE	0		1	FALSE	12	0.0833333	1	FALSE	34	0.323529	2.61114e-22	TRUE	66	0.106061	4.71933e-07	TRUE
22	32009600	+	ENSG00000198089	SFI1	TCCA	179	0.184358	1.72201e-58	TRUE	128	0	1	FALSE	295	0.189831	5.96102e-116	TRUE	384	0.00260417	1	FALSE	65	0.0615385	1	FALSE	19	0.157895	1	FALSE	34	0	1	FALSE	104	0.240385	5.08633e-47	TRUE
22	36885882	-	ENSG00000100350	FOXRED2	GGGG	216	0.0509259	1	FALSE	72	0.0972222	1	FALSE	189	0	1	FALSE	228	0	1	FALSE	21	0	1	FALSE	54	0.0925926	1	FALSE	41	0.365854	2.24802e-31	TRUE	108	0.148148	1.04545e-25	TRUE
22	37594170	-	ENSG00000133466	C1QTNF6	AGGG	40	0.15	9.20601e-14	TRUE	18	0.0555556	1	FALSE	32	0	1	FALSE	60	0	1	FALSE	0		1	FALSE	0		1	FALSE	0		1	FALSE	0		1	FALSE
22	37749258	-	ENSG00000237862	RP1-63G5.7	CAGA	0		1	FALSE	0		1	FALSE	0		1	FALSE	0		1	FALSE	0		1	FALSE	62	0.129032	8.70383e-15	TRUE	18	0.111111	1	FALSE	0		1	FALSE
22	38051859	+	ENSG00000100092	SH3BP1	TCTA	70	0.0857143	1	FALSE	90	0	1	FALSE	82	0.121951	7.34526e-17	TRUE	257	0	1	FALSE	14	0	1	FALSE	0		1	FALSE	12	0	1	FALSE	197	0.106599	6.75287e-44	TRUE
22	38155651	+	ENSG00000100106	TRIOBP	AGGG	12	0	1	FALSE	14	0	1	FALSE	51	0	1	FALSE	100	0	1	FALSE	13	0	1	FALSE	52	0.0961538	1	FALSE	48	0.104167	1.00244e-09	TRUE	32	0	1	FALSE
22	39260121	-	ENSG00000183741	CBX6	AGGA	826	0.00363196	1	FALSE	188	0.0106383	1	FALSE	522	0.00191571	1	FALSE	869	0	1	FALSE	105	0.00952381	1	FALSE	46	0.0434783	1	FALSE	34	0.176471	4.93179e-11	TRUE	73	0.0410959	1	FALSE
22	39529148	-	ENSG00000100307	CBX7	CTGG	42	0.0238095	1	FALSE	50	0.08	1	FALSE	65	0	1	FALSE	110	0	1	FALSE	21	0.047619	1	FALSE	17	0.117647	1	FALSE	33	0.454545	2.08401e-34	TRUE	46	0.173913	1.83646e-17	TRUE
22	41323643	+	ENSG00000196236	XPNPEP3	CGAG	25	0.08	1	FALSE	10	0	1	FALSE	15	0.133333	1	FALSE	43	0.116279	2.45444e-07	TRUE	0		1	FALSE	0		1	FALSE	0		1	FALSE	0		1	FALSE
22	41323644	+	ENSG00000196236	XPNPEP3	GAGG	26	0.0769231	1	FALSE	10	0	1	FALSE	15	0.133333	1	FALSE	44	0.136364	1.00625e-08	TRUE	0		1	FALSE	0		1	FALSE	0		1	FALSE	0		1	FALSE
22	41323653	+	ENSG00000196236	XPNPEP3	GGAT	29	0.103448	1	FALSE	10	0	1	FALSE	14	0.0714286	1	FALSE	46	0.130435	1.0132e-09	TRUE	0		1	FALSE	0		1	FALSE	0		1	FALSE	12	0	1	FALSE
22	41735984	+	ENSG00000100403	ZC3H7B	TCCA	622	0.0482315	1	FALSE	286	0	1	FALSE	552	0.0797101	1	FALSE	700	0	1	FALSE	37	0.135135	1.19304e-12	TRUE	121	0.0247934	1	FALSE	109	0	1	FALSE	464	0.107759	5.2423e-92	TRUE
22	42016869	-	ENSG00000100418	DESI1	GTGG	1138	0.108084	4.60739e-94	TRUE	376	0.125	7.12508e-32	TRUE	588	0	1	FALSE	756	0	1	FALSE	64	0.03125	1	FALSE	423	0.255319	7.19915e-123	TRUE	259	0.247104	8.49618e-84	TRUE	640	0.24375	3.60477e-150	TRUE
22	42454794	-	ENSG00000198951	NAGA	AGGT	135	0	1	FALSE	48	0.0625	1	FALSE	93	0	1	FALSE	180	0	1	FALSE	15	0	1	FALSE	100	0.2	1.79585e-40	TRUE	56	0.0714286	1	FALSE	101	0.00990099	1	FALSE
22	44891823	-	ENSG00000188636	LDOC1L	TCCA	432	0.0162037	1	FALSE	218	0	1	FALSE	425	0.0188235	1	FALSE	488	0	1	FALSE	28	0.178571	6.06872e-13	TRUE	122	0	1	FALSE	170	0	1	FALSE	0		1	FALSE
22	46499106	+	ENSG00000197182	FLJ27365	AGAG	0		1	FALSE	0		1	FALSE	0		1	FALSE	0		1	FALSE	0		1	FALSE	37	0.189189	3.12336e-14	TRUE	18	0.0555556	1	FALSE	0		1	FALSE
22	46501657	+	ENSG00000197182	FLJ27365	GGGA	0		1	FALSE	0		1	FALSE	0		1	FALSE	0		1	FALSE	0		1	FALSE	34	0.147059	2.07782e-08	TRUE	32	0.125	2.74062e-08	FALSE	0		1	FALSE
22	46751746	+	ENSG00000100416	TRMU	AGGG	146	0.0273973	1	FALSE	63	0.031746	1	FALSE	100	0	1	FALSE	159	0	1	FALSE	76	0.0131579	1	FALSE	0		1	FALSE	28	0.25	6.37534e-18	TRUE	58	0.0344828	1	FALSE
22	47073919	+	ENSG00000075240	GRAMD4	TGGG	182	0.032967	1	FALSE	170	0.0294118	1	FALSE	252	0	1	FALSE	370	0	1	FALSE	78	0	1	FALSE	42	0.166667	4.13764e-15	TRUE	52	0.0961538	1	FALSE	233	0.16309	3.41875e-74	TRUE
22	50355151	+	ENSG00000198355	PIM3	GCGC	1465	0.0491468	1	FALSE	208	0.105769	3.93856e-42	TRUE	1093	0.0448307	1	FALSE	1902	0.0583596	1	FALSE	103	0.0485437	1	FALSE	197	0.0812183	1	FALSE	239	0.0334728	1	FALSE	1695	0.0684366	1	FALSE
22	50639990	+	ENSG00000073169	SELO	AAGG	370	0.0162162	1	FALSE	274	0.0218978	1	FALSE	423	0	1	FALSE	671	0.00149031	1	FALSE	43	0	1	FALSE	221	0.158371	7.43078e-67	TRUE	197	0.0456853	1	FALSE	354	0.0338983	1	FALSE
22	50659790	-	ENSG00000128159	TUBGCP6	GGGA	278	0.194245	6.64274e-123	TRUE	165	0.272727	2.27699e-96	TRUE	418	0	1	FALSE	486	0	1	FALSE	150	0.226667	3.97421e-79	TRUE	31	0.741935	1	FALSE	32	0.59375	2.45724e-47	TRUE	192	0.307292	1.08301e-129	TRUE
22	50689598	-	ENSG00000188130	MAPK12	AGGC	125	0.008	1	FALSE	66	0.0606061	1	FALSE	173	0	1	FALSE	200	0	1	FALSE	35	0.0571429	1	FALSE	34	0	1	FALSE	48	0.104167	3.21079e-09	TRUE	201	0.0348259	1	FALSE
22	50696160	-	ENSG00000188130	MAPK12	AGAG	58	0.241379	1.34802e-29	TRUE	35	0.285714	1	FALSE	83	0	1	FALSE	123	0	1	FALSE	27	0.296296	8.85663e-22	TRUE	0		1	FALSE	0		1	FALSE	57	0.421053	1.02957e-59	TRUE
22	50728967	-	ENSG00000196576	PLXNB2	AGGT	439	0.0273349	1	FALSE	231	0.034632	1	FALSE	476	0	1	FALSE	1024	0	1	FALSE	53	0.0377358	1	FALSE	315	0.11746	2.9844e-76	TRUE	201	0.149254	2.64016e-61	TRUE	869	0.0701956	1	FALSE
22	50781906	+	ENSG00000100239	PPP6R2	AGCG	317	0.0788644	1	FALSE	358	0.0558659	1	FALSE	457	0	1	FALSE	704	0	1	FALSE	60	0.183333	9.33739e-27	TRUE	109	0.330275	4.64821e-84	TRUE	78	0.282051	2.63239e-43	TRUE	388	0.247423	6.07628e-226	TRUE
22	50962661	+	ENSG00000272821	CTA-384D8.36	CGGG	71	0	1	FALSE	33	0.030303	1	FALSE	159	0	1	FALSE	158	0	1	FALSE	24	0	1	FALSE	26	0.0384615	1	FALSE	27	0.185185	7.4589e-12	TRUE	34	0	1	FALSE
22	51039159	+	ENSG00000008735	MAPK8IP2	GAGG	43	0.302326	4.6857e-29	TRUE	0		1	FALSE	15	0	1	FALSE	34	0	1	FALSE	0		1	FALSE	0		1	FALSE	0		1	FALSE	0		1	FALSE
22	51171496	+	ENSG00000251322	SHANK3	GGGG	33	0.0606061	1	FALSE	0		1	FALSE	28	0	1	FALSE	37	0	1	FALSE	11	0.0909091	1	FALSE	0		1	FALSE	0		1	FALSE	38	0.157895	5.32441e-13	TRUE
2	100938204	-	ENSG00000170500	LONRF2	CGGG	180	0.161111	1.74335e-57	TRUE	0		1	FALSE	154	0	1	FALSE	142	0.00704225	1	FALSE	0		1	FALSE	0		1	FALSE	0		1	FALSE	0		1	FALSE
2	112896064	+	ENSG00000144152	FBLN7	GCGG	0		1	FALSE	0		1	FALSE	0		1	FALSE	0		1	FALSE	0		1	FALSE	26	0.307692	1	FALSE	47	0.319149	7.3598e-36	TRUE	46	0.173913	1.48052e-17	TRUE
2	120021488	+	ENSG00000115107	STEAP3	AGGC	80	0	1	FALSE	68	0.0147059	1	FALSE	137	0	1	FALSE	298	0	1	FALSE	28	0	1	FALSE	94	0.0957447	1	FALSE	59	0.118644	1.31183e-11	TRUE	236	0.0635593	1	FALSE
2	120130002	+	ENSG00000155368	DBI	CAGC	718	0.0431755	1	FALSE	596	0.0268456	1	FALSE	749	0.00133511	1	FALSE	1120	0	1	FALSE	74	0.0135135	1	FALSE	2416	0.157285	0	TRUE	2406	0.113466	1e-300	TRUE	2739	0.0609712	1	FALSE
2	120436918	+	ENSG00000144120	TMEM177	GGGG	57	0.140351	6.9639e-16	TRUE	25	0	1	FALSE	50	0	1	FALSE	64	0	1	FALSE	0		1	FALSE	31	0.258065	1	FALSE	0		1	FALSE	36	0.0555556	1	FALSE
2	139259066	-	ENSG00000228043	AC097721.2	GGGA	60	0.0166667	1	FALSE	11	0	1	FALSE	0		1	FALSE	33	0	1	FALSE	0		1	FALSE	0		1	FALSE	19	0.263158	1	FALSE	23	0.217391	7.53627e-09	TRUE
2	1653062	-	ENSG00000130508	PXDN	TCCA	119	0.235294	1.04734e-65	TRUE	30	0	1	FALSE	87	0.37931	1.0631e-81	TRUE	198	0	1	FALSE	0		1	FALSE	322	0.242236	7.77246e-174	TRUE	309	0	1	FALSE	0		1	FALSE
2	172017358	-	ENSG00000198586	TLK1	GCCG	69	0.0434783	1	FALSE	60	0.0333333	1	FALSE	63	0	1	FALSE	77	0	1	FALSE	0		1	FALSE	0		1	FALSE	0		1	FALSE	82	0.121951	1.52785e-11	TRUE
2	172291084	+	ENSG00000115827	DCAF17	TCCA	225	0.191111	1.12245e-81	TRUE	52	0	1	FALSE	80	0.0875	1	FALSE	109	0	1	FALSE	0		1	FALSE	0		1	FALSE	17	0	1	FALSE	61	0.147541	1.13957e-18	TRUE
2	175426179	-	ENSG00000115935	WIPF1	TCCA	85	0.141176	1.64168e-24	TRUE	72	0	1	FALSE	82	0.0609756	1	FALSE	161	0.00621118	1	FALSE	12	0.0833333	1	FALSE	45	0	1	FALSE	0		1	FALSE	0		1	FALSE
2	175547571	-	ENSG00000115935	WIPF1	GGGA	41	0.0487805	1	FALSE	45	0.133333	2.1225e-12	TRUE	51	0.0196078	1	FALSE	86	0	1	FALSE	0		1	FALSE	35	0.142857	1.30209e-10	TRUE	10	0.2	1	FALSE	0		1	FALSE
2	176987600	+	ENSG00000128709	HOXD9	GGCG	344	0.0581395	1	FALSE	186	0.107527	5.48999e-28	TRUE	257	0	1	FALSE	423	0	1	FALSE	151	0.0728477	1	FALSE	12	0	1	FALSE	23	0.0434783	1	FALSE	0		1	FALSE
2	179345371	+	ENSG00000116095	PLEKHA3	GGGA	213	0.0187793	1	FALSE	92	0.0217391	1	FALSE	171	0	1	FALSE	353	0	1	FALSE	22	0	1	FALSE	99	0.10101	2.83808e-16	TRUE	73	0.0136986	1	FALSE	214	0.0233645	1	FALSE
2	182780988	+	ENSG00000138434	SSFA2	AGGG	188	0.0159574	1	FALSE	112	0.0357143	1	FALSE	127	0	1	FALSE	198	0	1	FALSE	15	0	1	FALSE	118	0.118644	7.41121e-22	TRUE	130	0.207692	1.00789e-54	TRUE	91	0.032967	1	FALSE
2	201171552	+	ENSG00000196141	SPATS2L	AGGG	215	0.00465116	1	FALSE	81	0	1	FALSE	162	0	1	FALSE	160	0	1	FALSE	13	0	1	FALSE	48	0.104167	1.89389e-10	TRUE	52	0	1	FALSE	1549	0.0213041	1	FALSE
2	202486639	-	ENSG00000155755	TMEM237	TCCA	187	0.106952	1.06987e-33	TRUE	114	0	1	FALSE	182	0.043956	1	FALSE	175	0	1	FALSE	13	0	1	FALSE	0		1	FALSE	13	0	1	FALSE	0		1	FALSE
2	203500271	+	ENSG00000138439	FAM117B	GAGG	156	0.0641026	1	FALSE	144	0.00694444	1	FALSE	124	0	1	FALSE	186	0	1	FALSE	17	0.0588235	1	FALSE	25	0.12	1	FALSE	29	0.275862	2.01392e-14	TRUE	44	0.136364	1	FALSE
2	217498483	+	ENSG00000115457	IGFBP2	CGGG	794	0.0528967	1	FALSE	271	0.0590406	1	FALSE	1194	0	1	FALSE	2000	0	1	FALSE	73	0.0136986	1	FALSE	0		1	FALSE	0		1	FALSE	163	0.116564	4.19252e-33	TRUE
2	219210919	+	ENSG00000127838	PNKD	GAGG	51	0.0588235	1	FALSE	53	0.169811	6.89897e-18	TRUE	39	0	1	FALSE	130	0	1	FALSE	12	0.0833333	1	FALSE	135	0.385185	7.54471e-124	TRUE	150	0.233333	2.95306e-77	TRUE	249	0.321285	1.99381e-166	TRUE
2	220406763	-	ENSG00000123989	CHPF	GGGG	591	0.00338409	1	FALSE	80	0.0125	1	FALSE	284	0	1	FALSE	513	0.00194932	1	FALSE	27	0	1	FALSE	286	0.15035	4.46912e-85	TRUE	284	0.0915493	1	FALSE	2981	0.0667561	1	FALSE
2	223807818	+	ENSG00000123983	ACSL3	AAAA	186	0.134409	4.11988e-46	TRUE	92	0.0543478	1	FALSE	106	0.0943396	1	FALSE	106	0.0754717	1	FALSE	12	0.25	1	FALSE	0		1	FALSE	0		1	FALSE	0		1	FALSE
2	223807824	+	ENSG00000123983	ACSL3	AAAA	223	0.044843	1	FALSE	94	0.0638298	1	FALSE	117	0.128205	9.06918e-29	TRUE	118	0.0762712	1	FALSE	14	0.214286	1	FALSE	0		1	FALSE	0		1	FALSE	42	0	1	FALSE
2	227662471	-	ENSG00000169047	IRS1	TCCA	75	0.106667	8.48166e-17	TRUE	13	0	1	FALSE	37	0.027027	1	FALSE	69	0	1	FALSE	0		1	FALSE	16	0.0625	1	FALSE	23	0	1	FALSE	403	0.057072	1	FALSE
2	227860639	+	ENSG00000144468	RHBDD1	GGGT	118	0.00847458	1	FALSE	97	0.0618557	1	FALSE	105	0.00952381	1	FALSE	113	0	1	FALSE	14	0.142857	1	FALSE	10	0.1	1	FALSE	21	0.142857	0.000248242	FALSE	42	0.190476	1.37046e-13	TRUE
2	228029462	+	ENSG00000169031	COL4A3	CAGG	0		1	FALSE	0		1	FALSE	10	0	1	FALSE	35	0	1	FALSE	0		1	FALSE	30	0.0666667	1	FALSE	40	0.125	5.48504e-11	TRUE	0		1	FALSE
2	228137698	+	ENSG00000169031	COL4A3	CAGG	0		1	FALSE	0		1	FALSE	26	0	1	FALSE	40	0	1	FALSE	0		1	FALSE	10	0.1	1	FALSE	42	0.119048	7.08381e-11	TRUE	0		1	FALSE
2	230579068	-	ENSG00000187957	DNER	GGAG	0		1	FALSE	0		1	FALSE	0		1	FALSE	0		1	FALSE	0		1	FALSE	81	0.0617284	1	FALSE	199	0.105528	2.76749e-42	TRUE	0		1	FALSE
2	232063518	+	ENSG00000135931	ARMC9	CGAG	49	0.489796	3.62286e-58	TRUE	16	0.5	1	FALSE	34	0	1	FALSE	39	0	1	FALSE	0		1	FALSE	0		1	FALSE	0		1	FALSE	21	0.190476	1	FALSE
2	233275001	+	ENSG00000163286	ALPPL2	AGGA	0		1	FALSE	0		1	FALSE	0		1	FALSE	28	0	1	FALSE	0		1	FALSE	1189	0.670311	0	TRUE	2778	0.690785	1e-300	TRUE	0		1	FALSE
2	23608301	+	ENSG00000119771	KLHL29	GGGG	22	0.181818	1	FALSE	28	0.178571	1	FALSE	0		1	FALSE	119	0.109244	2.10618e-21	TRUE	0		1	FALSE	0		1	FALSE	0		1	FALSE	0		1	FALSE
2	236403016	+	ENSG00000157985	AGAP1	GAGC	198	0.0656566	1	FALSE	101	0.049505	1	FALSE	170	0	1	FALSE	181	0	1	FALSE	11	0.181818	1	FALSE	46	0.26087	3.74687e-28	TRUE	68	0.220588	4.652e-32	TRUE	408	0.14951	6.34377e-118	TRUE
2	239148068	-	ENSG00000144485	HES6	GGAG	26	0.115385	1	FALSE	0		1	FALSE	32	0	1	FALSE	49	0	1	FALSE	0		1	FALSE	0		1	FALSE	0		1	FALSE	122	0.213115	1.06866e-59	TRUE
2	240036769	-	ENSG00000068024	HDAC4	AGGA	130	0.0153846	1	FALSE	58	0.0172414	1	FALSE	78	0	1	FALSE	147	0	1	FALSE	17	0	1	FALSE	28	0.107143	1	FALSE	41	0.121951	7.71398e-10	TRUE	211	0.042654	1	FALSE
2	241406431	+	ENSG00000063660	GPC1	TGGG	62	0	1	FALSE	15	0	1	FALSE	61	0	1	FALSE	103	0	1	FALSE	14	0	1	FALSE	136	0.110294	6.73111e-28	TRUE	53	0.0377358	1	FALSE	117	0.042735	1	FALSE
2	241406446	+	ENSG00000063660	GPC1	AGGG	76	0.0131579	1	FALSE	17	0	1	FALSE	80	0	1	FALSE	139	0	1	FALSE	26	0	1	FALSE	175	0.177143	1.0654e-62	TRUE	70	0.0571429	1	FALSE	149	0.0872483	1	FALSE
2	241508263	+	ENSG00000142327	RNPEPL1	AGCC	211	0	1	FALSE	107	0.0186916	1	FALSE	174	0	1	FALSE	222	0	1	FALSE	18	0	1	FALSE	42	0.119048	6.51159e-09	TRUE	29	0	1	FALSE	783	0.0204342	1	FALSE
2	241508372	+	ENSG00000142327	RNPEPL1	GAGG	182	0.00549451	1	FALSE	56	0	1	FALSE	172	0	1	FALSE	174	0	1	FALSE	0		1	FALSE	42	0.166667	4.0215e-14	TRUE	19	0	1	FALSE	561	0.0445633	1	FALSE
2	241517724	+	ENSG00000142327	RNPEPL1	AGGG	159	0.0125786	1	FALSE	73	0.0136986	1	FALSE	138	0	1	FALSE	184	0	1	FALSE	37	0.027027	1	FALSE	41	0.146341	3.35957e-12	TRUE	45	0.155556	8.51693e-17	TRUE	519	0.0211946	1	FALSE
2	242168848	-	ENSG00000115677	HDLBP	TCCA	1246	0.0601926	1	FALSE	477	0	1	FALSE	795	0.072956	1	FALSE	958	0	1	FALSE	75	0.146667	8.17617e-25	TRUE	274	0.0437956	1	FALSE	210	0.0047619	1	FALSE	2362	0.0838273	1	FALSE
2	242312640	+	ENSG00000006607	FARP2	AAGA	290	0.0586207	1	FALSE	127	0.11811	2.323e-32	TRUE	164	0	1	FALSE	193	0	1	FALSE	0		1	FALSE	38	0.342105	4.62772e-32	TRUE	25	0.32	8.94777e-17	TRUE	161	0.124224	4.12889e-38	TRUE
2	242380793	+	ENSG00000006607	FARP2	TCCA	87	0.149425	2.11249e-25	TRUE	38	0	1	FALSE	50	0.02	1	FALSE	63	0	1	FALSE	0		1	FALSE	0		1	FALSE	0		1	FALSE	20	0.05	1	FALSE
2	26205552	-	ENSG00000084731	KIF3C	GGAG	0		1	FALSE	0		1	FALSE	23	0	1	FALSE	40	0.1	5.87981e-08	TRUE	0		1	FALSE	0		1	FALSE	0		1	FALSE	33	0.030303	1	FALSE
2	27001949	+	ENSG00000213699	SLC35F6	AGGT	123	0.0569106	1	FALSE	72	0.0972222	1	FALSE	91	0	1	FALSE	100	0	1	FALSE	17	0.0588235	1	FALSE	64	0.15625	5.8682e-19	TRUE	41	0.365854	4.57748e-30	TRUE	161	0.0621118	1	FALSE
2	27440296	+	ENSG00000084774	CAD	TCCA	132	0.0833333	1	FALSE	87	0	1	FALSE	87	0.183908	1.02275e-35	TRUE	85	0	1	FALSE	0		1	FALSE	0		1	FALSE	0		1	FALSE	75	0.106667	2.61057e-15	TRUE
2	27456273	+	ENSG00000084774	CAD	GGCA	954	0.0440252	1	FALSE	548	0.0492701	1	FALSE	594	0.00673401	1	FALSE	803	0	1	FALSE	182	0.0384615	1	FALSE	117	0.136752	4.39334e-35	TRUE	132	0.136364	5.74699e-31	TRUE	450	0.0688889	1	FALSE
2	27632358	-	ENSG00000115241	PPM1G	GGGG	979	0.0755873	1	FALSE	718	0.0584958	1	FALSE	693	0	1	FALSE	838	0.00238663	1	FALSE	44	0.0227273	1	FALSE	360	0.202778	2.8615e-145	TRUE	214	0.233645	2.97837e-105	TRUE	1089	0.0890725	1	FALSE
2	29006781	+	ENSG00000213639	PPP1CB	CAGA	840	0.0666667	1	FALSE	567	0.0335097	1	FALSE	891	0	1	FALSE	933	0	1	FALSE	76	0	1	FALSE	206	0.0582524	1	FALSE	379	0.100264	1.78085e-56	TRUE	658	0.142857	1.55267e-133	TRUE
2	38908437	+	ENSG00000143891	GALM	GGGT	292	0.0753425	1	FALSE	144	0.0833333	1	FALSE	207	0.00483092	1	FALSE	244	0	1	FALSE	15	0	1	FALSE	231	0.203463	9.10265e-95	TRUE	201	0.21393	7.48681e-84	TRUE	1331	0.128475	5.02783e-284	TRUE
2	42275519	+	ENSG00000162878	PKDCC	CGGG	88	0.0227273	1	FALSE	18	0.0555556	1	FALSE	95	0	1	FALSE	113	0	1	FALSE	0		1	FALSE	0		1	FALSE	0		1	FALSE	251	0.163347	1.31188e-80	TRUE
2	44065643	-	ENSG00000138075	ABCG5	AGGA	0		1	FALSE	0		1	FALSE	0		1	FALSE	0		1	FALSE	0		1	FALSE	0		1	FALSE	0		1	FALSE	88	0.125	4.25637e-21	TRUE
2	45236376	-	ENSG00000170577	SIX2	CAGT	25	0.04	1	FALSE	0		1	FALSE	25	0.08	1	FALSE	42	0.166667	9.2305e-15	TRUE	0		1	FALSE	65	0.0615385	1	FALSE	15	0	1	FALSE	0		1	FALSE
2	47131531	-	ENSG00000180398	MCFD2	AGGT	594	0.0740741	1	FALSE	209	0.15311	1.03216e-66	TRUE	438	0	1	FALSE	495	0	1	FALSE	23	0.0869565	1	FALSE	183	0.519126	2.10825e-245	TRUE	213	0.525822	1.54596e-274	TRUE	1136	0.361796	0	TRUE
2	61405367	+	ENSG00000173209	AHSA2	AGAG	404	0.0321782	1	FALSE	209	0.0382775	1	FALSE	526	0	1	FALSE	722	0	1	FALSE	211	0.0473934	1	FALSE	131	0.183206	6.44694e-45	TRUE	404	0.240099	1.07262e-193	TRUE	623	0.0642055	1	FALSE
2	62373745	+	ENSG00000173163	COMMD1	TCCA	47	0.319149	3.94845e-36	TRUE	11	0	1	FALSE	28	0.357143	1	FALSE	37	0	1	FALSE	0		1	FALSE	0		1	FALSE	0		1	FALSE	27	0.407407	1	FALSE
2	73339812	-	ENSG00000135631	RAB11FIP5	GGGG	98	0.0612245	1	FALSE	25	0.24	1	FALSE	93	0	1	FALSE	129	0	1	FALSE	0		1	FALSE	40	0.625	4.0042e-70	TRUE	13	0.384615	1	FALSE	136	0.301471	3.37019e-95	TRUE
2	73829386	+	ENSG00000116127	ALMS1	CAGG	198	0	1	FALSE	141	0	1	FALSE	165	0	1	FALSE	227	0	1	FALSE	30	0	1	FALSE	47	0.148936	1.59738e-11	TRUE	53	0.0188679	1	FALSE	62	0.016129	1	FALSE
2	74128506	+	ENSG00000163017	ACTG2	AGGA	0		1	FALSE	0		1	FALSE	0		1	FALSE	0		1	FALSE	0		1	FALSE	49	0.306122	3.75984e-30	TRUE	120	0.258333	6.61153e-64	TRUE	0		1	FALSE
2	74329934	+	ENSG00000187605	TET3	AGGA	238	0.0336134	1	FALSE	70	0.0142857	1	FALSE	99	0	1	FALSE	100	0	1	FALSE	0		1	FALSE	25	0.04	1	FALSE	26	0	1	FALSE	50	0.14	8.01405e-14	TRUE
2	74649298	+	ENSG00000005448	WDR54	TCCA	323	0.0464396	1	FALSE	357	0	1	FALSE	518	0.0772201	1	FALSE	644	0.00310559	1	FALSE	35	0.0571429	1	FALSE	126	0.0555556	1	FALSE	125	0	1	FALSE	51	0.117647	9.94974e-05	TRUE
2	74720147	+	ENSG00000115282	TTC31	AGGT	92	0.217391	1.38147e-42	TRUE	46	0.152174	9.22964e-17	TRUE	116	0	1	FALSE	145	0	1	FALSE	17	0.117647	1	FALSE	36	0.444444	3.10146e-40	TRUE	29	0.344828	9.41066e-25	TRUE	142	0.253521	4.30185e-86	TRUE
2	74730240	+	ENSG00000257702	LBX2-AS1	AGGA	0		1	FALSE	20	0.25	4.12977e-11	TRUE	31	0	1	FALSE	104	0.00961538	1	FALSE	15	0.466667	1	FALSE	0		1	FALSE	24	0.625	4.01649e-37	TRUE	200	0.23	1.62044e-92	TRUE
2	74883793	+	ENSG00000135622	SEMA4F	AGGG	118	0.0338983	1	FALSE	63	0.0793651	1	FALSE	98	0	1	FALSE	148	0	1	FALSE	14	0	1	FALSE	14	0.214286	1	FALSE	18	0.333333	1	FALSE	87	0.16092	6.33871e-30	TRUE
2	85198426	+	ENSG00000176407	KCMF1	GGGA	212	0.0141509	1	FALSE	92	0.0434783	1	FALSE	186	0	1	FALSE	193	0	1	FALSE	13	0	1	FALSE	114	0.0877193	1	FALSE	106	0.150943	2.34261e-28	TRUE	580	0.0655172	1	FALSE
2	85199227	+	ENSG00000176407	KCMF1	GGGG	10	0.1	1	FALSE	0		1	FALSE	0		1	FALSE	10	0	1	FALSE	0		1	FALSE	10	0.8	1	FALSE	21	0.428571	3.18644e-21	TRUE	0		1	FALSE
2	86249018	-	ENSG00000068654	POLR1A	CTGG	132	0.0151515	1	FALSE	73	0	1	FALSE	48	0	1	FALSE	96	0	1	FALSE	0		1	FALSE	39	0.128205	1.38609e-10	TRUE	50	0.04	1	FALSE	47	0	1	FALSE
2	91936915	-	ENSG00000232531	AC027612.1	GGGG	74	0.121622	2.38448e-14	TRUE	0		1	FALSE	0		1	FALSE	29	0.206897	1	FALSE	0		1	FALSE	0		1	FALSE	0		1	FALSE	0		1	FALSE
2	91936916	-	ENSG00000232531	AC027612.1	CGGG	76	0.118421	9.13374e-14	TRUE	0		1	FALSE	0		1	FALSE	29	0.206897	1	FALSE	0		1	FALSE	0		1	FALSE	0		1	FALSE	0		1	FALSE
2	91936917	-	ENSG00000232531	AC027612.1	CCGG	77	0.116883	1.03392e-13	TRUE	0		1	FALSE	0		1	FALSE	11	0.0909091	1	FALSE	0		1	FALSE	0		1	FALSE	0		1	FALSE	0		1	FALSE
2	9347153	+	ENSG00000151693	ASAP2	GAGC	239	0.0376569	1	FALSE	86	0.0232558	1	FALSE	228	0	1	FALSE	315	0.0031746	1	FALSE	0		1	FALSE	24	0.333333	1	FALSE	19	0.157895	1	FALSE	207	0.144928	4.07808e-43	TRUE
2	95830886	-	ENSG00000144026	ZNF514	TCTA	78	0.153846	1.71098e-23	TRUE	47	0	1	FALSE	54	0	1	FALSE	94	0	1	FALSE	10	0.3	1	FALSE	33	0.0606061	1	FALSE	52	0	1	FALSE	62	0.0483871	1	FALSE
2	96050919	+	ENSG00000115041	KCNIP3	GGAG	0		1	FALSE	0		1	FALSE	0		1	FALSE	11	0	1	FALSE	0		1	FALSE	0		1	FALSE	20	0.25	3.82387e-12	TRUE	0		1	FALSE
2	96949653	-	ENSG00000144028	SNRNP200	TCCA	1917	0.23109	0	TRUE	897	0	1	FALSE	1350	0.131852	0	TRUE	1413	0	1	FALSE	121	0.0661157	1	FALSE	700	0.0514286	1	FALSE	604	0	1	FALSE	1007	0.12711	8.02176e-223	TRUE
2	97498567	+	ENSG00000168763	CNNM3	AGGG	214	0.0700935	1	FALSE	101	0.0693069	1	FALSE	280	0	1	FALSE	319	0	1	FALSE	45	0.0444444	1	FALSE	148	0.189189	1.26564e-52	TRUE	93	0.172043	2.21297e-35	TRUE	331	0.114804	5.04008e-67	TRUE
2	98612013	-	ENSG00000075568	TMEM131	GGCC	295	0.0271186	1	FALSE	129	0.0232558	1	FALSE	171	0	1	FALSE	232	0	1	FALSE	14	0.142857	1	FALSE	63	0.0634921	1	FALSE	64	0.0625	1	FALSE	157	0.159236	1.08168e-41	TRUE
3	12856912	+	ENSG00000144712	CAND2	TCCA	269	0.0260223	1	FALSE	284	0	1	FALSE	259	0.019305	1	FALSE	505	0	1	FALSE	47	0.106383	1.78243e-11	TRUE	0		1	FALSE	0		1	FALSE	0		1	FALSE
3	12877366	-	ENSG00000144713	RPL32	TCCA	288	0.0625	1	FALSE	52	0	1	FALSE	193	0.0880829	1	FALSE	157	0	1	FALSE	14	0	1	FALSE	77	0	1	FALSE	62	0	1	FALSE	78	0.141026	3.05915e-21	TRUE
3	130465383	-	ENSG00000196455	PIK3R4	GAGA	108	0.425926	7.76624e-116	TRUE	15	0.2	1	FALSE	70	0	1	FALSE	105	0	1	FALSE	0		1	FALSE	29	0.586207	1	FALSE	22	0.681818	4.14701e-44	TRUE	24	0.666667	1	FALSE
3	133292766	+	ENSG00000091527	CDV3	GGGG	2144	0.0508396	1	FALSE	980	0.0530612	1	FALSE	1185	0.000843882	1	FALSE	1550	0.000645161	1	FALSE	93	0.0322581	1	FALSE	513	0.120858	4.52688e-113	TRUE	487	0.13963	5.10988e-107	TRUE	1390	0.169784	0	TRUE
3	13363238	-	ENSG00000132182	NUP210	TCCA	1052	0.118821	1.85291e-221	TRUE	276	0.0144928	1	FALSE	1163	0.0911436	1	FALSE	973	0	1	FALSE	100	0.08	1	FALSE	393	0.0585242	1	FALSE	309	0	1	FALSE	453	0.130243	1.09589e-87	TRUE
3	13427821	-	ENSG00000132182	NUP210	TCCA	981	0.184506	0	TRUE	155	0.00645161	1	FALSE	938	0.16951	0	TRUE	732	0	1	FALSE	38	0.210526	3.2018e-19	TRUE	299	0.103679	6.67402e-56	TRUE	212	0	1	FALSE	436	0.238532	3.435e-182	TRUE
3	140660717	+	ENSG00000114120	SLC25A36	GCGG	110	0.145455	2.08938e-27	TRUE	47	0	1	FALSE	95	0	1	FALSE	145	0	1	FALSE	10	0.1	1	FALSE	0		1	FALSE	0		1	FALSE	33	0	1	FALSE
3	149374776	-	ENSG00000018408	WWTR1	GCGC	250	0.032	1	FALSE	133	0.0676692	1	FALSE	164	0	1	FALSE	251	0	1	FALSE	0		1	FALSE	117	0.111111	1.72573e-23	TRUE	153	0.150327	4.30568e-42	TRUE	847	0.0531287	1	FALSE
3	150264033	-	ENSG00000120742	SERP1	GGCG	2110	0.0582938	1	FALSE	988	0.0981781	1	FALSE	1342	0	1	FALSE	2139	0.00140252	1	FALSE	101	0.019802	1	FALSE	2109	0.299668	0	TRUE	1418	0.314528	1e-300	TRUE	3130	0.145048	0	TRUE
3	15093332	-	ENSG00000131368	MRPS25	AGGC	792	0.393939	0	TRUE	476	0.287815	1.72386e-305	TRUE	496	0	1	FALSE	525	0	1	FALSE	154	0.363636	3.08069e-130	TRUE	72	0.680556	2.34318e-135	TRUE	68	0.75	7.32569e-137	TRUE	277	0.563177	0	TRUE
3	15247876	+	ENSG00000131375	CAPN7	AAAG	424	0.0188679	1	FALSE	198	0.0353535	1	FALSE	288	0	1	FALSE	341	0	1	FALSE	19	0.105263	1	FALSE	103	0.23301	1.6641e-52	TRUE	70	0.328571	1.64609e-46	TRUE	150	0.04	1	FALSE
3	169940326	+	ENSG00000163558	PRKCI	GGGC	103	0.0485437	1	FALSE	31	0.0322581	1	FALSE	78	0	1	FALSE	118	0	1	FALSE	0		1	FALSE	54	0.111111	6.78984e-13	TRUE	26	0.115385	2.43188e-06	FALSE	16	0.0625	1	FALSE
3	179040989	+	ENSG00000121864	ZNF639	GCGG	165	0.00606061	1	FALSE	58	0.0517241	1	FALSE	76	0	1	FALSE	106	0	1	FALSE	0		1	FALSE	24	0.125	1	FALSE	29	0.172414	2.51664e-07	TRUE	58	0.0862069	1	FALSE
3	183868035	+	ENSG00000228205	RP11-778D9.4	TGGG	115	0.0347826	1	FALSE	85	0.105882	3.24095e-11	TRUE	168	0	1	FALSE	265	0	1	FALSE	0		1	FALSE	86	0.151163	6.25125e-18	TRUE	83	0.253012	1.02417e-29	TRUE	173	0.190751	3.29338e-45	TRUE
3	184064271	-	ENSG00000114859	CLCN2	TCCA	54	0.0555556	1	FALSE	40	0	1	FALSE	58	0.0344828	1	FALSE	92	0	1	FALSE	32	0.03125	1	FALSE	0		1	FALSE	24	0	1	FALSE	153	0.130719	1.31936e-41	TRUE
3	194338416	-	ENSG00000145014	TMEM44	AGCG	0		1	FALSE	17	0.176471	1	FALSE	12	0	1	FALSE	26	0	1	FALSE	0		1	FALSE	0		1	FALSE	0		1	FALSE	41	0.292683	1.01448e-26	TRUE
3	196547410	+	ENSG00000180370	PAK2	TCCA	347	0.244957	3.17571e-153	TRUE	174	0	1	FALSE	268	0.0970149	1	FALSE	333	0	1	FALSE	22	0.0454545	1	FALSE	177	0.0112994	1	FALSE	148	0	1	FALSE	803	0.129514	4.93355e-168	TRUE
3	196730126	-	ENSG00000163975	MFI2	GCCT	66	0.030303	1	FALSE	43	0.116279	1.1798e-09	TRUE	64	0.046875	1	FALSE	117	0	1	FALSE	15	0	1	FALSE	0		1	FALSE	0		1	FALSE	168	0.047619	1	FALSE
3	196730130	-	ENSG00000163975	MFI2	AGGC	60	0.0333333	1	FALSE	40	0.325	2.16869e-29	TRUE	58	0.103448	5.45776e-11	TRUE	116	0.00862069	1	FALSE	14	0	1	FALSE	0		1	FALSE	0		1	FALSE	163	0.0858896	1	FALSE
3	196730136	-	ENSG00000163975	MFI2	GGGA	60	0.05	1	FALSE	40	0.325	2.16869e-29	TRUE	58	0.103448	5.45776e-11	TRUE	114	0.00877193	1	FALSE	15	0	1	FALSE	0		1	FALSE	0		1	FALSE	167	0.0778443	1	FALSE
3	33055614	-	ENSG00000170266	GLB1	TCCA	421	0.0522565	1	FALSE	205	0	1	FALSE	312	0.0480769	1	FALSE	438	0	1	FALSE	40	0.125	7.19458e-11	TRUE	193	0.0259067	1	FALSE	149	0	1	FALSE	564	0.143617	4.59981e-146	TRUE
3	38207201	+	ENSG00000172939	OXSR1	GCGC	145	0.137931	2.02479e-37	TRUE	78	0.192308	2.72216e-35	TRUE	135	0	1	FALSE	172	0	1	FALSE	0		1	FALSE	93	0.55914	7.81948e-131	TRUE	28	0.678571	1.08682e-42	TRUE	71	0.267606	1.85816e-31	TRUE
3	38207203	+	ENSG00000172939	OXSR1	GCGG	141	0.0851064	1	FALSE	75	0.0533333	1	FALSE	132	0	1	FALSE	172	0	1	FALSE	0		1	FALSE	91	0.153846	1.25035e-26	TRUE	28	0.107143	6.15421e-05	FALSE	68	0.132353	1.03627e-10	TRUE
3	39137938	+	ENSG00000114742	WDR48	AAAG	316	0.0411392	1	FALSE	171	0.0350877	1	FALSE	315	0	1	FALSE	255	0.00392157	1	FALSE	37	0.0540541	1	FALSE	40	0.175	1.08661e-14	TRUE	18	0.333333	1	FALSE	83	0.13253	1.79718e-15	TRUE
3	39139915	-	ENSG00000114745	GORASP1	AGGC	298	0.0436242	1	FALSE	165	0.030303	1	FALSE	284	0	1	FALSE	327	0	1	FALSE	41	0.0487805	1	FALSE	127	0.188976	1.4545e-47	TRUE	103	0.116505	4.43025e-19	TRUE	213	0.0657277	1	FALSE
3	39142515	-	ENSG00000114745	GORASP1	TCCA	389	0.115681	1.32938e-67	TRUE	194	0	1	FALSE	328	0.070122	1	FALSE	448	0	1	FALSE	23	0.0869565	1	FALSE	157	0.0318471	1	FALSE	75	0	1	FALSE	332	0.0993976	1	FALSE
3	39450197	+	ENSG00000168028	RPSA	TCCA	44268	0.578861	0	TRUE	26778	0.00179252	1	FALSE	35288	0.630611	0	TRUE	45371	0.000264486	1	FALSE	2290	0.366376	1e-300	TRUE	13202	0.243675	0	TRUE	7858	0.00343599	1	FALSE	24412	0.689743	0	TRUE
3	42592286	-	ENSG00000093183	SEC22C	CAGG	259	0.030888	1	FALSE	117	0.034188	1	FALSE	159	0	1	FALSE	286	0	1	FALSE	14	0.0714286	1	FALSE	0		1	FALSE	0		1	FALSE	75	0.133333	8.42043e-19	TRUE
3	44903479	+	ENSG00000169964	TMEM42	GCGG	298	0.033557	1	FALSE	207	0.0241546	1	FALSE	246	0	1	FALSE	387	0	1	FALSE	29	0.0344828	1	FALSE	73	0.0273973	1	FALSE	44	0.136364	2.53978e-13	TRUE	104	0.0192308	1	FALSE
3	46716176	-	ENSG00000178038	ALS2CL	AGAG	0		1	FALSE	0		1	FALSE	0		1	FALSE	41	0	1	FALSE	13	0.0769231	1	FALSE	74	0.459459	1.19985e-78	TRUE	47	0.510638	2.57314e-61	TRUE	0		1	FALSE
3	47040844	+	ENSG00000160796	NBEAL2	GGAG	269	0.118959	2.52611e-55	TRUE	159	0.0691824	1	FALSE	364	0	1	FALSE	480	0	1	FALSE	59	0.101695	1.36042e-13	TRUE	46	0.369565	2.42427e-38	TRUE	64	0.4375	3.22353e-61	TRUE	154	0.0519481	1	FALSE
3	47051000	+	ENSG00000160796	NBEAL2	CGGC	143	0.041958	1	FALSE	48	0.0833333	1	FALSE	270	0	1	FALSE	405	0	1	FALSE	159	0.125786	5.04741e-44	TRUE	49	0.44898	6.6015e-55	TRUE	47	0.340426	1.95182e-33	TRUE	103	0.0873786	1	FALSE
3	47887731	+	ENSG00000132153	DHX30	AGGG	1455	0.0261168	1	FALSE	1110	0.0261261	1	FALSE	1228	0.000814332	1	FALSE	1725	0.00057971	1	FALSE	154	0.0194805	1	FALSE	426	0.115023	1.09347e-90	TRUE	303	0.141914	4.83441e-74	TRUE	624	0.0448718	1	FALSE
3	48335163	-	ENSG00000172113	NME6	AGAG	229	0.0174672	1	FALSE	102	0.00980392	1	FALSE	150	0	1	FALSE	154	0	1	FALSE	19	0	1	FALSE	31	0.0322581	1	FALSE	35	0.142857	2.63615e-07	TRUE	31	0.0322581	1	FALSE
3	48476500	-	ENSG00000164051	CCDC51	GTGG	326	0.0460123	1	FALSE	131	0.0687023	1	FALSE	180	0	1	FALSE	206	0	1	FALSE	20	0	1	FALSE	156	0.192308	4.85189e-63	TRUE	66	0.227273	1.31147e-26	TRUE	134	0.119403	7.27082e-28	TRUE
3	48610106	-	ENSG00000114270	COL7A1	AGGT	98	0.0612245	1	FALSE	0		1	FALSE	139	0	1	FALSE	176	0	1	FALSE	31	0.16129	7.65485e-12	TRUE	619	0.231018	2.32628e-274	TRUE	286	0.234266	5.08081e-139	TRUE	85	0.129412	1.82424e-08	TRUE
3	48612642	-	ENSG00000114270	COL7A1	AGGT	139	0.0719424	1	FALSE	31	0.0322581	1	FALSE	148	0	1	FALSE	199	0	1	FALSE	20	0.1	1	FALSE	537	0.223464	8.84277e-223	TRUE	237	0.227848	1.19968e-111	TRUE	90	0.1	1.34506e-06	TRUE
3	48619008	-	ENSG00000114270	COL7A1	GGGT	46	0	1	FALSE	0		1	FALSE	75	0	1	FALSE	69	0	1	FALSE	0		1	FALSE	312	0.0512821	1	FALSE	140	0.1	1.05152e-24	TRUE	46	0.0217391	1	FALSE
3	48671475	-	ENSG00000225697	SLC26A6	CTGA	0		1	FALSE	12	0.166667	1	FALSE	10	0	1	FALSE	37	0	1	FALSE	0		1	FALSE	0		1	FALSE	0		1	FALSE	36	0.222222	6.86757e-18	TRUE
3	49059362	+	ENSG00000178057	NDUFAF3	GGGG	11	0.0909091	1	FALSE	11	0	1	FALSE	27	0.037037	1	FALSE	75	0.133333	2.15492e-17	TRUE	0		1	FALSE	10	0.2	1	FALSE	10	0	1	FALSE	12	0.5	1	FALSE
3	49141833	-	ENSG00000172053	QARS	AGGG	656	0.0990854	1	FALSE	670	0.335821	0	TRUE	1219	0.000820345	1	FALSE	1294	0	1	FALSE	63	0.031746	1	FALSE	224	0.348214	5.86606e-194	TRUE	216	0.347222	4.28564e-159	TRUE	938	0.446695	0	TRUE
3	49161376	-	ENSG00000172037	LAMB2	GGGG	560	0.00714286	1	FALSE	181	0.0110497	1	FALSE	530	0	1	FALSE	666	0	1	FALSE	62	0	1	FALSE	48	0.104167	8.92745e-10	TRUE	28	0.0357143	1	FALSE	1061	0.0452403	1	FALSE
3	49452387	+	ENSG00000145022	TCTA	GGGG	164	0.0182927	1	FALSE	23	0	1	FALSE	134	0	1	FALSE	157	0	1	FALSE	15	0	1	FALSE	44	0.0909091	1	FALSE	28	0.214286	3.39703e-08	TRUE	56	0.0357143	1	FALSE
3	49718630	+	ENSG00000164062	APEH	GGGT	823	0.0425273	1	FALSE	565	0.0495575	1	FALSE	1002	0	1	FALSE	1328	0	1	FALSE	121	0	1	FALSE	542	0.130996	3.2805e-135	TRUE	339	0.0825959	1	FALSE	1442	0.0728155	1	FALSE
3	49895614	-	ENSG00000164076	CAMKV	CTGA	44	0.159091	2.41403e-12	TRUE	31	0.0967742	1	FALSE	28	0	1	FALSE	102	0	1	FALSE	23	0.0434783	1	FALSE	0		1	FALSE	0		1	FALSE	0		1	FALSE
3	50311456	+	ENSG00000012171	SEMA3B	AGGG	63	0.031746	1	FALSE	18	0.222222	1	FALSE	35	0	1	FALSE	170	0	1	FALSE	23	0.0434783	1	FALSE	604	0.402318	0	TRUE	533	0.465291	1e-300	TRUE	2134	0.0988754	1	FALSE
3	50339892	-	ENSG00000114378	HYAL1	AGGT	0		1	FALSE	0		1	FALSE	0		1	FALSE	0		1	FALSE	0		1	FALSE	408	0.125	1.53124e-93	TRUE	335	0.104478	3.53262e-68	TRUE	1539	0.0448343	1	FALSE
3	50619667	+	ENSG00000114735	HEMK1	AGTG	89	0.561798	1.82688e-134	TRUE	0		1	FALSE	65	0	1	FALSE	84	0	1	FALSE	20	0.6	4.28042e-34	TRUE	0		1	FALSE	0		1	FALSE	30	0.666667	1	FALSE
3	51701264	+	ENSG00000164080	RAD54L2	TCCA	143	0.0629371	1	FALSE	76	0	1	FALSE	86	0.127907	1.86186e-18	TRUE	154	0	1	FALSE	0		1	FALSE	0		1	FALSE	0		1	FALSE	40	0	1	FALSE
3	52005732	-	ENSG00000114779	ABHD14B	GTGG	59	0.118644	1.01891e-08	TRUE	82	0.097561	1	FALSE	99	0	1	FALSE	182	0	1	FALSE	13	0	1	FALSE	34	0.264706	1	FALSE	34	0.205882	1.64662e-16	TRUE	118	0.152542	2.81886e-33	TRUE
3	52011901	+	ENSG00000243989	ACY1	TCCA	205	0.0243902	1	FALSE	129	0	1	FALSE	279	0.0286738	1	FALSE	415	0.00240964	1	FALSE	13	0	1	FALSE	131	0.0229008	1	FALSE	70	0	1	FALSE	588	0.113946	3.71726e-121	TRUE
3	52561376	-	ENSG00000168268	NT5DC2	GATG	3770	0.138992	0	TRUE	2916	0.145405	0	TRUE	3787	0.000528123	1	FALSE	4627	0.000432246	1	FALSE	471	0.0127389	1	FALSE	1484	0.238544	0	TRUE	881	0.205448	7.303876e-318	TRUE	4741	0.142797	0	TRUE
3	52739891	-	ENSG00000016864	GLT8D1	GCGG	61	0.0491803	1	FALSE	43	0.0930233	1	FALSE	96	0	1	FALSE	114	0	1	FALSE	0		1	FALSE	16	0.125	1	FALSE	39	0.153846	3.65789e-13	TRUE	62	0.0806452	1	FALSE
3	53156418	-	ENSG00000163933	RFT1	ACAA	1019	0.0314033	1	FALSE	559	0.0518784	1	FALSE	580	0.00172414	1	FALSE	663	0.0015083	1	FALSE	43	0	1	FALSE	134	0.179104	1.08686e-48	TRUE	112	0.0803571	1	FALSE	276	0.155797	3.01119e-72	TRUE
3	53880221	-	ENSG00000016391	CHDH	GCGG	100	0.13	1.42376e-25	TRUE	27	0.037037	1	FALSE	71	0	1	FALSE	81	0	1	FALSE	16	0	1	FALSE	40	0.1	1	FALSE	0		1	FALSE	407	0.0786241	1	FALSE
3	58382816	+	ENSG00000168297	PXK	TCCA	195	0.302564	3.2027e-116	TRUE	67	0	1	FALSE	147	0.231293	5.2752e-72	TRUE	145	0	1	FALSE	0		1	FALSE	0		1	FALSE	0		1	FALSE	29	0.172414	1	FALSE
3	93777576	-	ENSG00000178700	DHFRL1	AAAA	68	0.0588235	1	FALSE	40	0.275	3.29203e-24	TRUE	92	0.0652174	1	FALSE	104	0.144231	4.95935e-31	TRUE	12	0.166667	1	FALSE	11	0.272727	1	FALSE	40	0.125	2.64133e-07	TRUE	0		1	FALSE
3	9731668	+	ENSG00000163719	MTMR14	TCCA	413	0.101695	1.77141e-67	TRUE	178	0	1	FALSE	210	0.0142857	1	FALSE	213	0.00469484	1	FALSE	30	0.133333	1.35061e-10	FALSE	78	0.025641	1	FALSE	86	0	1	FALSE	250	0.076	1	FALSE
3	9860480	+	ENSG00000214021	TTLL3	AGGG	542	0.269373	2.7831e-281	TRUE	295	0.250847	3.3141e-123	TRUE	452	0	1	FALSE	539	0	1	FALSE	194	0.237113	8.1735e-96	TRUE	0		1	FALSE	25	0.6	5.90306e-24	TRUE	206	0.223301	4.91366e-82	TRUE
3	9971827	+	ENSG00000163702	IL17RC	TCCA	122	0.114754	1.86685e-25	TRUE	86	0	1	FALSE	148	0.00675676	1	FALSE	244	0	1	FALSE	26	0	1	FALSE	202	0.00990099	1	FALSE	144	0	1	FALSE	287	0.0348432	1	FALSE
4	1017627	+	ENSG00000127418	FGFRL1	TCCA	521	0.0422265	1	FALSE	166	0	1	FALSE	361	0.0166205	1	FALSE	508	0	1	FALSE	36	0.138889	5.38714e-12	TRUE	197	0.0101523	1	FALSE	148	0	1	FALSE	917	0.0610687	1	FALSE
4	1166334	-	ENSG00000159674	SPON2	GGGT	0		1	FALSE	0		1	FALSE	0		1	FALSE	0		1	FALSE	0		1	FALSE	574	0.365854	0	TRUE	389	0.413882	1e-300	TRUE	1182	0.21489	0	TRUE
4	119736677	-	ENSG00000150961	SEC24D	TCCA	51	0.137255	3.74422e-10	TRUE	27	0	1	FALSE	37	0.162162	1	FALSE	73	0	1	FALSE	0		1	FALSE	64	0.0625	1	FALSE	25	0	1	FALSE	111	0.234234	1.57603e-57	TRUE
4	1801154	+	ENSG00000068078	FGFR3	AGGT	131	0.0229008	1	FALSE	269	0.0148699	1	FALSE	244	0	1	FALSE	420	0	1	FALSE	41	0.0487805	1	FALSE	41	0.121951	1	FALSE	43	0.139535	6.11052e-11	TRUE	1167	0.0265638	1	FALSE
4	1813875	-	ENSG00000168924	LETM1	GGCT	100	0.05	1	FALSE	63	0.047619	1	FALSE	94	0	1	FALSE	101	0	1	FALSE	22	0	1	FALSE	17	0.0588235	1	FALSE	0		1	FALSE	35	0.171429	1.00827e-11	TRUE
4	1843137	-	ENSG00000168924	LETM1	GCGG	666	0.036036	1	FALSE	588	0.0986395	1	FALSE	544	0	1	FALSE	922	0.0032538	1	FALSE	75	0.04	1	FALSE	191	0.193717	2.66329e-81	TRUE	158	0.14557	1.19858e-43	TRUE	457	0.181619	3.92032e-155	TRUE
4	2515598	+	ENSG00000063978	RNF4	TCCA	133	0.075188	1	FALSE	56	0	1	FALSE	127	0.102362	6.45866e-26	TRUE	122	0	1	FALSE	0		1	FALSE	48	0	1	FALSE	28	0	1	FALSE	108	0.037037	1	FALSE
4	25235719	+	ENSG00000038210	PI4K2B	AGAG	73	0.424658	7.51582e-77	TRUE	24	0.458333	1	FALSE	60	0	1	FALSE	55	0	1	FALSE	0		1	FALSE	0		1	FALSE	0		1	FALSE	31	0.290323	1	FALSE
4	25236008	+	ENSG00000038210	PI4K2B	GGAG	526	0	1	FALSE	147	0	1	FALSE	363	0.00275482	1	FALSE	529	0	1	FALSE	22	0	1	FALSE	47	0.297872	4.44157e-27	TRUE	38	0.184211	3.12632e-09	TRUE	253	0.0316206	1	FALSE
4	2837112	+	ENSG00000087266	SH3BP2	AGGT	251	0.0398406	1	FALSE	69	0.0144928	1	FALSE	115	0	1	FALSE	239	0	1	FALSE	31	0	1	FALSE	29	0.0689655	1	FALSE	49	0.102041	3.42987e-10	TRUE	112	0.0178571	1	FALSE
4	3447115	+	ENSG00000109758	HGFAC	GAGG	0		1	FALSE	0		1	FALSE	0		1	FALSE	0		1	FALSE	0		1	FALSE	0		1	FALSE	0		1	FALSE	100	0.12	6.36317e-26	TRUE
4	39460179	-	ENSG00000163682	RPL9	CGAC	1059	0.01983	1	FALSE	273	0.03663	1	FALSE	397	0.00251889	1	FALSE	526	0.00190114	1	FALSE	41	0.0243902	1	FALSE	335	0.0328358	1	FALSE	178	0.0505618	1	FALSE	921	0.100977	1.69796e-153	TRUE
4	39979319	-	ENSG00000121892	PDS5A	GGCC	108	0.0185185	1	FALSE	29	0	1	FALSE	70	0	1	FALSE	94	0	1	FALSE	0		1	FALSE	37	0.135135	1.32992e-09	TRUE	31	0	1	FALSE	30	0.1	1	FALSE
4	517553	+	ENSG00000174227	PIGG	TCTA	403	0.0545906	1	FALSE	198	0	1	FALSE	281	0.16726	4.09887e-78	TRUE	411	0	1	FALSE	58	0.0517241	1	FALSE	108	0.12963	3.15253e-27	TRUE	111	0	1	FALSE	300	0.263333	2.5252e-156	TRUE
4	57899427	-	ENSG00000163453	IGFBP7	CGGG	40	0	1	FALSE	0		1	FALSE	155	0	1	FALSE	256	0	1	FALSE	0		1	FALSE	4981	0.133909	0	TRUE	2698	0.160119	1e-300	TRUE	197	0.0203046	1	FALSE
4	6621767	+	ENSG00000013288	MAN2B2	AGAG	127	0.00787402	1	FALSE	62	0.016129	1	FALSE	127	0	1	FALSE	149	0	1	FALSE	20	0	1	FALSE	53	0.0754717	1	FALSE	38	0.0789474	1	FALSE	164	0.134146	1.02861e-37	TRUE
4	7194395	+	ENSG00000184985	SORCS2	GCGC	0		1	FALSE	0		1	FALSE	0		1	FALSE	0		1	FALSE	0		1	FALSE	57	0.210526	7.87419e-23	TRUE	21	0.047619	1	FALSE	0		1	FALSE
4	7194425	+	ENSG00000184985	SORCS2	GAGC	0		1	FALSE	0		1	FALSE	0		1	FALSE	0		1	FALSE	0		1	FALSE	60	0.116667	2.52357e-11	TRUE	31	0.0322581	1	FALSE	0		1	FALSE
4	7194462	+	ENSG00000184985	SORCS2	GCCG	0		1	FALSE	0		1	FALSE	0		1	FALSE	0		1	FALSE	0		1	FALSE	35	0.171429	7.53569e-10	TRUE	27	0.148148	1.16613e-08	FALSE	0		1	FALSE
4	7194591	+	ENSG00000184985	SORCS2	GGGG	0		1	FALSE	0		1	FALSE	0		1	FALSE	0		1	FALSE	0		1	FALSE	43	0.0232558	1	FALSE	42	0.214286	1.79635e-19	TRUE	0		1	FALSE
4	7194607	+	ENSG00000184985	SORCS2	GGTG	0		1	FALSE	0		1	FALSE	0		1	FALSE	0		1	FALSE	0		1	FALSE	52	0.115385	1.27321e-08	TRUE	45	0	1	FALSE	0		1	FALSE
4	7194652	+	ENSG00000184985	SORCS2	CCGG	0		1	FALSE	0		1	FALSE	0		1	FALSE	0		1	FALSE	0		1	FALSE	58	0.482759	3.90491e-63	TRUE	65	0.353846	2.297e-53	TRUE	0		1	FALSE
4	76857361	-	ENSG00000138744	NAAA	TCCA	44	0.363636	2.49061e-32	TRUE	0		1	FALSE	0		1	FALSE	121	0	1	FALSE	0		1	FALSE	49	0.530612	1.52635e-56	TRUE	11	0	1	FALSE	207	0.763285	0	TRUE
4	8271866	+	ENSG00000170801	HTRA3	GAGG	71	0.0140845	1	FALSE	12	0	1	FALSE	75	0	1	FALSE	166	0	1	FALSE	0		1	FALSE	291	0.0893471	1	FALSE	135	0.133333	1.59947e-36	TRUE	0		1	FALSE
4	83933956	-	ENSG00000189308	LIN54	CGCC	118	0	1	FALSE	35	0	1	FALSE	76	0	1	FALSE	168	0.00595238	1	FALSE	0		1	FALSE	10	0	1	FALSE	25	0	1	FALSE	31	0.129032	0.000154647	TRUE
4	83933961	-	ENSG00000189308	LIN54	GGCG	114	0.00877193	1	FALSE	32	0	1	FALSE	71	0.028169	1	FALSE	161	0.0310559	1	FALSE	0		1	FALSE	10	0.1	1	FALSE	21	0	1	FALSE	31	0.129032	0.000154647	TRUE
4	8417504	-	ENSG00000087008	ACOX3	TCCA	34	0.205882	1	FALSE	15	0	1	FALSE	40	0.1	2.54038e-08	TRUE	59	0	1	FALSE	0		1	FALSE	0		1	FALSE	0		1	FALSE	58	0.310345	8.98665e-41	TRUE
4	87515845	+	ENSG00000163629	PTPN13	GGCG	339	0.126844	2.51991e-85	TRUE	163	0.134969	2.05957e-48	TRUE	163	0	1	FALSE	258	0	1	FALSE	15	0.133333	1	FALSE	0		1	FALSE	0		1	FALSE	0		1	FALSE
5	109026200	+	ENSG00000112893	MAN2A1	GGGG	126	0	1	FALSE	83	0	1	FALSE	114	0	1	FALSE	135	0	1	FALSE	0		1	FALSE	49	0.122449	2.13302e-11	TRUE	37	0	1	FALSE	287	0	1	FALSE
5	110074863	+	ENSG00000164209	SLC25A46	GGGG	529	0.0170132	1	FALSE	118	0.00847458	1	FALSE	232	0	1	FALSE	201	0	1	FALSE	24	0	1	FALSE	48	0.0416667	1	FALSE	62	0.129032	4.52069e-15	TRUE	107	0.0373832	1	FALSE
5	111066676	-	ENSG00000134986	NREP	TCCA	213	0.126761	4.70222e-41	TRUE	295	0	1	FALSE	361	0.0747922	1	FALSE	342	0	1	FALSE	24	0.125	1.96463e-07	FALSE	74	0.0135135	1	FALSE	114	0	1	FALSE	216	0.106481	1.67215e-39	TRUE
5	111496832	+	ENSG00000224032	EPB41L4A-AS1	TCCA	1872	0.0325855	1	FALSE	539	0	1	FALSE	860	0.0627907	1	FALSE	816	0	1	FALSE	52	0.115385	1.36138e-11	TRUE	180	0	1	FALSE	246	0	1	FALSE	345	0.0434783	1	FALSE
5	112849569	+	ENSG00000047188	YTHDC2	GGAG	361	0.105263	4.06858e-68	TRUE	187	0.0802139	1	FALSE	219	0.00456621	1	FALSE	191	0	1	FALSE	18	0	1	FALSE	0		1	FALSE	34	0.352941	7.26222e-20	TRUE	44	0.227273	1.09225e-16	TRUE
5	127873452	-	ENSG00000138829	FBN2	GAGG	210	0.0428571	1	FALSE	214	0.0654206	1	FALSE	222	0	1	FALSE	327	0	1	FALSE	12	0	1	FALSE	52	0.269231	2.6201e-34	TRUE	0		1	FALSE	0		1	FALSE
5	137781710	+	ENSG00000132563	REEP2	GCTG	204	0.0833333	1	FALSE	122	0.0737705	1	FALSE	188	0	1	FALSE	355	0	1	FALSE	26	0.0384615	1	FALSE	0		1	FALSE	0		1	FALSE	147	0.136054	1.24174e-41	TRUE
5	137842795	-	ENSG00000120705	ETF1	TGAA	1071	0.070028	1	FALSE	445	0.101124	2.99295e-86	TRUE	534	0	1	FALSE	372	0	1	FALSE	44	0.0227273	1	FALSE	298	0.312081	5.38515e-213	TRUE	328	0.240854	4.08328e-154	TRUE	465	0.169892	5.35475e-130	TRUE
5	138629226	+	ENSG00000015479	MATR3	GGAG	0		1	FALSE	43	0.0697674	1	FALSE	13	0	1	FALSE	22	0	1	FALSE	0		1	FALSE	0		1	FALSE	0		1	FALSE	42	0.166667	1.50042e-12	TRUE
5	139028348	+	ENSG00000171604	CXXC5	GGAG	0		1	FALSE	37	0	1	FALSE	32	0	1	FALSE	66	0	1	FALSE	0		1	FALSE	144	0.0694444	1	FALSE	98	0.0918367	1	FALSE	305	0.121311	4.19801e-47	TRUE
5	139943999	-	ENSG00000113108	APBB3	CGGG	133	0.0451128	1	FALSE	81	0.0740741	1	FALSE	90	0	1	FALSE	83	0	1	FALSE	42	0	1	FALSE	10	0.2	1	FALSE	30	0.2	6.50795e-14	TRUE	0		1	FALSE
5	139947246	+	ENSG00000176087	SLC35A4	GGGA	309	0.00970874	1	FALSE	131	0.0305344	1	FALSE	224	0	1	FALSE	194	0	1	FALSE	14	0	1	FALSE	100	0.12	4.99712e-25	TRUE	146	0.226027	1.21545e-61	TRUE	0		1	FALSE
5	140056645	-	ENSG00000170445	HARS	AGGC	375	0.0213333	1	FALSE	364	0.0357143	1	FALSE	530	0	1	FALSE	437	0	1	FALSE	68	0	1	FALSE	363	0.101928	3.35621e-69	TRUE	301	0.112957	4.34915e-51	TRUE	554	0.0902527	1	FALSE
5	141016951	+	ENSG00000164620	RELL2	AGAG	52	0.134615	6.43275e-15	TRUE	10	0.3	1	FALSE	42	0	1	FALSE	66	0	1	FALSE	17	0.235294	1	FALSE	0		1	FALSE	0		1	FALSE	54	0.203704	7.8981e-26	TRUE
5	141033422	-	ENSG00000120318	ARAP3	TCCA	68	0.147059	8.58417e-21	TRUE	96	0	1	FALSE	54	0.111111	6.47966e-12	TRUE	111	0	1	FALSE	26	0	1	FALSE	82	0	1	FALSE	112	0	1	FALSE	0		1	FALSE
5	141517395	+	ENSG00000131507	NDFIP1	TCTA	1155	0.0467532	1	FALSE	364	0	1	FALSE	793	0.0453972	1	FALSE	628	0	1	FALSE	49	0.0816327	1	FALSE	341	0.0205279	1	FALSE	306	0	1	FALSE	312	0.112179	1.25467e-42	TRUE
5	14652143	-	ENSG00000250182	EEF1A1P13	ACAG	20	0.6	2.31368e-28	TRUE	13	0.384615	1	FALSE	26	0.615385	2.15325e-38	TRUE	14	0.5	1	FALSE	0		1	FALSE	0		1	FALSE	0		1	FALSE	53	0.377358	5.18862e-36	TRUE
5	148930564	-	ENSG00000113712	CSNK1A1	GGGG	1653	0.0562613	1	FALSE	629	0.0715421	1	FALSE	994	0	1	FALSE	970	0	1	FALSE	53	0.0566038	1	FALSE	249	0.184739	8.21618e-92	TRUE	269	0.130112	2.55931e-58	TRUE	581	0.144578	4.88651e-149	TRUE
5	149505045	-	ENSG00000113721	PDGFRB	TCCA	0		1	FALSE	0		1	FALSE	0		1	FALSE	0		1	FALSE	0		1	FALSE	0		1	FALSE	0		1	FALSE	214	0.28972	1.04774e-145	TRUE
5	149754724	+	ENSG00000070814	TCOF1	AGGT	1940	0.0293814	1	FALSE	663	0.0859729	1	FALSE	970	0	1	FALSE	795	0	1	FALSE	77	0	1	FALSE	234	0.136752	5.61242e-67	TRUE	128	0.132812	2.56115e-31	TRUE	295	0.122034	1.60525e-54	TRUE
5	149935398	+	ENSG00000070614	NDST1	AGAG	261	0.00766284	1	FALSE	180	0.00555556	1	FALSE	231	0	1	FALSE	186	0	1	FALSE	24	0	1	FALSE	40	0.025	1	FALSE	27	0.185185	7.41473e-10	TRUE	302	0.0198675	1	FALSE
5	150027743	+	ENSG00000171992	SYNPO	GGGG	0		1	FALSE	13	0	1	FALSE	0		1	FALSE	17	0	1	FALSE	0		1	FALSE	55	0.163636	1.69703e-15	TRUE	92	0.108696	5.38349e-22	TRUE	0		1	FALSE
5	156906506	-	ENSG00000135074	ADAM19	TGGG	41	0.195122	5.4278e-14	TRUE	37	0.027027	1	FALSE	16	0	1	FALSE	48	0	1	FALSE	0		1	FALSE	0		1	FALSE	0		1	FALSE	0		1	FALSE
5	157217172	-	ENSG00000113282	CLINT1	AGTG	0		1	FALSE	14	0.357143	1	FALSE	53	0.113208	1.72738e-11	TRUE	0		1	FALSE	0		1	FALSE	0		1	FALSE	0		1	FALSE	0		1	FALSE
5	168006356	-	ENSG00000120137	PANK3	CGGA	664	0.00753012	1	FALSE	470	0.012766	1	FALSE	458	0	1	FALSE	690	0.00144928	1	FALSE	29	0.0344828	1	FALSE	82	0.0365854	1	FALSE	135	0.125926	4.54438e-21	TRUE	420	0.0261905	1	FALSE
5	172591219	+	ENSG00000113734	BNIP1	TCCA	448	0.131696	5.74405e-106	TRUE	146	0	1	FALSE	172	0.110465	1.61301e-34	TRUE	231	0	1	FALSE	18	0.0555556	1	FALSE	110	0.0545455	1	FALSE	73	0	1	FALSE	144	0.145833	1.59007e-30	TRUE
5	175934980	+	ENSG00000113194	FAF2	AGGG	1014	0.0226824	1	FALSE	562	0.0854093	1	FALSE	567	0	1	FALSE	802	0	1	FALSE	65	0.0615385	1	FALSE	195	0.138462	6.12164e-54	TRUE	239	0.205021	5.88992e-82	TRUE	257	0.101167	1.01066e-38	TRUE
5	176516904	+	ENSG00000160867	FGFR4	AGGG	0		1	FALSE	30	0.266667	1	FALSE	24	0	1	FALSE	53	0	1	FALSE	0		1	FALSE	0		1	FALSE	0		1	FALSE	128	0.242188	2.08444e-66	TRUE
5	176524803	+	ENSG00000160867	FGFR4	AAGG	108	0.12963	1.86927e-26	TRUE	143	0.160839	1.06771e-47	TRUE	125	0	1	FALSE	375	0.00266667	1	FALSE	66	0.136364	6.45703e-20	TRUE	78	0.487179	1.29351e-92	TRUE	102	0.519608	2.99866e-128	TRUE	3646	0.237246	0	TRUE
5	176853712	+	ENSG00000198055	GRK6	CGGG	125	0.08	1	FALSE	46	0.0434783	1	FALSE	76	0.105263	5.15418e-15	TRUE	92	0.0108696	1	FALSE	0		1	FALSE	0		1	FALSE	0		1	FALSE	30	0.133333	1	FALSE
5	176935436	-	ENSG00000146094	DOK3	AGGT	54	0.666667	7.85345e-92	TRUE	0		1	FALSE	12	0	1	FALSE	43	0	1	FALSE	0		1	FALSE	0		1	FALSE	0		1	FALSE	0		1	FALSE
5	177022650	+	ENSG00000184840	TMED9	AAGG	1264	0.00712025	1	FALSE	379	0.0263852	1	FALSE	639	0	1	FALSE	926	0.00107991	1	FALSE	75	0	1	FALSE	569	0.105448	8.31065e-118	TRUE	417	0.100719	1.67462e-70	TRUE	1762	0.0590238	1	FALSE
5	178578032	-	ENSG00000087116	ADAMTS2	CAGC	0		1	FALSE	0		1	FALSE	13	0	1	FALSE	0		1	FALSE	0		1	FALSE	0		1	FALSE	0		1	FALSE	109	0.211009	5.54559e-50	TRUE
5	179043894	-	ENSG00000169045	HNRNPH1	AAAT	4570	0.0214442	1	FALSE	2565	0.0619883	1	FALSE	3468	0.038639	1	FALSE	3706	0.0288721	1	FALSE	1015	0.0206897	1	FALSE	772	0.11399	5.5684e-158	TRUE	2076	0.0992293	1	FALSE	1537	0.148992	0	TRUE
5	179044046	-	ENSG00000169045	HNRNPH1	AAAT	1208	0.0140728	1	FALSE	775	0.0490323	1	FALSE	872	0.0252294	1	FALSE	833	0.0204082	1	FALSE	363	0.0110193	1	FALSE	175	0.08	1	FALSE	375	0.0746667	1	FALSE	372	0.102151	4.48354e-49	TRUE
5	179238580	+	ENSG00000161011	SQSTM1	GAGA	226	0.0309735	1	FALSE	114	0.0789474	1	FALSE	122	0	1	FALSE	237	0.00421941	1	FALSE	15	0.0666667	1	FALSE	129	0.108527	1.15515e-29	TRUE	114	0.0701754	1	FALSE	200	0.055	1	FALSE
5	179267192	-	ENSG00000161010	C5orf45	GAGG	140	0.0785714	1	FALSE	59	0.355932	1	FALSE	238	0.105042	2.10133e-29	TRUE	267	0.11236	1.8093e-35	TRUE	117	0.0940171	1	FALSE	11	0.181818	1	FALSE	41	0.0487805	1	FALSE	60	0.05	1	FALSE
5	179267193	-	ENSG00000161010	C5orf45	CGAG	136	0.0882353	1	FALSE	58	0.327586	1	FALSE	232	0.103448	3.05641e-28	TRUE	263	0.117871	2.20084e-37	TRUE	115	0.0782609	1	FALSE	11	0.181818	1	FALSE	39	0.0512821	1	FALSE	59	0.0677966	1	FALSE
5	179498465	-	ENSG00000113269	RNF130	TCCA	666	0.0285285	1	FALSE	901	0	1	FALSE	1016	0.0226378	1	FALSE	1066	0	1	FALSE	55	0.109091	1.01837e-12	TRUE	288	0.0138889	1	FALSE	382	0	1	FALSE	703	0.0384068	1	FALSE
5	180631888	-	ENSG00000146054	TRIM7	CACT	12	0	1	FALSE	0		1	FALSE	35	0	1	FALSE	123	0	1	FALSE	0		1	FALSE	57	0.105263	6.52002e-10	TRUE	61	0.0655738	1	FALSE	0		1	FALSE
5	272880	+	ENSG00000249915	PDCD6	TCCA	1355	0.0774908	1	FALSE	603	0	1	FALSE	975	0.0605128	1	FALSE	787	0	1	FALSE	50	0.12	1.18396e-13	TRUE	2527	0.0237436	1	FALSE	2510	0	1	FALSE	1289	0.0853375	1	FALSE
5	32174190	-	ENSG00000113384	GOLPH3	GGTC	295	0.0101695	1	FALSE	94	0.0851064	1	FALSE	198	0	1	FALSE	225	0	1	FALSE	11	0	1	FALSE	394	0.119289	3.01085e-89	TRUE	347	0.100865	1.23433e-70	TRUE	632	0.0379747	1	FALSE
5	32174802	+	ENSG00000272086	CTD-2186M15.3	GGGG	64	0	1	FALSE	0		1	FALSE	26	0	1	FALSE	20	0	1	FALSE	0		1	FALSE	14	0.214286	1	FALSE	168	0.125	7.18268e-36	TRUE	29	0.103448	1	FALSE
5	38934838	+	ENSG00000145623	OSMR	GCAG	0		1	FALSE	0		1	FALSE	0		1	FALSE	0		1	FALSE	0		1	FALSE	168	0.285714	1.16905e-99	TRUE	31	0.290323	4.2323e-20	TRUE	213	0.15493	1.0662e-53	TRUE
5	43121768	+	ENSG00000172262	ZNF131	GGGG	51	0	1	FALSE	12	0	1	FALSE	18	0	1	FALSE	39	0	1	FALSE	0		1	FALSE	14	0	1	FALSE	21	0.285714	1.4792e-14	TRUE	16	0	1	FALSE
5	43667051	-	ENSG00000224993	RPL29P12	ACTT	0		1	FALSE	0		1	FALSE	0		1	FALSE	22	0.318182	9.704e-11	TRUE	0		1	FALSE	0		1	FALSE	0		1	FALSE	0		1	FALSE
5	44820088	+	ENSG00000112996	MRPS30	AGGC	127	0.0472441	1	FALSE	105	0.0666667	1	FALSE	81	0	1	FALSE	77	0	1	FALSE	11	0	1	FALSE	34	0	1	FALSE	57	0.105263	1.78038e-13	TRUE	33	0.121212	1	FALSE
5	49737013	-	ENSG00000170571	EMB	GAGG	378	0.0634921	1	FALSE	204	0.0392157	1	FALSE	445	0	1	FALSE	416	0.00240385	1	FALSE	0		1	FALSE	51	0.117647	1.14706e-10	TRUE	20	0.15	5.14219e-07	FALSE	0		1	FALSE
5	60169769	-	ENSG00000049167	ERCC8	TCAT	44	0	1	FALSE	21	0.238095	5.4898e-13	TRUE	10	0	1	FALSE	11	0	1	FALSE	0		1	FALSE	0		1	FALSE	0		1	FALSE	24	0	1	FALSE
5	65455056	+	ENSG00000153914	SREK1	AGAG	342	0.0380117	1	FALSE	102	0.0686275	1	FALSE	185	0	1	FALSE	136	0	1	FALSE	14	0	1	FALSE	25	0.08	1	FALSE	40	0.175	1.04043e-15	TRUE	43	0.0465116	1	FALSE
5	6600023	-	ENSG00000037474	NSUN2	GGGG	441	0.0861678	1	FALSE	304	0.0953947	1	FALSE	219	0	1	FALSE	309	0	1	FALSE	63	0.015873	1	FALSE	600	0.273333	0	TRUE	459	0.220044	1.55288e-217	TRUE	327	0.207951	3.30429e-95	TRUE
5	70343537	-	ENSG00000145736	GTF2H2	GAGG	22	0	1	FALSE	18	0.166667	1	FALSE	46	0.108696	4.62469e-08	TRUE	28	0.0357143	1	FALSE	22	0.0909091	1	FALSE	0		1	FALSE	0		1	FALSE	0		1	FALSE
5	71494536	+	ENSG00000131711	MAP1B	TCCA	75	0.106667	2.49301e-16	TRUE	0		1	FALSE	18	0	1	FALSE	25	0	1	FALSE	0		1	FALSE	0		1	FALSE	0		1	FALSE	0		1	FALSE
5	73981268	+	ENSG00000049860	HEXB	TTGG	689	0.030479	1	FALSE	297	0.030303	1	FALSE	606	0.00165017	1	FALSE	621	0	1	FALSE	41	0	1	FALSE	493	0.1643	1.5347e-150	TRUE	654	0.183486	1.29725e-223	TRUE	1037	0.137898	1.59158e-239	TRUE
5	79950663	+	ENSG00000113318	MSH3	TCCA	224	0.102679	5.7842e-39	TRUE	114	0	1	FALSE	193	0.0880829	1	FALSE	127	0	1	FALSE	13	0.153846	1	FALSE	17	0.0588235	1	FALSE	30	0	1	FALSE	32	0.09375	1	FALSE
5	86564371	+	ENSG00000145715	RASA1	GGGT	160	0.03125	1	FALSE	46	0.0217391	1	FALSE	112	0	1	FALSE	117	0	1	FALSE	0		1	FALSE	26	0.0769231	1	FALSE	13	0.153846	1	FALSE	48	0.166667	1.28302e-11	TRUE
5	92920098	+	ENSG00000175745	NR2F1	GAGC	102	0.0196078	1	FALSE	40	0.075	1	FALSE	175	0	1	FALSE	204	0	1	FALSE	19	0.105263	1	FALSE	15	0.266667	1	FALSE	26	0.230769	3.0358e-13	TRUE	141	0.0425532	1	FALSE
5	92920208	+	ENSG00000175745	NR2F1	CCAT	138	0	1	FALSE	134	0	1	FALSE	305	0	1	FALSE	336	0	1	FALSE	51	0	1	FALSE	40	0	1	FALSE	40	0.125	8.15713e-10	TRUE	250	0	1	FALSE
5	95130577	+	ENSG00000164292	RHOBTB3	AAGT	351	0.0826211	1	FALSE	253	0.0632411	1	FALSE	231	0	1	FALSE	264	0	1	FALSE	18	0.111111	1	FALSE	13	0.307692	1	FALSE	35	0.342857	8.68923e-19	TRUE	181	0.187845	4.45075e-61	TRUE
5	96111650	-	ENSG00000164307	ERAP1	TCCA	0		1	FALSE	0		1	FALSE	11	0.272727	1	FALSE	0		1	FALSE	0		1	FALSE	0		1	FALSE	0		1	FALSE	43	0.325581	1.40758e-30	TRUE
6	110112694	+	ENSG00000112367	FIG4	GGGA	187	0.0320856	1	FALSE	129	0.0465116	1	FALSE	274	0	1	FALSE	176	0	1	FALSE	22	0	1	FALSE	33	0.121212	1	FALSE	34	0.0588235	1	FALSE	85	0.117647	5.52302e-19	TRUE
6	112194401	-	ENSG00000010810	FYN	GGGC	759	0.0566535	1	FALSE	248	0.0967742	1	FALSE	608	0	1	FALSE	485	0	1	FALSE	20	0.1	1	FALSE	20	0.25	9.39004e-13	TRUE	36	0.222222	1.09032e-13	TRUE	18	0.0555556	1	FALSE
6	112463486	-	ENSG00000112769	LAMA4	TCCA	82	0.268293	4.28239e-52	TRUE	22	0	1	FALSE	164	0.0792683	1	FALSE	126	0	1	FALSE	0		1	FALSE	0		1	FALSE	0		1	FALSE	0		1	FALSE
6	118228765	+	ENSG00000196376	SLC35F1	AGGC	41	0.292683	3.30091e-28	TRUE	12	0.0833333	1	FALSE	69	0	1	FALSE	58	0	1	FALSE	0		1	FALSE	0		1	FALSE	0		1	FALSE	0		1	FALSE
6	125584241	+	ENSG00000111907	TPD52L1	TCCA	95	0.126316	8.9627e-22	TRUE	0		1	FALSE	65	0.0615385	1	FALSE	13	0	1	FALSE	0		1	FALSE	160	0.03125	1	FALSE	350	0	1	FALSE	0		1	FALSE
6	143458047	+	ENSG00000146416	AIG1	AGGA	1690	0.0390533	1	FALSE	422	0.035545	1	FALSE	1157	0	1	FALSE	1607	0.00124456	1	FALSE	63	0	1	FALSE	83	0.120482	7.98834e-18	TRUE	127	0.0393701	1	FALSE	1078	0.0974026	1	FALSE
6	150164250	-	ENSG00000120256	LRP11	AGGA	1524	0.0190289	1	FALSE	607	0.0477759	1	FALSE	1100	0	1	FALSE	1263	0.000791766	1	FALSE	58	0.0172414	1	FALSE	214	0.233645	5.36568e-100	TRUE	267	0.131086	4.47722e-62	TRUE	704	0.0625	1	FALSE
6	151258052	+	ENSG00000120254	MTHFD1L	AAGG	2207	0.0199366	1	FALSE	501	0.0219561	1	FALSE	1198	0.000834725	1	FALSE	878	0	1	FALSE	53	0	1	FALSE	189	0.0899471	1	FALSE	148	0.121622	4.10005e-26	TRUE	645	0.0945736	1	FALSE
6	158449821	+	ENSG00000078269	SYNJ2	AGGC	163	0.00613497	1	FALSE	63	0	1	FALSE	126	0	1	FALSE	204	0	1	FALSE	14	0	1	FALSE	48	0.125	1.96076e-11	TRUE	40	0.05	1	FALSE	796	0.0414573	1	FALSE
6	159420802	-	ENSG00000130363	RSPH3	GCAG	57	0	1	FALSE	0		1	FALSE	33	0	1	FALSE	40	0	1	FALSE	0		1	FALSE	10	0	1	FALSE	31	0.16129	6.89212e-12	TRUE	42	0	1	FALSE
6	170102632	+	ENSG00000185127	C6orf120	GGGA	983	0.0183113	1	FALSE	378	0.0238095	1	FALSE	858	0	1	FALSE	970	0	1	FALSE	69	0.0144928	1	FALSE	61	0.0983607	1	FALSE	101	0.158416	8.04294e-20	TRUE	690	0.0565217	1	FALSE
6	24495328	+	ENSG00000112294	ALDH5A1	CGGG	113	0.079646	1	FALSE	80	0.075	1	FALSE	164	0	1	FALSE	192	0	1	FALSE	10	0	1	FALSE	121	0.421488	2.86243e-119	TRUE	111	0.36036	5.79118e-87	TRUE	249	0.15261	3.98435e-66	TRUE
6	26091207	+	ENSG00000010704	HFE	TCCA	0		1	FALSE	0		1	FALSE	0		1	FALSE	0		1	FALSE	0		1	FALSE	100	0.01	1	FALSE	109	0	1	FALSE	56	0.160714	1.19977e-13	TRUE
6	26375820	+	ENSG00000186470	BTN3A2	TGGG	0		1	FALSE	0		1	FALSE	0		1	FALSE	0		1	FALSE	0		1	FALSE	29	0.0344828	1	FALSE	21	0.238095	2.1164e-13	TRUE	44	0	1	FALSE
6	30882049	+	ENSG00000137411	VARS2	CAGG	61	0.131148	1.89825e-15	TRUE	0		1	FALSE	27	0	1	FALSE	13	0	1	FALSE	0		1	FALSE	0		1	FALSE	0		1	FALSE	0		1	FALSE
6	31239638	-	ENSG00000204525	HLA-C	TCCA	1906	0.0346275	1	FALSE	1101	0.0027248	1	FALSE	1381	0.044895	1	FALSE	2290	0	1	FALSE	135	0.0888889	1	FALSE	115	0.026087	1	FALSE	46	0	1	FALSE	147	0.122449	1.56588e-35	TRUE
6	31611911	-	ENSG00000204463	BAG6	TCCA	1813	0.356315	0	TRUE	770	0.0025974	1	FALSE	1300	0.277692	0	TRUE	1035	0	1	FALSE	107	0.130841	1.38046e-31	TRUE	460	0.0826087	1	FALSE	593	0	1	FALSE	2166	0.331948	0	TRUE
6	31696279	-	ENSG00000213722	DDAH2	TCCA	177	0.158192	1.01042e-43	TRUE	210	0	1	FALSE	206	0.106796	1.24145e-38	TRUE	201	0	1	FALSE	26	0.115385	9.3712e-07	FALSE	437	0.0869565	1	FALSE	274	0	1	FALSE	1206	0.136816	5.36923e-254	TRUE
6	31827517	-	ENSG00000204386	NEU1	AGTG	292	0.0719178	1	FALSE	209	0.0861244	1	FALSE	302	0	1	FALSE	492	0	1	FALSE	70	0	1	FALSE	305	0.12459	2.89794e-70	TRUE	343	0.0787172	1	FALSE	3316	0.216224	0	TRUE
6	31914162	+	ENSG00000244255	CFB	TCCA	0		1	FALSE	0		1	FALSE	0		1	FALSE	0		1	FALSE	0		1	FALSE	18	0	1	FALSE	18	0	1	FALSE	2077	0.129514	0	TRUE
6	3270574	-	ENSG00000137266	SLC22A23	TGGG	135	0.281481	3.41101e-86	TRUE	120	0.216667	1.39518e-58	TRUE	218	0	1	FALSE	156	0	1	FALSE	60	0.333333	4.28577e-48	TRUE	0		1	FALSE	0		1	FALSE	403	0.545906	0	TRUE
6	32805760	-	ENSG00000250264	TAP2	GGGG	48	0.0416667	1	FALSE	47	0.12766	1.56443e-11	TRUE	44	0	1	FALSE	80	0	1	FALSE	0		1	FALSE	73	0.30137	2.55881e-52	TRUE	40	0.35	4.29347e-37	TRUE	104	0.192308	3.04952e-40	TRUE
6	32820943	-	ENSG00000168394	TAP1	GGGA	84	0.119048	2.71271e-21	TRUE	50	0.08	1	FALSE	91	0	1	FALSE	144	0	1	FALSE	0		1	FALSE	200	0.215	4.84731e-91	TRUE	210	0.242857	1.36046e-113	TRUE	439	0.216401	3.73038e-150	TRUE
6	33161708	-	ENSG00000204231	RXRB	TAGG	174	0.0229885	1	FALSE	44	0.0454545	1	FALSE	150	0	1	FALSE	151	0	1	FALSE	54	0.0185185	1	FALSE	60	0.233333	1.57438e-30	TRUE	57	0.105263	1.21001e-11	TRUE	117	0.025641	1	FALSE
6	33161709	-	ENSG00000204231	RXRB	CTAG	180	0.0333333	1	FALSE	43	0	1	FALSE	150	0	1	FALSE	150	0	1	FALSE	56	0	1	FALSE	60	0.1	2.09737e-11	TRUE	57	0.0701754	1	FALSE	120	0.00833333	1	FALSE
6	33162219	-	ENSG00000204231	RXRB	GGGT	0		1	FALSE	0		1	FALSE	0		1	FALSE	0		1	FALSE	0		1	FALSE	33	0.151515	1.97586e-09	TRUE	48	0.0625	1	FALSE	65	0.138462	1.41427e-17	TRUE
6	33260966	-	ENSG00000237441	RGL2	GAGG	36	0.0833333	1	FALSE	0		1	FALSE	50	0	1	FALSE	53	0	1	FALSE	19	0.0526316	1	FALSE	13	0.384615	1	FALSE	24	0.291667	4.55673e-15	TRUE	64	0.03125	1	FALSE
6	33281527	-	ENSG00000231925	TAPBP	GGGG	54	0	1	FALSE	20	0.05	1	FALSE	121	0	1	FALSE	116	0	1	FALSE	14	0.0714286	1	FALSE	339	0.115044	1.56136e-66	TRUE	384	0.0885417	1	FALSE	1127	0.0496894	1	FALSE
6	34247926	-	ENSG00000272325	NUDT3	GAGG	138	0.26087	2.53233e-82	TRUE	138	0.188406	3.54287e-54	TRUE	206	0	1	FALSE	206	0	1	FALSE	34	0.0294118	1	FALSE	60	0.416667	2.76627e-63	TRUE	60	0.266667	1.02756e-30	TRUE	100	0.38	1.02548e-85	TRUE
6	37450893	-	ENSG00000198937	CCDC167	AAGC	675	0.0207407	1	FALSE	333	0.0540541	1	FALSE	697	0.00143472	1	FALSE	691	0	1	FALSE	40	0	1	FALSE	213	0.122066	1.47797e-40	TRUE	187	0.0481283	1	FALSE	365	0.0575342	1	FALSE
6	3751849	-	ENSG00000168994	PXDC1	GGGA	107	0.0186916	1	FALSE	34	0.117647	1	FALSE	57	0	1	FALSE	59	0	1	FALSE	0		1	FALSE	78	0.115385	1.10152e-18	TRUE	38	0.157895	1.40855e-12	TRUE	443	0.0428894	1	FALSE
6	41066841	+	ENSG00000001167	NFYA	AGGA	178	0.11236	1.69677e-36	TRUE	139	0.151079	5.5329e-45	TRUE	195	0	1	FALSE	225	0	1	FALSE	28	0.107143	6.64149e-07	FALSE	65	0.4	8.24104e-61	TRUE	106	0.292453	6.47091e-52	TRUE	109	0.183486	2.02207e-37	TRUE
6	41774142	-	ENSG00000164663	USP49	GGCG	144	0.0486111	1	FALSE	43	0.116279	3.94224e-10	TRUE	108	0	1	FALSE	73	0	1	FALSE	0		1	FALSE	0		1	FALSE	22	0.227273	2.66871e-09	TRUE	21	0.142857	1.37453e-06	FALSE
6	42931937	-	ENSG00000124587	PEX6	AGGG	28	0.0714286	1	FALSE	37	0.0540541	1	FALSE	70	0	1	FALSE	110	0	1	FALSE	27	0.185185	1.01725e-12	TRUE	81	0.123457	4.13261e-17	TRUE	77	0.207792	9.28977e-37	TRUE	57	0.140351	1.3703e-15	TRUE
6	42957366	+	ENSG00000112640	PPP2R5D	AAAT	376	0.0611702	1	FALSE	286	0.167832	2.6664e-103	TRUE	421	0.0902613	1	FALSE	446	0.132287	8.76567e-96	TRUE	51	0.0784314	1	FALSE	250	0.236	1.06573e-130	TRUE	190	0.221053	4.16454e-90	TRUE	466	0.214592	1.92393e-212	TRUE
6	43156372	+	ENSG00000112659	CUL9	AGGG	0		1	FALSE	0		1	FALSE	0		1	FALSE	0		1	FALSE	0		1	FALSE	14	0.642857	1	FALSE	37	0.540541	2.13746e-55	TRUE	103	0.281553	6.0836e-57	TRUE
6	43307518	-	ENSG00000171467	ZNF318	TCCA	82	0.0731707	1	FALSE	88	0	1	FALSE	108	0.0925926	1	FALSE	99	0	1	FALSE	14	0	1	FALSE	30	0	1	FALSE	21	0	1	FALSE	64	0.140625	3.40836e-13	TRUE
6	43472799	+	ENSG00000137221	TJAP1	TGGG	645	0.11938	2.46191e-142	TRUE	222	0.166667	1.02482e-76	TRUE	319	0	1	FALSE	279	0	1	FALSE	95	0.157895	1.08564e-33	TRUE	90	0.455556	4.45942e-101	TRUE	142	0.373239	3.09713e-116	TRUE	271	0.402214	8.54494e-232	TRUE
6	43507377	-	ENSG00000219470	RP3-337H4.6	GCGG	174	0.126437	2.79005e-34	TRUE	112	0.125	2.13191e-18	TRUE	146	0	1	FALSE	114	0	1	FALSE	18	0.0555556	1	FALSE	0		1	FALSE	0		1	FALSE	0		1	FALSE
6	57037360	+	ENSG00000112208	BAG2	GGGT	66	0	1	FALSE	0		1	FALSE	42	0	1	FALSE	16	0	1	FALSE	0		1	FALSE	69	0.101449	2.16794e-11	TRUE	46	0.0869565	1	FALSE	89	0.0337079	1	FALSE
6	7339258	-	ENSG00000220472	RP11-69L16.5	TGGG	557	0.0394973	1	FALSE	244	0.0942623	1	FALSE	478	0	1	FALSE	1202	0	1	FALSE	14	0.0714286	1	FALSE	413	0.1477	3.93445e-104	TRUE	197	0.147208	3.3338e-53	TRUE	974	0.210472	0	TRUE
6	74233265	-	ENSG00000156508	EEF1A1	CACT	0		1	FALSE	0		1	FALSE	0		1	FALSE	34	0	1	FALSE	0		1	FALSE	0		1	FALSE	23	0.26087	4.1745e-15	TRUE	25	0	1	FALSE
7	100224920	-	ENSG00000106327	TFR2	GGGA	0		1	FALSE	0		1	FALSE	0		1	FALSE	0		1	FALSE	0		1	FALSE	170	0.247059	1.59482e-84	TRUE	120	0.125	2.64807e-33	TRUE	620	0.222581	7.14706e-251	TRUE
7	100226892	-	ENSG00000106327	TFR2	TCCA	0		1	FALSE	0		1	FALSE	0		1	FALSE	0		1	FALSE	0		1	FALSE	71	0.084507	1	FALSE	57	0	1	FALSE	260	0.284615	8.46212e-146	TRUE
7	100424830	-	ENSG00000196411	EPHB4	GGGG	580	0.087931	1	FALSE	382	0.102094	1.71955e-69	TRUE	438	0	1	FALSE	602	0	1	FALSE	46	0.130435	7.85126e-14	TRUE	113	0.150442	3.28597e-34	TRUE	94	0.276596	1.78428e-50	TRUE	957	0.0992685	1	FALSE
7	100424997	-	ENSG00000196411	EPHB4	AGGG	127	0.0629921	1	FALSE	14	0	1	FALSE	100	0	1	FALSE	155	0	1	FALSE	0		1	FALSE	35	0.114286	1.30693e-07	TRUE	18	0.166667	1	FALSE	187	0.128342	5.02703e-47	TRUE
7	100466305	+	ENSG00000087077	TRIP6	AGGC	778	0.0128535	1	FALSE	356	0.0196629	1	FALSE	384	0	1	FALSE	462	0	1	FALSE	67	0.0298507	1	FALSE	453	0.103753	4.59038e-91	TRUE	319	0.0626959	1	FALSE	0		1	FALSE
7	100478967	+	ENSG00000087087	SRRT	GGCG	1313	0.163747	0	TRUE	780	0.152564	1.05727e-237	TRUE	1287	0	1	FALSE	1501	0	1	FALSE	175	0.04	1	FALSE	547	0.449726	0	TRUE	462	0.335498	1e-300	TRUE	669	0.307922	0	TRUE
7	100849671	-	ENSG00000106397	PLOD3	GAGG	197	0.0659898	1	FALSE	121	0.0578512	1	FALSE	132	0	1	FALSE	268	0	1	FALSE	40	0	1	FALSE	232	0.193966	7.04509e-87	TRUE	347	0.167147	2.41427e-109	TRUE	875	0.106286	2.1653e-161	TRUE
7	100855597	-	ENSG00000106397	PLOD3	AGCT	272	0.0404412	1	FALSE	161	0.0372671	1	FALSE	194	0	1	FALSE	338	0	1	FALSE	25	0	1	FALSE	416	0.201923	3.60414e-162	TRUE	393	0.188295	3.30613e-143	TRUE	1185	0.156118	0	TRUE
7	101821845	+	ENSG00000257923	CUX1	TCCA	521	0.142035	3.98147e-138	TRUE	327	0	1	FALSE	458	0.0895197	1	FALSE	589	0	1	FALSE	29	0.137931	5.23554e-10	FALSE	206	0.0533981	1	FALSE	164	0	1	FALSE	401	0.124688	3.35875e-71	TRUE
7	102989140	+	ENSG00000235354	CTA-276O3.4	CGGA	83	0.13253	1.15851e-12	TRUE	65	0.138462	1	FALSE	80	0	1	FALSE	132	0	1	FALSE	0		1	FALSE	0		1	FALSE	0		1	FALSE	41	0.219512	1	FALSE
7	104309894	+	ENSG00000197258	EIF4BP6	TCCA	44	0.0227273	1	FALSE	113	0	1	FALSE	138	0.101449	2.52576e-24	TRUE	175	0	1	FALSE	19	0.0526316	1	FALSE	106	0.0283019	1	FALSE	179	0	1	FALSE	461	0.104121	5.39295e-70	TRUE
7	107626709	-	ENSG00000091136	LAMB1	CAGG	88	0.238636	1.12218e-46	TRUE	162	0.0740741	1	FALSE	129	0	1	FALSE	234	0	1	FALSE	10	0	1	FALSE	74	0.135135	1.48175e-21	TRUE	70	0.128571	9.49393e-22	TRUE	696	0.222701	0	TRUE
7	11013863	+	ENSG00000106443	PHF14	GCGG	165	0.321212	1.14656e-118	TRUE	57	0.333333	1.65255e-49	TRUE	100	0	1	FALSE	58	0	1	FALSE	0		1	FALSE	39	0.794872	2.6527e-87	TRUE	28	0.75	4.97115e-63	TRUE	58	0.431034	1.44214e-56	TRUE
7	1200188	+	ENSG00000229043	AC091729.9	CGGG	24	0.166667	1.0784e-08	FALSE	0		1	FALSE	30	0	1	FALSE	31	0	1	FALSE	0		1	FALSE	75	0.653333	1.27095e-101	TRUE	136	0.757353	2.91623e-210	TRUE	42	0.452381	1.01867e-36	TRUE
7	127225459	-	ENSG00000179562	GCC1	CGGG	157	0.0318471	1	FALSE	56	0.142857	3.72164e-17	TRUE	104	0	1	FALSE	138	0	1	FALSE	0		1	FALSE	35	0	1	FALSE	39	0.102564	2.12803e-07	FALSE	81	0.0246914	1	FALSE
7	127991542	-	ENSG00000224940	PRRT4	AGGG	57	0.105263	3.285e-09	TRUE	50	0.04	1	FALSE	46	0	1	FALSE	136	0	1	FALSE	30	0.0333333	1	FALSE	0		1	FALSE	0		1	FALSE	0		1	FALSE
7	133977795	-	ENSG00000205060	SLC35B4	CAGA	368	0.508152	0	TRUE	159	0.572327	1.43342e-216	TRUE	262	0	1	FALSE	432	0.00231481	1	FALSE	42	0.380952	6.50548e-40	TRUE	90	0.911111	1.04464e-217	TRUE	119	0.857143	8.86452e-262	TRUE	105	0.752381	8.58157e-164	TRUE
7	139741549	-	ENSG00000059378	PARP12	TCCA	0		1	FALSE	0		1	FALSE	0		1	FALSE	0		1	FALSE	0		1	FALSE	94	0.148936	1.36457e-26	TRUE	102	0	1	FALSE	75	0.346667	1.52034e-51	TRUE
7	143077031	-	ENSG00000232533	AC093673.5	GGGT	164	0.0182927	1	FALSE	34	0	1	FALSE	50	0	1	FALSE	114	0	1	FALSE	18	0	1	FALSE	103	0.116505	1.07574e-18	TRUE	108	0.0462963	1	FALSE	198	0.126263	4.34332e-36	TRUE
7	148113268	+	ENSG00000174469	CNTNAP2	AGAG	38	0.0526316	1	FALSE	40	0.125	2.57604e-10	TRUE	73	0	1	FALSE	202	0	1	FALSE	0		1	FALSE	0		1	FALSE	0		1	FALSE	0		1	FALSE
7	1482061	-	ENSG00000164877	MICALL2	AAGT	17	0	1	FALSE	26	0.0384615	1	FALSE	10	0	1	FALSE	17	0	1	FALSE	0		1	FALSE	27	0.259259	2.4567e-16	TRUE	54	0	1	FALSE	47	0.0425532	1	FALSE
7	148984667	+	ENSG00000204946	ZNF783	GGAC	163	0.0245399	1	FALSE	46	0	1	FALSE	123	0	1	FALSE	154	0	1	FALSE	21	0	1	FALSE	45	0.155556	9.303e-15	TRUE	83	0.144578	3.18248e-25	TRUE	134	0.119403	9.50239e-20	TRUE
7	148991602	+	ENSG00000204946	ZNF783	AGGG	37	0.486486	1.46955e-42	TRUE	0		1	FALSE	20	0	1	FALSE	34	0	1	FALSE	19	0.421053	1	FALSE	0		1	FALSE	16	0.6875	1	FALSE	13	0.461538	1	FALSE
7	149570648	-	ENSG00000204934	ATP6V0E2-AS1	AGAG	45	0.133333	3.77496e-13	TRUE	0		1	FALSE	0		1	FALSE	43	0	1	FALSE	0		1	FALSE	0		1	FALSE	0		1	FALSE	0		1	FALSE
7	149576548	+	ENSG00000171130	ATP6V0E2	AGGG	221	0.0452489	1	FALSE	18	0.0555556	1	FALSE	401	0	1	FALSE	379	0	1	FALSE	11	0	1	FALSE	152	0.184211	1.57123e-47	TRUE	122	0.147541	1.20342e-25	TRUE	526	0.0570342	1	FALSE
7	149577381	+	ENSG00000171130	ATP6V0E2	AGGG	272	0.0661765	1	FALSE	49	0.0816327	1	FALSE	549	0	1	FALSE	583	0	1	FALSE	41	0	1	FALSE	176	0.409091	3.34936e-147	TRUE	162	0.203704	1.03301e-50	TRUE	758	0.175462	1.11201e-243	TRUE
7	150777482	-	ENSG00000164896	FASTK	GCGG	334	0.0898204	1	FALSE	166	0.0903614	1	FALSE	376	0	1	FALSE	501	0	1	FALSE	108	0.0740741	1	FALSE	81	0.320988	2.29714e-57	TRUE	116	0.344828	1.10608e-91	TRUE	122	0.155738	6.43308e-33	TRUE
7	150915699	-	ENSG00000033050	ABCF2	TCCA	1370	0.0708029	1	FALSE	514	0.00389105	1	FALSE	631	0.0586371	1	FALSE	790	0.00253165	1	FALSE	105	0.0857143	1	FALSE	501	0.0279441	1	FALSE	370	0	1	FALSE	440	0.106818	2.88782e-67	TRUE
7	150929807	+	ENSG00000033100	CHPF2	GAGG	298	0.0234899	1	FALSE	67	0.104478	6.46133e-14	TRUE	148	0	1	FALSE	270	0	1	FALSE	13	0	1	FALSE	169	0.12426	4.81868e-38	TRUE	73	0.219178	3.22129e-31	TRUE	350	0.117143	2.33164e-71	TRUE
7	150935318	+	ENSG00000033100	CHPF2	AGGA	219	0.0228311	1	FALSE	42	0.0952381	1	FALSE	97	0	1	FALSE	165	0	1	FALSE	13	0	1	FALSE	115	0.252174	6.87287e-64	TRUE	50	0.12	7.26106e-11	TRUE	145	0.193103	5.39316e-57	TRUE
7	1516434	-	ENSG00000164880	INTS1	AGAG	57	0.0175439	1	FALSE	20	0	1	FALSE	70	0	1	FALSE	54	0	1	FALSE	35	0	1	FALSE	37	0.162162	4.72994e-13	TRUE	40	0.05	1	FALSE	63	0.031746	1	FALSE
7	1519218	-	ENSG00000164880	INTS1	AGGG	455	0.0703297	1	FALSE	522	0.0881226	1	FALSE	538	0.00185874	1	FALSE	532	0	1	FALSE	154	0.0454545	1	FALSE	307	0.257329	2.40845e-169	TRUE	292	0.239726	3.64369e-153	TRUE	396	0.151515	2.35936e-108	TRUE
7	152161465	+	ENSG00000261455	LINC01003	GGGA	76	0.0526316	1	FALSE	25	0	1	FALSE	72	0	1	FALSE	97	0	1	FALSE	0		1	FALSE	14	0.214286	1	FALSE	21	0.285714	2.24361e-13	TRUE	65	0.0615385	1	FALSE
7	154795375	+	ENSG00000273344	PAXIP1-AS1	GAGG	246	0.0569106	1	FALSE	137	0.0583942	1	FALSE	410	0	1	FALSE	466	0	1	FALSE	74	0.0810811	1	FALSE	34	0.323529	1	FALSE	89	0.213483	1.17683e-27	TRUE	315	0.130159	2.83002e-55	TRUE
7	158621927	-	ENSG00000117868	ESYT2	TGGG	438	0.0593607	1	FALSE	398	0.0929648	1	FALSE	711	0	1	FALSE	857	0	1	FALSE	27	0.111111	8.71693e-07	FALSE	347	0.224784	3.70388e-160	TRUE	342	0.239766	1.39461e-166	TRUE	384	0.174479	4.36239e-121	TRUE
7	24690152	+	ENSG00000105926	MPP6	TCCA	226	0.137168	2.04752e-48	TRUE	159	0	1	FALSE	189	0.0529101	1	FALSE	199	0	1	FALSE	0		1	FALSE	38	0.0526316	1	FALSE	90	0	1	FALSE	58	0.189655	1.12783e-15	TRUE
7	25163642	-	ENSG00000172115	CYCS	TCCA	12263	0.063606	1	FALSE	3829	0	1	FALSE	4549	0.0439657	1	FALSE	4628	0.000864304	1	FALSE	348	0.114943	2.14391e-54	TRUE	2570	0.0237354	1	FALSE	3462	0.0011554	1	FALSE	3434	0.0474665	1	FALSE
7	2583391	-	ENSG00000106009	BRAT1	AAGG	562	0.0338078	1	FALSE	468	0.0299145	1	FALSE	675	0.00296296	1	FALSE	610	0.00163934	1	FALSE	56	0.0357143	1	FALSE	287	0.0905923	1	FALSE	262	0.10687	1.83155e-43	TRUE	404	0.0569307	1	FALSE
7	26192034	+	ENSG00000050344	NFE2L3	GCGG	0		1	FALSE	0		1	FALSE	20	0.1	1	FALSE	25	0	1	FALSE	0		1	FALSE	0		1	FALSE	0		1	FALSE	38	0.157895	2.8337e-12	TRUE
7	2652912	+	ENSG00000106012	IQCE	GGAG	64	0	1	FALSE	71	0.0140845	1	FALSE	79	0	1	FALSE	86	0	1	FALSE	19	0	1	FALSE	44	0.113636	7.03047e-10	TRUE	55	0.0181818	1	FALSE	0		1	FALSE
7	2701307	+	ENSG00000136295	TTYH3	TCCA	395	0.136709	8.32064e-90	TRUE	231	0	1	FALSE	351	0.0968661	1	FALSE	321	0	1	FALSE	51	0.0588235	1	FALSE	115	0.0173913	1	FALSE	54	0	1	FALSE	859	0.167637	9.75236e-289	TRUE
7	27225600	+	ENSG00000240990	HOXA11-AS	AGGG	21	0	1	FALSE	24	0.0416667	1	FALSE	56	0	1	FALSE	50	0	1	FALSE	0		1	FALSE	27	0.0740741	1	FALSE	45	0.222222	1.45549e-24	TRUE	0		1	FALSE
7	29962998	-	ENSG00000136193	SCRN1	TCCA	996	0.144578	1.39308e-275	TRUE	276	0	1	FALSE	475	0.12	3.8471e-113	TRUE	460	0	1	FALSE	40	0.125	1.11048e-11	TRUE	164	0.054878	1	FALSE	154	0	1	FALSE	392	0.130102	2.39596e-90	TRUE
7	30325110	+	ENSG00000180233	ZNRF2	GGGG	71	0.028169	1	FALSE	21	0.047619	1	FALSE	87	0	1	FALSE	109	0	1	FALSE	0		1	FALSE	74	0.148649	2.26368e-19	TRUE	50	0.06	1	FALSE	43	0.0697674	1	FALSE
7	39730145	+	ENSG00000006451	RALA	TCTA	547	0.0676417	1	FALSE	187	0	1	FALSE	356	0.0533708	1	FALSE	624	0.00160256	1	FALSE	30	0.166667	1.58587e-10	TRUE	362	0.00828729	1	FALSE	190	0	1	FALSE	440	0.102273	7.60897e-79	TRUE
7	39989701	+	ENSG00000065883	CDK13	GAGG	170	0	1	FALSE	149	0.033557	1	FALSE	144	0	1	FALSE	318	0	1	FALSE	15	0	1	FALSE	53	0.226415	1.69529e-22	TRUE	67	0.0149254	1	FALSE	103	0.0679612	1	FALSE
7	39990078	+	ENSG00000065883	CDK13	AGGG	227	0.00440529	1	FALSE	172	0.0116279	1	FALSE	220	0	1	FALSE	339	0	1	FALSE	23	0	1	FALSE	43	0.0930233	1	FALSE	76	0.144737	9.52758e-20	TRUE	140	0.0642857	1	FALSE
7	44099175	+	ENSG00000136279	DBNL	TCCA	953	0.0849948	1	FALSE	561	0.00178253	1	FALSE	748	0.141711	7.71853e-194	TRUE	1231	0	1	FALSE	101	0.108911	8.92533e-23	TRUE	396	0.0631313	1	FALSE	183	0	1	FALSE	603	0.174129	7.70845e-184	TRUE
7	44120429	-	ENSG00000122678	POLM	GGGT	137	0.109489	7.51742e-26	TRUE	114	0.0789474	1	FALSE	150	0	1	FALSE	384	0	1	FALSE	42	0.047619	1	FALSE	47	0.468085	4.97464e-49	TRUE	49	0.326531	1.87564e-36	TRUE	107	0.0841121	1	FALSE
7	44162894	-	ENSG00000106628	POLD2	GAGC	98	0.0204082	1	FALSE	32	0	1	FALSE	42	0	1	FALSE	80	0	1	FALSE	13	0.230769	1	FALSE	30	0.233333	1.22571e-17	TRUE	15	0	1	FALSE	22	0.0454545	1	FALSE
7	44258882	-	ENSG00000058404	CAMK2B	AAAA	0		1	FALSE	0		1	FALSE	25	0	1	FALSE	38	0.105263	4.66218e-08	TRUE	0		1	FALSE	0		1	FALSE	0		1	FALSE	0		1	FALSE
7	44918758	-	ENSG00000146676	PURB	TGAG	117	0.119658	1	FALSE	226	0.0442478	1	FALSE	286	0.108392	6.22207e-34	TRUE	0		1	FALSE	0		1	FALSE	0		1	FALSE	0		1	FALSE	80	0.05	1	FALSE
7	47317455	-	ENSG00000136205	TNS3	ACAT	23	0	1	FALSE	15	0.0666667	1	FALSE	14	0.0714286	1	FALSE	41	0	1	FALSE	0		1	FALSE	79	0.0506329	1	FALSE	72	0.0972222	1	FALSE	379	0.108179	1.58663e-75	TRUE
7	4831165	+	ENSG00000242802	AP5Z1	GGGG	181	0.248619	4.93582e-99	TRUE	62	0.274194	1.60279e-41	TRUE	217	0	1	FALSE	152	0	1	FALSE	74	0.27027	2.2986e-48	TRUE	124	0.862903	1.5447e-296	TRUE	77	0.779221	2.48923e-161	TRUE	233	0.244635	5.91386e-119	TRUE
7	4832449	+	ENSG00000242802	AP5Z1	GGGA	35	0	1	FALSE	24	0.0833333	1	FALSE	51	0	1	FALSE	32	0	1	FALSE	54	0.037037	1	FALSE	0		1	FALSE	0		1	FALSE	36	0.166667	1.32625e-12	TRUE
7	6792747	+	ENSG00000187953	PMS2CL	AAAG	382	0.013089	1	FALSE	158	0.0189873	1	FALSE	208	0	1	FALSE	214	0	1	FALSE	33	0	1	FALSE	118	0.101695	8.10071e-18	TRUE	92	0.0434783	1	FALSE	158	0.0126582	1	FALSE
7	72419023	-	ENSG00000106133	NSUN5P2	AGAG	553	0.079566	1	FALSE	256	0.179688	1.75892e-87	TRUE	944	0.00211864	1	FALSE	854	0	1	FALSE	644	0.170807	3.09826e-190	TRUE	165	0.618182	1.29652e-220	TRUE	510	0.507843	1e-300	TRUE	171	0.163743	1.69839e-47	TRUE
7	73097583	-	ENSG00000176410	DNAJC30	TCCA	243	0.102881	1.85359e-45	TRUE	89	0	1	FALSE	154	0.0779221	1	FALSE	200	0	1	FALSE	17	0.117647	1	FALSE	64	0.046875	1	FALSE	75	0	1	FALSE	174	0.247126	3.90123e-84	TRUE
7	73249040	-	ENSG00000165171	WBSCR27	TCCA	16	0.8125	1	FALSE	18	0	1	FALSE	14	0.285714	1	FALSE	50	0	1	FALSE	0		1	FALSE	0		1	FALSE	10	0	1	FALSE	55	0.436364	8.18065e-48	TRUE
7	73820110	+	ENSG00000106665	CLIP2	GTGG	0		1	FALSE	0		1	FALSE	13	0	1	FALSE	47	0	1	FALSE	0		1	FALSE	39	0.128205	2.25458e-10	TRUE	66	0.0757576	1	FALSE	231	0.012987	1	FALSE
7	74072203	+	ENSG00000077809	GTF2I	GGGG	1478	0.0696888	1	FALSE	1180	0.0855932	1	FALSE	1342	0	1	FALSE	1490	0.000671141	1	FALSE	82	0.0487805	1	FALSE	336	0.282738	1.32799e-200	TRUE	390	0.225641	5.14037e-175	TRUE	621	0.164251	5.57164e-195	TRUE
7	74489368	-	ENSG00000174374	WBSCR16	GGGG	309	0.0679612	1	FALSE	136	0.110294	1.78358e-27	TRUE	260	0	1	FALSE	489	0	1	FALSE	32	0.03125	1	FALSE	190	0.552632	1.05463e-223	TRUE	125	0.48	5.34693e-119	TRUE	514	0.225681	7.89359e-204	TRUE
7	75045880	+	ENSG00000223705	NSUN5P1	AGAG	525	0.133333	4.82065e-118	TRUE	239	0.225941	1.64369e-101	TRUE	951	0	1	FALSE	780	0.0025641	1	FALSE	635	0.240945	8.95801e-269	TRUE	180	0.616667	3.64816e-217	TRUE	551	0.600726	1e-300	TRUE	214	0.359813	1.83453e-152	TRUE
7	75614519	+	ENSG00000127948	POR	TCCA	277	0.00722022	1	FALSE	254	0	1	FALSE	469	0.0149254	1	FALSE	615	0	1	FALSE	45	0.111111	5.67515e-11	TRUE	405	0	1	FALSE	453	0	1	FALSE	3272	0.00641809	1	FALSE
7	75634597	-	ENSG00000127952	STYXL1	TCCA	386	0.419689	0	TRUE	70	0.0142857	1	FALSE	193	0.352332	5.4425e-130	TRUE	277	0	1	FALSE	25	0.2	2.59973e-11	TRUE	41	0.317073	2.44153e-24	TRUE	15	0	1	FALSE	164	0.439024	1.1461e-140	TRUE
7	75694133	+	ENSG00000146701	MDH2	TCCA	3621	0.116266	0	TRUE	2047	0.00048852	1	FALSE	2887	0.0647731	1	FALSE	4715	0.000848356	1	FALSE	259	0.0888031	1	FALSE	1179	0.0169635	1	FALSE	1038	0.000963391	1	FALSE	3163	0.0689219	1	FALSE
7	76109850	+	ENSG00000091073	DTX2	CTGG	67	0.0298507	1	FALSE	41	0	1	FALSE	69	0	1	FALSE	112	0	1	FALSE	10	0	1	FALSE	82	0.097561	1	FALSE	93	0.150538	4.21017e-32	TRUE	127	0.015748	1	FALSE
7	76256375	+	ENSG00000205485	AC004980.7	GGGG	72	0	1	FALSE	17	0	1	FALSE	21	0	1	FALSE	33	0	1	FALSE	0		1	FALSE	67	0.119403	2.49836e-16	TRUE	35	0.0285714	1	FALSE	53	0	1	FALSE
7	76607957	+	ENSG00000186704	DTX2P1	CTGG	25	0	1	FALSE	12	0	1	FALSE	12	0	1	FALSE	39	0	1	FALSE	0		1	FALSE	27	0.185185	1	FALSE	30	0.166667	9.14118e-09	TRUE	30	0	1	FALSE
7	766565	+	ENSG00000164818	HEATR2	AGGG	742	0.0256065	1	FALSE	709	0.045134	1	FALSE	873	0	1	FALSE	669	0	1	FALSE	42	0	1	FALSE	302	0.172185	1.21917e-104	TRUE	190	0.0473684	1	FALSE	661	0.0347958	1	FALSE
7	97854376	-	ENSG00000205356	TECPR1	GGGG	103	0.0194175	1	FALSE	60	0.05	1	FALSE	104	0	1	FALSE	153	0	1	FALSE	37	0	1	FALSE	0		1	FALSE	15	0.133333	1	FALSE	83	0.216867	2.04703e-37	TRUE
7	98030269	-	ENSG00000006453	BAIAP2L1	TCCA	574	0.0993031	1	FALSE	530	0	1	FALSE	482	0.0684647	1	FALSE	780	0	1	FALSE	28	0	1	FALSE	178	0	1	FALSE	242	0	1	FALSE	573	0.141361	3.2995e-143	TRUE
7	98591185	+	ENSG00000196367	TRRAP	AGTG	555	0.0126126	1	FALSE	228	0.0175439	1	FALSE	355	0.0112676	1	FALSE	399	0.00250627	1	FALSE	58	0.0344828	1	FALSE	59	0.0338983	1	FALSE	66	0.106061	2.46055e-10	TRUE	120	0.0333333	1	FALSE
7	98993835	-	ENSG00000106244	PDAP1	GAGG	1138	0.026362	1	FALSE	911	0.0570801	1	FALSE	1221	0	1	FALSE	1683	0.000594177	1	FALSE	107	0.0186916	1	FALSE	896	0.107143	5.87657e-171	TRUE	754	0.107427	1.15924e-128	TRUE	1018	0.0618861	1	FALSE
7	99156310	+	ENSG00000272647	GS1-259H13.10	CGGC	126	0.0396825	1	FALSE	64	0.03125	1	FALSE	78	0	1	FALSE	91	0	1	FALSE	0		1	FALSE	44	0.113636	4.85224e-09	TRUE	58	0.275862	4.09246e-32	TRUE	42	0.142857	1.36873e-08	TRUE
7	99869595	-	ENSG00000160844	GATS	GGAC	0		1	FALSE	0		1	FALSE	12	0	1	FALSE	42	0	1	FALSE	0		1	FALSE	25	0.24	1	FALSE	40	0.225	5.42329e-16	TRUE	59	0.0847458	1	FALSE
8	101733698	-	ENSG00000070756	PABPC1	TCCA	7908	0.184623	0	TRUE	6859	0.00116635	1	FALSE	8220	0.172628	0	TRUE	10069	9.93147e-05	1	FALSE	668	0.133234	5.67733e-164	TRUE	2110	0.0398104	1	FALSE	2055	0	1	FALSE	8132	0.21028	0	TRUE
8	121824499	+	ENSG00000272502	RP11-713M15.2	GGCG	0		1	FALSE	0		1	FALSE	0		1	FALSE	0		1	FALSE	0		1	FALSE	0		1	FALSE	0		1	FALSE	168	0.333333	2.44091e-114	TRUE
8	125384434	-	ENSG00000164983	TMEM65	GGAC	801	0.00873908	1	FALSE	255	0.027451	1	FALSE	467	0	1	FALSE	602	0	1	FALSE	31	0.129032	8.74831e-08	FALSE	53	0.150943	1.89716e-13	TRUE	36	0.0555556	1	FALSE	141	0.0070922	1	FALSE
8	128748320	+	ENSG00000136997	MYC	CGAG	0		1	FALSE	0		1	FALSE	0		1	FALSE	0		1	FALSE	0		1	FALSE	11	0.0909091	1	FALSE	12	0.0833333	1	FALSE	101	0.118812	3.03894e-21	TRUE
8	133025254	+	ENSG00000132294	EFR3A	AAGG	123	0.00813008	1	FALSE	63	0	1	FALSE	110	0	1	FALSE	137	0	1	FALSE	0		1	FALSE	68	0.0294118	1	FALSE	26	0.0384615	1	FALSE	51	0.215686	9.67417e-16	TRUE
8	141566009	-	ENSG00000123908	AGO2	TCTA	294	0.0408163	1	FALSE	114	0	1	FALSE	218	0.0229358	1	FALSE	252	0	1	FALSE	11	0	1	FALSE	149	0.033557	1	FALSE	110	0	1	FALSE	188	0.117021	6.65988e-32	TRUE
8	142222518	-	ENSG00000022567	SLC45A4	GTCA	31	0	1	FALSE	26	0	1	FALSE	20	0.25	2.83106e-11	TRUE	54	0	1	FALSE	0		1	FALSE	169	0	1	FALSE	177	0	1	FALSE	0		1	FALSE
8	142431804	+	ENSG00000184489	PTP4A3	AAGT	27	0.037037	1	FALSE	10	0.2	1	FALSE	22	0	1	FALSE	32	0	1	FALSE	0		1	FALSE	0		1	FALSE	0		1	FALSE	45	0.222222	2.24073e-23	TRUE
8	143352577	-	ENSG00000171045	TSNARE1	CAGG	82	0.0121951	1	FALSE	88	0.0681818	1	FALSE	143	0	1	FALSE	141	0	1	FALSE	74	0.0810811	1	FALSE	34	0.147059	1	FALSE	50	0.14	4.48569e-16	TRUE	107	0.0654206	1	FALSE
8	143761709	-	ENSG00000234616	JRK	TCAG	0		1	FALSE	0		1	FALSE	0		1	FALSE	0		1	FALSE	0		1	FALSE	38	0.0789474	1	FALSE	89	0.11236	5.81827e-17	TRUE	0		1	FALSE
8	144358460	+	ENSG00000264668	ZFP41	GGGC	243	0.0123457	1	FALSE	201	0.0199005	1	FALSE	229	0	1	FALSE	407	0	1	FALSE	116	0.00862069	1	FALSE	68	0.132353	1.15229e-15	TRUE	133	0.120301	7.80253e-23	TRUE	114	0.0350877	1	FALSE
8	144379222	+	ENSG00000185730	ZNF696	CGGG	116	0.465517	2.86669e-118	TRUE	18	0.666667	1	FALSE	63	0.031746	1	FALSE	96	0	1	FALSE	13	0.615385	1	FALSE	21	0.619048	1	FALSE	19	0.526316	1	FALSE	54	0.481481	9.93669e-58	TRUE
8	144416984	-	ENSG00000184428	TOP1MT	GGGG	110	0.0545455	1	FALSE	86	0.0930233	1	FALSE	142	0	1	FALSE	179	0	1	FALSE	11	0.0909091	1	FALSE	94	0.159574	1.20458e-32	TRUE	37	0.0810811	1	FALSE	154	0.123377	8.46129e-37	TRUE
8	144644948	+	ENSG00000104518	GSDMD	GAGT	0		1	FALSE	0		1	FALSE	0		1	FALSE	0		1	FALSE	0		1	FALSE	150	0.213333	4.14037e-63	TRUE	85	0.211765	1.82868e-38	TRUE	766	0.0443864	1	FALSE
8	144648781	-	ENSG00000204839	MROH6	CCCA	24	0.0833333	1	FALSE	0		1	FALSE	0		1	FALSE	12	0	1	FALSE	29	0.0689655	1	FALSE	65	0.292308	5.62627e-40	TRUE	130	0.284615	2.63185e-83	TRUE	40	0.075	1	FALSE
8	144658943	-	ENSG00000147813	NAPRT1	AGGT	86	0.360465	2.3952e-69	TRUE	0		1	FALSE	53	0	1	FALSE	40	0.025	1	FALSE	23	0.217391	5.30884e-12	TRUE	643	0.648523	0	TRUE	420	0.65	1e-300	TRUE	37	0.324324	4.0809e-18	TRUE
8	144676619	-	ENSG00000104529	EEF1D	AGGG	58	0.103448	2.64668e-10	TRUE	44	0	1	FALSE	73	0	1	FALSE	77	0	1	FALSE	16	0.125	1	FALSE	40	0.675	1.16727e-74	TRUE	29	0.724138	1.77957e-61	TRUE	49	0.183673	4.71444e-18	TRUE
8	144678292	-	ENSG00000104529	EEF1D	GGGT	98	0	1	FALSE	140	0	1	FALSE	144	0	1	FALSE	264	0	1	FALSE	43	0	1	FALSE	116	0.0517241	1	FALSE	103	0.126214	1.97457e-26	TRUE	121	0.0165289	1	FALSE
8	144678293	-	ENSG00000104529	EEF1D	CGGG	98	0.0816327	1	FALSE	137	0.262774	3.57878e-78	TRUE	141	0	1	FALSE	269	0	1	FALSE	42	0.047619	1	FALSE	116	0.422414	4.92665e-124	TRUE	103	0.553398	5.57051e-154	TRUE	118	0.20339	2.49491e-48	TRUE
8	144687119	-	ENSG00000104524	PYCRL	TGGA	111	0	1	FALSE	74	0.0945946	1	FALSE	92	0	1	FALSE	134	0	1	FALSE	31	0	1	FALSE	46	0.23913	9.4368e-24	TRUE	38	0.105263	5.57984e-09	FALSE	36	0.111111	1	FALSE
8	144777048	+	ENSG00000181135	ZNF707	AGGG	96	0.0833333	1	FALSE	51	0.156863	1.98749e-17	TRUE	79	0	1	FALSE	89	0	1	FALSE	18	0.0555556	1	FALSE	71	0.43662	8.67269e-75	TRUE	34	0.411765	3.37466e-31	TRUE	35	0.114286	1	FALSE
8	144804353	+	ENSG00000181085	MAPK15	AAGC	62	0.016129	1	FALSE	11	0	1	FALSE	51	0	1	FALSE	88	0	1	FALSE	64	0.046875	1	FALSE	10	0.3	1	FALSE	45	0.133333	5.44048e-13	TRUE	0		1	FALSE
8	144874992	-	ENSG00000180900	SCRIB	GGGA	968	0.0444215	1	FALSE	629	0.0508744	1	FALSE	951	0	1	FALSE	1366	0	1	FALSE	287	0.0452962	1	FALSE	512	0.144531	4.2528e-143	TRUE	477	0.1174	2.13159e-107	TRUE	724	0.0455801	1	FALSE
8	144944211	-	ENSG00000227184	EPPK1	AGGA	0		1	FALSE	0		1	FALSE	0		1	FALSE	11	0	1	FALSE	0		1	FALSE	82	0.121951	2.69311e-20	TRUE	113	0.0442478	1	FALSE	38	0	1	FALSE
8	144944415	-	ENSG00000227184	EPPK1	GGGC	0		1	FALSE	0		1	FALSE	0		1	FALSE	26	0	1	FALSE	0		1	FALSE	94	0.12766	6.28495e-22	TRUE	89	0.0561798	1	FALSE	49	0.0612245	1	FALSE
8	145140252	+	ENSG00000197858	GPAA1	TCTA	1013	0.102665	1.19811e-177	TRUE	435	0	1	FALSE	966	0.0766046	1	FALSE	1059	0	1	FALSE	182	0.0494505	1	FALSE	663	0.0754148	1	FALSE	890	0	1	FALSE	495	0.121212	3.27972e-91	TRUE
8	145158824	-	ENSG00000179526	SHARPIN	GGGG	158	0.00632911	1	FALSE	120	0.0166667	1	FALSE	136	0	1	FALSE	256	0.00390625	1	FALSE	30	0.0333333	1	FALSE	115	0.13913	2.66024e-32	TRUE	129	0.100775	3.2146e-27	TRUE	415	0.0313253	1	FALSE
8	145192914	+	ENSG00000235173	FAM203A	GGGG	183	0.0327869	1	FALSE	110	0.00909091	1	FALSE	195	0	1	FALSE	242	0	1	FALSE	13	0	1	FALSE	218	0.110092	1.32951e-44	TRUE	24	0	1	FALSE	130	0.0230769	1	FALSE
8	145580656	-	ENSG00000182325	FBXL6	TCCA	287	0.226481	1.85695e-126	TRUE	210	0.00952381	1	FALSE	377	0.206897	1.38576e-159	TRUE	407	0.002457	1	FALSE	118	0.0338983	1	FALSE	187	0.283422	6.01211e-106	TRUE	170	0	1	FALSE	478	0.481172	0	TRUE
8	145621817	-	ENSG00000071894	CPSF1	AGGG	124	0.0564516	1	FALSE	76	0.223684	1.19425e-40	TRUE	175	0	1	FALSE	180	0	1	FALSE	32	0.125	6.11052e-10	FALSE	61	0.557377	2.07378e-94	TRUE	54	0.296296	1.58276e-38	TRUE	151	0.311258	1.55847e-110	TRUE
8	145651501	-	ENSG00000160948	VPS28	AGGG	126	0.111111	8.12385e-25	TRUE	19	0	1	FALSE	61	0	1	FALSE	87	0	1	FALSE	17	0	1	FALSE	0		1	FALSE	20	0.05	1	FALSE	29	0.103448	1	FALSE
8	145659607	-	ENSG00000160949	TONSL	AGCG	360	0.0138889	1	FALSE	460	0.023913	1	FALSE	477	0	1	FALSE	658	0	1	FALSE	261	0.0153257	1	FALSE	203	0.1133	1.00353e-44	TRUE	253	0.110672	4.72714e-48	TRUE	236	0.0550847	1	FALSE
8	145679394	-	ENSG00000187954	CYHR1	AGGT	45	0	1	FALSE	40	0.1	1	FALSE	82	0	1	FALSE	132	0	1	FALSE	23	0.26087	5.46396e-14	TRUE	40	0.3	2.72159e-22	TRUE	54	0.462963	3.99406e-54	TRUE	34	0.117647	1	FALSE
8	145692679	+	ENSG00000167702	KIFC2	AGGG	103	0.378641	2.98672e-80	TRUE	28	0.5	1	FALSE	131	0	1	FALSE	298	0.0033557	1	FALSE	38	0.447368	3.28747e-46	TRUE	10	0.5	1	FALSE	86	0.697674	1.1408e-156	TRUE	88	0.397727	3.30011e-84	TRUE
8	145724266	-	ENSG00000261139	CTD-2517M14.5	GGGG	66	0.439394	4.06878e-69	TRUE	30	0.333333	1.15024e-22	TRUE	54	0	1	FALSE	118	0	1	FALSE	34	0.411765	3.58911e-34	TRUE	0		1	FALSE	0		1	FALSE	0		1	FALSE
8	145750288	-	ENSG00000254402	LRRC24	AGCA	53	0	1	FALSE	18	0.0555556	1	FALSE	73	0	1	FALSE	89	0	1	FALSE	18	0.0555556	1	FALSE	49	0.122449	1.72172e-05	TRUE	112	0.0357143	1	FALSE	92	0	1	FALSE
8	145754658	-	ENSG00000147799	ARHGAP39	CGGG	114	0.00877193	1	FALSE	50	0.06	1	FALSE	80	0	1	FALSE	100	0	1	FALSE	29	0.0689655	1	FALSE	37	0.216216	2.37898e-19	TRUE	60	0.233333	1.44739e-31	TRUE	37	0.0810811	1	FALSE
8	145772901	-	ENSG00000147799	ARHGAP39	GAGG	263	0.0380228	1	FALSE	76	0.0394737	1	FALSE	148	0	1	FALSE	209	0.00478469	1	FALSE	20	0.1	1	FALSE	49	0.102041	1.92119e-09	TRUE	67	0.283582	3.68036e-44	TRUE	67	0.0149254	1	FALSE
8	1733379	+	ENSG00000182372	CLN8	AGGT	75	0.0933333	1	FALSE	62	0.0967742	1	FALSE	77	0	1	FALSE	119	0	1	FALSE	0		1	FALSE	0		1	FALSE	0		1	FALSE	142	0.126761	1.78166e-30	TRUE
8	22054839	+	ENSG00000168487	BMP1	GAGG	70	0.0428571	1	FALSE	75	0.0133333	1	FALSE	79	0	1	FALSE	140	0	1	FALSE	42	0	1	FALSE	293	0.208191	8.00346e-124	TRUE	255	0.180392	1.10005e-95	TRUE	170	0.1	2.66965e-28	TRUE
8	23155172	-	ENSG00000134013	LOXL2	GGGC	35	0	1	FALSE	34	0.0588235	1	FALSE	56	0	1	FALSE	71	0	1	FALSE	0		1	FALSE	132	0.151515	6.2959e-38	TRUE	116	0.198276	3.03807e-46	TRUE	0		1	FALSE
8	23217717	-	ENSG00000134013	LOXL2	TCCA	55	0.0363636	1	FALSE	55	0	1	FALSE	70	0.1	3.04493e-14	TRUE	123	0	1	FALSE	0		1	FALSE	234	0.0641026	1	FALSE	252	0	1	FALSE	0		1	FALSE
8	27455645	-	ENSG00000120885	CLU	TCCA	150	0.22	3.46763e-68	TRUE	60	0	1	FALSE	101	0.118812	1.49824e-21	TRUE	259	0	1	FALSE	20	0.25	1.79374e-12	TRUE	266	0.150376	1.47759e-78	TRUE	246	0	1	FALSE	1886	0.232238	0	TRUE
8	28609012	+	ENSG00000012232	EXTL3	AAGG	171	0.0409357	1	FALSE	95	0.0315789	1	FALSE	125	0	1	FALSE	178	0	1	FALSE	14	0	1	FALSE	88	0.102273	1.39041e-18	TRUE	45	0.0444444	1	FALSE	71	0.0422535	1	FALSE
8	30585405	-	ENSG00000104687	GSR	CGGG	12	0.0833333	1	FALSE	45	0.133333	6.18509e-13	TRUE	63	0	1	FALSE	57	0	1	FALSE	0		1	FALSE	0		1	FALSE	24	0.0833333	1	FALSE	0		1	FALSE
8	37553342	+	ENSG00000183779	ZNF703	GGCG	149	0.033557	1	FALSE	69	0.101449	1.49497e-08	TRUE	134	0.0746269	1	FALSE	235	0.0638298	1	FALSE	25	0.04	1	FALSE	0		1	FALSE	0		1	FALSE	0		1	FALSE
8	37654670	+	ENSG00000020181	GPR124	TCCA	60	0.1	1.56315e-12	TRUE	15	0	1	FALSE	72	0.0277778	1	FALSE	93	0	1	FALSE	0		1	FALSE	0		1	FALSE	0		1	FALSE	0		1	FALSE
8	38325813	-	ENSG00000077782	FGFR1	AAGG	357	0.0588235	1	FALSE	247	0.0566802	1	FALSE	512	0	1	FALSE	576	0	1	FALSE	27	0	1	FALSE	42	0.261905	9.39285e-19	TRUE	17	0.294118	1	FALSE	787	0.15756	7.42463e-236	TRUE
8	38325835	-	ENSG00000077782	FGFR1	AGGG	356	0.0308989	1	FALSE	243	0.0493827	1	FALSE	463	0	1	FALSE	538	0.00185874	1	FALSE	27	0.037037	1	FALSE	46	0.130435	3.01382e-10	TRUE	16	0.125	1	FALSE	786	0.0699746	1	FALSE
8	66515063	-	ENSG00000104442	ARMC1	AAAA	113	0.0176991	1	FALSE	47	0.0638298	1	FALSE	81	0.0123457	1	FALSE	120	0.075	1	FALSE	12	0	1	FALSE	34	0.0882353	1	FALSE	65	0.138462	2.74025e-17	TRUE	30	0.1	1	FALSE
8	66753872	-	ENSG00000205268	PDE7A	CGGG	124	0.0241935	1	FALSE	51	0.156863	4.19048e-17	TRUE	80	0	1	FALSE	121	0	1	FALSE	0		1	FALSE	10	0.1	1	FALSE	10	0.2	1	FALSE	13	0	1	FALSE
8	75227777	-	ENSG00000104369	JPH1	GGTG	341	0.11437	9.49639e-74	TRUE	224	0.0625	1	FALSE	165	0	1	FALSE	338	0	1	FALSE	20	0.1	1	FALSE	24	0.375	1	FALSE	94	0.212766	7.03936e-39	TRUE	0		1	FALSE
8	86089802	+	ENSG00000133740	E2F5	AGGC	695	0.047482	1	FALSE	221	0.0723982	1	FALSE	467	0	1	FALSE	703	0	1	FALSE	28	0.0714286	1	FALSE	50	0.16	3.16519e-11	TRUE	36	0.277778	4.01387e-14	TRUE	428	0.142523	1.55386e-67	TRUE
8	87165705	+	ENSG00000147614	ATP6V0D2	TCCA	71	0.28169	5.54439e-43	TRUE	0		1	FALSE	0		1	FALSE	0		1	FALSE	0		1	FALSE	0		1	FALSE	0		1	FALSE	0		1	FALSE
8	8750671	-	ENSG00000147324	MFHAS1	GGGA	46	0.0652174	1	FALSE	13	0	1	FALSE	48	0	1	FALSE	53	0	1	FALSE	0		1	FALSE	0		1	FALSE	0		1	FALSE	62	0.129032	1.2689e-16	TRUE
9	101797330	+	ENSG00000204291	COL15A1	GGGG	0		1	FALSE	0		1	FALSE	0		1	FALSE	0		1	FALSE	0		1	FALSE	27	0.185185	1	FALSE	42	0.119048	2.84727e-12	TRUE	0		1	FALSE
9	123165337	-	ENSG00000136861	CDK5RAP2	TCCA	367	0.0762943	1	FALSE	303	0	1	FALSE	328	0.0670732	1	FALSE	394	0	1	FALSE	37	0.027027	1	FALSE	140	0.0142857	1	FALSE	254	0	1	FALSE	141	0.12766	3.6124e-32	TRUE
9	123622373	-	ENSG00000119403	PHF19	TCCA	98	0.0816327	1	FALSE	127	0	1	FALSE	87	0.091954	1	FALSE	97	0	1	FALSE	13	0	1	FALSE	100	0.05	1	FALSE	71	0	1	FALSE	127	0.102362	5.93953e-20	TRUE
9	123759975	-	ENSG00000106804	C5	TCCA	28	0.107143	1	FALSE	0		1	FALSE	0		1	FALSE	10	0	1	FALSE	0		1	FALSE	0		1	FALSE	15	0	1	FALSE	814	0.286241	0	TRUE
9	126319957	-	ENSG00000119522	DENND1A	AGGC	142	0.00704225	1	FALSE	92	0	1	FALSE	115	0	1	FALSE	181	0	1	FALSE	0		1	FALSE	164	0.128049	2.50833e-40	TRUE	152	0.0197368	1	FALSE	135	0.0296296	1	FALSE
9	127575766	+	ENSG00000185585	OLFML2A	CAGG	0		1	FALSE	0		1	FALSE	0		1	FALSE	65	0	1	FALSE	0		1	FALSE	63	0.126984	2.25448e-17	TRUE	21	0.238095	5.34466e-13	TRUE	0		1	FALSE
9	127997592	-	ENSG00000044574	HSPA5	GGGA	104	0.00961538	1	FALSE	35	0.0285714	1	FALSE	62	0	1	FALSE	108	0	1	FALSE	0		1	FALSE	58	0.0862069	1	FALSE	41	0.0243902	1	FALSE	129	0.131783	6.46382e-34	TRUE
9	130167741	+	ENSG00000136856	SLC2A8	AGAG	226	0.0176991	1	FALSE	170	0.00588235	1	FALSE	261	0	1	FALSE	358	0	1	FALSE	44	0	1	FALSE	118	0.059322	1	FALSE	88	0.102273	1.68756e-17	TRUE	400	0.03	1	FALSE
9	130236144	+	ENSG00000148356	LRSAM1	GAGA	160	0.0625	1	FALSE	158	0.107595	7.55084e-34	TRUE	139	0	1	FALSE	215	0	1	FALSE	25	0	1	FALSE	149	0.201342	4.09228e-66	TRUE	134	0.119403	1.05891e-33	TRUE	278	0.0827338	1	FALSE
9	130268749	-	ENSG00000136830	FAM129B	AGTG	97	0.597938	4.56545e-154	TRUE	47	0.595745	5.77661e-80	TRUE	78	0.0128205	1	FALSE	133	0	1	FALSE	12	0.333333	1	FALSE	395	0.946835	0	TRUE	279	0.939068	1e-300	TRUE	212	0.764151	0	TRUE
9	131152365	+	ENSG00000167118	URM1	AAGG	830	0.0385542	1	FALSE	505	0.039604	1	FALSE	682	0	1	FALSE	624	0	1	FALSE	47	0.0212766	1	FALSE	1004	0.196215	0	TRUE	863	0.192352	5.56730710051e-312	TRUE	922	0.110629	1.14712e-149	TRUE
9	131182558	+	ENSG00000167123	CERCAM	AGGG	59	0.186441	6.47953e-23	TRUE	16	0.25	1	FALSE	75	0	1	FALSE	75	0	1	FALSE	27	0.148148	1.95854e-10	FALSE	0		1	FALSE	0		1	FALSE	0		1	FALSE
9	131571612	+	ENSG00000107021	TBC1D13	GGAA	245	0.0204082	1	FALSE	210	0.0285714	1	FALSE	201	0	1	FALSE	266	0	1	FALSE	30	0	1	FALSE	192	0.0572917	1	FALSE	132	0.0757576	1	FALSE	179	0.106145	1.83776e-28	TRUE
9	131833811	+	ENSG00000148343	FAM73B	CAGG	222	0.018018	1	FALSE	134	0.0298507	1	FALSE	172	0	1	FALSE	232	0	1	FALSE	78	0.0641026	1	FALSE	142	0.0985915	1	FALSE	92	0.184783	9.53606e-34	TRUE	110	0.0181818	1	FALSE
9	131851311	+	ENSG00000167130	DOLPP1	TCCA	556	0.122302	7.2169e-119	TRUE	223	0	1	FALSE	373	0.104558	5.82082e-65	TRUE	427	0	1	FALSE	38	0.184211	2.89926e-14	TRUE	234	0.025641	1	FALSE	132	0	1	FALSE	454	0.110132	5.49194e-81	TRUE
9	132265871	+	ENSG00000204054	LINC00963	GATG	420	0.0547619	1	FALSE	192	0.078125	1	FALSE	199	0	1	FALSE	240	0	1	FALSE	15	0.133333	1	FALSE	169	0.201183	2.21247e-57	TRUE	377	0.222812	1.39724e-134	TRUE	533	0.0863039	1	FALSE
9	132267728	+	ENSG00000204054	LINC00963	AGGG	93	0.0537634	1	FALSE	33	0.030303	1	FALSE	38	0	1	FALSE	45	0	1	FALSE	0		1	FALSE	32	0.1875	1	FALSE	75	0.24	9.45288e-31	TRUE	81	0.135802	4.00328e-17	TRUE
9	132898494	+	ENSG00000148358	GPR107	AGGG	194	0.00515464	1	FALSE	98	0.0102041	1	FALSE	166	0	1	FALSE	144	0	1	FALSE	10	0	1	FALSE	82	0.0121951	1	FALSE	50	0.1	5.13701e-11	TRUE	107	0.00934579	1	FALSE
9	134374511	+	ENSG00000130723	PRRC2B	TTCT	298	0	1	FALSE	151	0	1	FALSE	299	0	1	FALSE	214	0	1	FALSE	45	0	1	FALSE	34	0.147059	4.24689e-12	TRUE	27	0	1	FALSE	48	0	1	FALSE
9	134615281	-	ENSG00000107263	RAPGEF1	AGGG	105	0.0952381	1	FALSE	44	0.0909091	1	FALSE	133	0.0075188	1	FALSE	155	0	1	FALSE	0		1	FALSE	43	0.186047	3.11228e-18	TRUE	19	0.210526	1	FALSE	141	0.134752	2.34446e-37	TRUE
9	135138772	-	ENSG00000107290	SETX	AAAT	192	0.00520833	1	FALSE	116	0.0172414	1	FALSE	184	0.0271739	1	FALSE	181	0.0165746	1	FALSE	39	0.0769231	1	FALSE	43	0.0232558	1	FALSE	104	0.153846	8.14657e-27	TRUE	89	0.11236	3.58222e-15	TRUE
9	135984141	-	ENSG00000160271	RALGDS	CAGG	392	0.206633	1.6557e-182	TRUE	199	0.226131	1.52016e-98	TRUE	253	0	1	FALSE	248	0	1	FALSE	27	0.296296	3.15645e-20	TRUE	60	0.6	3.53162e-91	TRUE	30	0.633333	2.62116e-52	TRUE	148	0.304054	4.05622e-107	TRUE
9	136208024	-	ENSG00000148297	MED22	GGGG	113	0.00884956	1	FALSE	35	0.0285714	1	FALSE	108	0	1	FALSE	135	0	1	FALSE	0		1	FALSE	39	0.128205	1.46727e-09	TRUE	40	0	1	FALSE	74	0.0135135	1	FALSE
9	136282789	-	ENSG00000148300	REXO4	TCCA	650	0.130769	5.52136e-144	TRUE	381	0	1	FALSE	466	0.113734	9.93803e-101	TRUE	449	0	1	FALSE	40	0.125	8.64269e-11	TRUE	228	0.0175439	1	FALSE	126	0	1	FALSE	472	0.148305	5.83566e-130	TRUE
9	136287321	+	ENSG00000160323	ADAMTS13	TGGG	69	0.144928	4.78513e-21	TRUE	46	0.108696	1.71642e-10	TRUE	77	0	1	FALSE	150	0	1	FALSE	0		1	FALSE	0		1	FALSE	0		1	FALSE	0		1	FALSE
9	136419505	+	ENSG00000197859	ADAMTSL2	TCCA	0		1	FALSE	0		1	FALSE	0		1	FALSE	0		1	FALSE	0		1	FALSE	0		1	FALSE	0		1	FALSE	60	0.133333	2.55987e-13	TRUE
9	136918643	-	ENSG00000169925	BRD3	TCCA	566	0.0583039	1	FALSE	414	0	1	FALSE	605	0.105785	1.21826e-115	TRUE	673	0	1	FALSE	36	0.0833333	1	FALSE	69	0.0144928	1	FALSE	89	0	1	FALSE	419	0.0787589	1	FALSE
9	137688262	+	ENSG00000130635	COL5A1	GGGT	43	0.0465116	1	FALSE	67	0	1	FALSE	49	0	1	FALSE	114	0	1	FALSE	10	0	1	FALSE	308	0.103896	2.37989e-55	TRUE	123	0.097561	1	FALSE	0		1	FALSE
9	138378738	+	ENSG00000196422	PPP1R26	CGGG	323	0.0278638	1	FALSE	223	0.058296	1	FALSE	459	0	1	FALSE	377	0	1	FALSE	44	0.0227273	1	FALSE	139	0.143885	7.66661e-40	TRUE	149	0.194631	2.1573e-49	TRUE	383	0.151436	2.62254e-105	TRUE
9	139252857	+	ENSG00000160360	GPSM1	GGGC	107	0.0186916	1	FALSE	40	0.075	1	FALSE	78	0	1	FALSE	119	0	1	FALSE	22	0	1	FALSE	40	0.1	4.40051e-08	TRUE	29	0.0344828	1	FALSE	0		1	FALSE
9	139277705	-	ENSG00000165684	SNAPC4	GAGG	243	0.00411523	1	FALSE	177	0.0225989	1	FALSE	323	0	1	FALSE	358	0	1	FALSE	107	0	1	FALSE	57	0.105263	2.6954e-10	TRUE	58	0.0689655	1	FALSE	162	0.0123457	1	FALSE
9	139304910	-	ENSG00000165689	SDCCAG3	CGGG	144	0.270833	4.05498e-90	TRUE	137	0.379562	1.6121e-130	TRUE	152	0	1	FALSE	206	0	1	FALSE	23	0.130435	1.77252e-07	FALSE	61	0.557377	8.22139e-89	TRUE	41	0.707317	5.92627e-81	TRUE	118	0.508475	3.05839e-145	TRUE
9	139369993	-	ENSG00000148396	SEC16A	AGGG	330	0.0181818	1	FALSE	222	0.027027	1	FALSE	289	0	1	FALSE	316	0	1	FALSE	16	0.0625	1	FALSE	115	0.156522	5.47894e-40	TRUE	109	0.174312	3.65555e-40	TRUE	215	0.027907	1	FALSE
9	139442379	+	ENSG00000237886	RP11-611D20.2	CGGG	0		1	FALSE	0		1	FALSE	12	0	1	FALSE	89	0	1	FALSE	10	0	1	FALSE	0		1	FALSE	27	0.222222	2.10864e-11	TRUE	0		1	FALSE
9	139622572	-	ENSG00000233016	SNHG7	GAGC	83	0.0361446	1	FALSE	88	0.0113636	1	FALSE	100	0	1	FALSE	91	0	1	FALSE	0		1	FALSE	63	0.206349	8.46576e-30	TRUE	27	0.0740741	1	FALSE	138	0.0942029	1	FALSE
9	139702478	+	ENSG00000196642	RABL6	CCGA	438	0.246575	3.16645e-217	TRUE	523	0.365201	0	TRUE	681	0	1	FALSE	739	0	1	FALSE	63	0.349206	3.41319e-54	TRUE	295	0.661017	0	TRUE	114	0.72807	5.03341e-212	TRUE	647	0.469861	0	TRUE
9	139726575	+	ENSG00000196642	RABL6	AGGG	47	0.404255	2.7569e-44	TRUE	0		1	FALSE	34	0.0294118	1	FALSE	55	0	1	FALSE	0		1	FALSE	0		1	FALSE	0		1	FALSE	31	0.483871	1	FALSE
9	139747567	+	ENSG00000177943	MAMDC4	TGGG	106	0.103774	1.39659e-20	TRUE	23	0.130435	1	FALSE	67	0	1	FALSE	37	0	1	FALSE	0		1	FALSE	0		1	FALSE	25	0.52	3.3119e-34	TRUE	52	0.0384615	1	FALSE
9	139835405	-	ENSG00000159069	FBXW5	CTGG	605	0.0528926	1	FALSE	571	0.0753065	1	FALSE	847	0	1	FALSE	893	0	1	FALSE	171	0.0350877	1	FALSE	420	0.257143	3.24712e-228	TRUE	469	0.251599	1.86961e-256	TRUE	1131	0.119363	6.90445e-242	TRUE
9	139964888	-	ENSG00000186193	SAPCD2	GGGG	78	0.0641026	1	FALSE	81	0.160494	4.59228e-25	TRUE	170	0	1	FALSE	226	0.00442478	1	FALSE	14	0	1	FALSE	115	0.547826	8.10183e-156	TRUE	97	0.412371	1.02068e-84	TRUE	400	0.22	1.13423e-183	TRUE
9	140003464	+	ENSG00000177239	MAN1B1	TCCA	175	0.114286	2.00206e-33	TRUE	219	0.00913242	1	FALSE	509	0.064833	1	FALSE	488	0	1	FALSE	83	0.0120482	1	FALSE	192	0.0729167	1	FALSE	153	0	1	FALSE	608	0.21875	1.51686e-263	TRUE
9	140166668	+	ENSG00000188986	NELFB	TCCA	750	0.204	2.61813e-303	TRUE	779	0	1	FALSE	1163	0.180567	0	TRUE	1036	0	1	FALSE	80	0.025	1	FALSE	511	0.0939335	1	FALSE	329	0	1	FALSE	904	0.243363	0	TRUE
9	140167434	+	ENSG00000188986	NELFB	AGCC	695	0.0100719	1	FALSE	732	0.023224	1	FALSE	1038	0.000963391	1	FALSE	920	0	1	FALSE	123	0	1	FALSE	520	0.1	2.03644e-87	TRUE	401	0.0598504	1	FALSE	1015	0.0295567	1	FALSE
9	140175453	+	ENSG00000198113	TOR4A	GGCA	10	0.3	1	FALSE	13	0.538462	1	FALSE	26	0	1	FALSE	33	0	1	FALSE	0		1	FALSE	180	0.811111	0	TRUE	81	0.864198	1.83478e-198	TRUE	346	0.476879	0	TRUE
9	140318073	+	ENSG00000188747	NOXA1	GGGC	148	0.0405405	1	FALSE	75	0.0266667	1	FALSE	276	0	1	FALSE	414	0	1	FALSE	44	0.113636	3.71559e-10	TRUE	13	0.230769	1	FALSE	20	0	1	FALSE	65	0.0307692	1	FALSE
9	140323731	+	ENSG00000188747	NOXA1	GGGG	87	0.218391	1.28305e-38	TRUE	64	0.21875	6.37032e-22	TRUE	228	0	1	FALSE	310	0	1	FALSE	58	0.137931	3.46694e-16	TRUE	0		1	FALSE	11	0.272727	1	FALSE	47	0.191489	2.52593e-15	TRUE
9	140484902	-	ENSG00000165724	ZMYND19	GGCG	99	0	1	FALSE	34	0	1	FALSE	115	0	1	FALSE	102	0	1	FALSE	0		1	FALSE	40	0.125	6.55767e-10	TRUE	28	0.142857	3.21731e-08	FALSE	41	0.0243902	1	FALSE
9	140510244	-	ENSG00000203993	C9orf37	AGGG	141	0.0283688	1	FALSE	103	0.0194175	1	FALSE	226	0	1	FALSE	285	0	1	FALSE	62	0.0806452	1	FALSE	45	0.0444444	1	FALSE	56	0.232143	1.18225e-26	TRUE	110	0.0818182	1	FALSE
9	140729884	+	ENSG00000181090	EHMT1	AGGG	178	0.106742	1.10339e-37	TRUE	176	0.0965909	1	FALSE	339	0	1	FALSE	297	0	1	FALSE	69	0.0724638	1	FALSE	111	0.27027	3.16226e-72	TRUE	113	0.353982	1.57808e-79	TRUE	210	0.214286	2.41772e-95	TRUE
9	14746359	-	ENSG00000164946	FREM1	AGGG	0		1	FALSE	0		1	FALSE	0		1	FALSE	0		1	FALSE	0		1	FALSE	0		1	FALSE	0		1	FALSE	453	0.103753	6.08455e-93	TRUE
9	20620809	-	ENSG00000171843	MLLT3	TGGG	160	0.4375	1.25145e-151	TRUE	112	0.3125	3.21925e-69	TRUE	170	0	1	FALSE	177	0	1	FALSE	0		1	FALSE	21	0.428571	1.35028e-20	TRUE	50	0.54	4.81272e-53	TRUE	33	0.454545	1.45847e-31	TRUE
9	35079932	-	ENSG00000221829	FANCG	GAGG	121	0.0661157	1	FALSE	49	0.0612245	1	FALSE	111	0	1	FALSE	130	0	1	FALSE	28	0.0714286	1	FALSE	46	0.347826	5.30983e-39	TRUE	28	0.25	4.89622e-18	TRUE	28	0.178571	5.42198e-08	TRUE
9	35405074	+	ENSG00000198722	UNC13B	TCCA	139	0.0647482	1	FALSE	26	0	1	FALSE	127	0.0708661	1	FALSE	224	0	1	FALSE	28	0.0714286	1	FALSE	38	0.0789474	1	FALSE	30	0	1	FALSE	117	0.119658	6.87147e-24	TRUE
9	35813071	-	ENSG00000137133	HINT2	TCCA	1483	0.165206	0	TRUE	238	0.00420168	1	FALSE	790	0.0746835	1	FALSE	1137	0.000879507	1	FALSE	56	0.142857	1.16862e-16	TRUE	287	0.0139373	1	FALSE	260	0.00384615	1	FALSE	747	0.0655957	1	FALSE
9	38622489	+	ENSG00000204860	FAM201A	TGGG	0		1	FALSE	0		1	FALSE	30	0	1	FALSE	27	0	1	FALSE	0		1	FALSE	0		1	FALSE	0		1	FALSE	46	0.130435	7.27693e-12	TRUE
9	71555576	+	ENSG00000107242	PIP5K1B	ACAG	0		1	FALSE	0		1	FALSE	0		1	FALSE	10	0	1	FALSE	0		1	FALSE	0		1	FALSE	139	0.194245	2.2742e-57	TRUE	52	0.0192308	1	FALSE
9	74979989	-	ENSG00000107372	ZFAND5	GGCG	974	0.0256674	1	FALSE	863	0.02781	1	FALSE	845	0	1	FALSE	1495	0.000668896	1	FALSE	73	0.0273973	1	FALSE	352	0.110795	1.56072e-64	TRUE	623	0.0995185	1	FALSE	942	0.0583864	1	FALSE
9	75780448	+	ENSG00000135046	ANXA1	AAAA	0		1	FALSE	0		1	FALSE	0		1	FALSE	0		1	FALSE	0		1	FALSE	0		1	FALSE	44	0.113636	3.21216e-12	TRUE	0		1	FALSE
9	80888414	+	ENSG00000148019	CEP78	CGAG	39	0.0512821	1	FALSE	15	0	1	FALSE	33	0.0606061	1	FALSE	40	0.1	3.46013e-06	TRUE	0		1	FALSE	0		1	FALSE	0		1	FALSE	0		1	FALSE
9	80888415	+	ENSG00000148019	CEP78	GAGG	40	0.025	1	FALSE	17	0	1	FALSE	31	0.0645161	1	FALSE	39	0.102564	3.20265e-06	TRUE	0		1	FALSE	0		1	FALSE	0		1	FALSE	0		1	FALSE
9	84228324	-	ENSG00000196781	TLE1	TCCA	162	0.179012	1.11467e-63	TRUE	139	0	1	FALSE	223	0.0986547	1	FALSE	292	0	1	FALSE	16	0.1875	1	FALSE	25	0.12	1	FALSE	10	0	1	FALSE	296	0.141892	2.90979e-89	TRUE
9	88270194	-	ENSG00000135049	AGTPBP1	TCCA	283	0.300353	1.02747e-189	TRUE	86	0.0116279	1	FALSE	137	0.248175	2.28508e-71	TRUE	145	0	1	FALSE	0		1	FALSE	23	0.0434783	1	FALSE	0		1	FALSE	21	0.190476	1	FALSE
9	95004473	-	ENSG00000196305	IARS	TCCA	1896	0.0738397	1	FALSE	751	0	1	FALSE	712	0.102528	4.12556e-134	TRUE	855	0.00233918	1	FALSE	90	0.0666667	1	FALSE	143	0.034965	1	FALSE	126	0	1	FALSE	124	0.129032	7.18156e-26	TRUE
9	96213763	-	ENSG00000188938	FAM120AOS	GGAG	150	0.0666667	1	FALSE	28	0.0357143	1	FALSE	71	0	1	FALSE	161	0	1	FALSE	0		1	FALSE	30	0.333333	1	FALSE	10	0	1	FALSE	71	0.126761	1.42802e-16	TRUE
9	96714021	-	ENSG00000131668	BARX1	CGGG	15	0.0666667	1	FALSE	0		1	FALSE	0		1	FALSE	33	0	1	FALSE	0		1	FALSE	221	0.0995475	1	FALSE	61	0.196721	2.804e-24	TRUE	0		1	FALSE
9	96717547	-	ENSG00000131668	BARX1	GGCG	20	0.05	1	FALSE	0		1	FALSE	0		1	FALSE	0		1	FALSE	0		1	FALSE	123	0.186992	3.55195e-42	TRUE	23	0.130435	1.98712e-06	FALSE	0		1	FALSE
9	96717548	-	ENSG00000131668	BARX1	CGGC	20	0.15	1	FALSE	0		1	FALSE	0		1	FALSE	0		1	FALSE	0		1	FALSE	122	0.221311	1.20137e-51	TRUE	22	0.181818	8.57883e-09	FALSE	0		1	FALSE
9	98910009	+	ENSG00000224546	EIF4BP3	TCCA	0		1	FALSE	77	0	1	FALSE	31	0.129032	1.55248e-06	TRUE	34	0	1	FALSE	0		1	FALSE	11	0	1	FALSE	50	0	1	FALSE	103	0.116505	3.72214e-17	TRUE
9	99408250	-	ENSG00000158122	AAED1	GGGC	221	0.0180995	1	FALSE	97	0	1	FALSE	141	0	1	FALSE	152	0	1	FALSE	0		1	FALSE	41	0.0487805	1	FALSE	19	0.157895	1	FALSE	114	0.131579	4.81111e-26	TRUE
MT	1488	+	ENSG00000211459	MT-RNR1	GTCA	4048	0.725296	0	TRUE	2046	0.444282	0	TRUE	3941	0.637402	0	TRUE	3988	0.539619	0	TRUE	342	0.719298	1e-300	TRUE	2750	0.437818	0	TRUE	5251	0.266616	1e-300	TRUE	11613	0.568673	0	TRUE
X	10535092	-	ENSG00000101871	MID1	CGGA	455	0.0131868	1	FALSE	46	0.0217391	1	FALSE	141	0	1	FALSE	322	0	1	FALSE	19	0	1	FALSE	32	0	1	FALSE	68	0.176471	2.07821e-23	TRUE	0		1	FALSE
X	107807137	+	ENSG00000188153	COL4A5	AGGA	128	0.03125	1	FALSE	64	0.015625	1	FALSE	148	0	1	FALSE	235	0.00425532	1	FALSE	0		1	FALSE	49	0.163265	2.01291e-13	TRUE	75	0.16	1.521e-19	TRUE	215	0.0511628	1	FALSE
X	107834422	+	ENSG00000188153	COL4A5	CAGG	114	0.0175439	1	FALSE	76	0.0394737	1	FALSE	121	0	1	FALSE	192	0	1	FALSE	0		1	FALSE	49	0.142857	2.27492e-11	TRUE	64	0.125	1.40008e-12	TRUE	190	0.0315789	1	FALSE
X	107838784	+	ENSG00000188153	COL4A5	AGGG	162	0.0246914	1	FALSE	137	0.00729927	1	FALSE	195	0	1	FALSE	280	0	1	FALSE	18	0	1	FALSE	100	0.1	4.20202e-14	TRUE	125	0.048	1	FALSE	262	0.0648855	1	FALSE
X	107842027	+	ENSG00000188153	COL4A5	GGCC	177	0.0338983	1	FALSE	126	0.0634921	1	FALSE	173	0	1	FALSE	263	0	1	FALSE	10	0	1	FALSE	101	0.158416	2.30383e-25	TRUE	83	0.0481928	1	FALSE	338	0.0502959	1	FALSE
X	107850066	+	ENSG00000188153	COL4A5	AGGA	174	0.0229885	1	FALSE	112	0	1	FALSE	201	0	1	FALSE	319	0	1	FALSE	25	0.08	1	FALSE	97	0.175258	8.08707e-28	TRUE	104	0.0480769	1	FALSE	379	0.0474934	1	FALSE
X	107909782	+	ENSG00000188153	COL4A5	AAGA	212	0	1	FALSE	147	0	1	FALSE	278	0	1	FALSE	343	0	1	FALSE	88	0	1	FALSE	78	0.128205	3.14844e-15	TRUE	125	0.056	1	FALSE	385	0	1	FALSE
X	107911644	+	ENSG00000188153	COL4A5	AGGG	174	0.586207	2.56369e-252	TRUE	119	0.596639	2.21318e-165	TRUE	248	0.00403226	1	FALSE	300	0	1	FALSE	73	0.561644	1.05843e-102	TRUE	86	0.872093	1.12005e-188	TRUE	110	0.909091	2.99278e-255	TRUE	365	0.726027	0	TRUE
X	107925116	+	ENSG00000188153	COL4A5	AGGT	214	0.00934579	1	FALSE	157	0.0382166	1	FALSE	258	0	1	FALSE	295	0	1	FALSE	127	0	1	FALSE	124	0.322581	3.67837e-73	TRUE	134	0.276119	7.30025e-67	TRUE	377	0.137931	1.43485e-80	TRUE
X	109416717	+	ENSG00000157600	TMEM164	AAGT	108	0.0277778	1	FALSE	53	0.0188679	1	FALSE	156	0	1	FALSE	162	0	1	FALSE	10	0	1	FALSE	30	0	1	FALSE	25	0.2	1.3617e-09	TRUE	26	0.0384615	1	FALSE
X	109561120	-	ENSG00000101935	AMMECR1	GGAG	66	0.409091	1.22482e-49	TRUE	14	0.642857	1	FALSE	51	0	1	FALSE	77	0	1	FALSE	0		1	FALSE	0		1	FALSE	24	0.583333	4.52127e-35	TRUE	0		1	FALSE
X	110863032	-	ENSG00000225031	EIF4BP7	TCCA	174	0.0402299	1	FALSE	364	0	1	FALSE	500	0.072	1	FALSE	722	0	1	FALSE	22	0.0454545	1	FALSE	755	0.0145695	1	FALSE	322	0	1	FALSE	1095	0.113242	5.29777e-176	TRUE
X	118672474	-	ENSG00000018610	CXorf56	AGTG	528	0.0340909	1	FALSE	118	0.0508475	1	FALSE	274	0.0218978	1	FALSE	408	0.0441176	1	FALSE	31	0.0967742	1	FALSE	75	0.106667	2.4524e-07	TRUE	56	0.0178571	1	FALSE	101	0.108911	6.57696e-09	TRUE
X	118925593	-	ENSG00000198918	RPL39	CCTC	49	0.102041	1.06516e-07	TRUE	11	0	1	FALSE	16	0.0625	1	FALSE	37	0.0540541	1	FALSE	0		1	FALSE	0		1	FALSE	0		1	FALSE	0		1	FALSE
X	123095630	+	ENSG00000101972	STAG2	TCCA	134	0.313433	4.2064e-95	TRUE	51	0	1	FALSE	87	0.137931	1.82867e-24	TRUE	111	0	1	FALSE	0		1	FALSE	0		1	FALSE	38	0	1	FALSE	32	0.21875	1	FALSE
X	134156081	-	ENSG00000212747	FAM127C	AGGG	97	0	1	FALSE	0		1	FALSE	101	0	1	FALSE	119	0	1	FALSE	0		1	FALSE	38	0.157895	1.2353e-12	TRUE	53	0.0754717	1	FALSE	0		1	FALSE
X	134156092	-	ENSG00000212747	FAM127C	TGGC	118	0.00847458	1	FALSE	10	0.1	1	FALSE	150	0	1	FALSE	159	0	1	FALSE	13	0	1	FALSE	61	0.0655738	1	FALSE	87	0.114943	7.31306e-14	TRUE	0		1	FALSE
X	134166811	+	ENSG00000134590	FAM127A	TGGC	78	0.025641	1	FALSE	12	0.0833333	1	FALSE	116	0	1	FALSE	140	0	1	FALSE	30	0.0666667	1	FALSE	42	0.214286	5.27783e-21	TRUE	62	0.483871	6.32369e-61	TRUE	10	0.2	1	FALSE
X	134166822	+	ENSG00000134590	FAM127A	AGGG	85	0.0117647	1	FALSE	30	0.0333333	1	FALSE	128	0	1	FALSE	143	0	1	FALSE	30	0	1	FALSE	45	0.133333	1.17431e-12	TRUE	55	0.363636	6.12648e-38	TRUE	10	0	1	FALSE
X	148626947	+	ENSG00000197620	CXorf40A	TCCA	177	0.19774	2.76074e-66	TRUE	71	0	1	FALSE	232	0.0818966	1	FALSE	231	0	1	FALSE	27	0.0740741	1	FALSE	69	0.0724638	1	FALSE	76	0	1	FALSE	39	0.128205	6.18631e-09	TRUE
X	149102322	-	ENSG00000197021	CXorf40B	TCCA	547	0.159049	6.06913e-165	TRUE	194	0	1	FALSE	373	0.0723861	1	FALSE	474	0	1	FALSE	41	0.097561	1	FALSE	140	0.05	1	FALSE	118	0	1	FALSE	140	0.0928571	1	FALSE
X	1510840	-	ENSG00000169100	SLC25A6	TCCA	5767	0.247442	0	TRUE	5732	0.000697837	1	FALSE	9485	0.297206	0	TRUE	12809	0.000390351	1	FALSE	513	0.206628	3.41163e-202	TRUE	5119	0.0519633	1	FALSE	5629	0.000355303	1	FALSE	17284	0.366293	0	TRUE
X	151126783	-	ENSG00000102287	GABRE	TGGC	0		1	FALSE	0		1	FALSE	0		1	FALSE	0		1	FALSE	0		1	FALSE	57	0.0701754	1	FALSE	101	0.118812	7.46156e-26	TRUE	111	0.00900901	1	FALSE
X	152953935	+	ENSG00000130821	SLC6A8	GGGG	410	0.0243902	1	FALSE	287	0.0348432	1	FALSE	463	0	1	FALSE	697	0.00286944	1	FALSE	46	0	1	FALSE	232	0.159483	2.03924e-67	TRUE	242	0.107438	2.49891e-50	TRUE	499	0.0761523	1	FALSE
X	152966314	-	ENSG00000185825	BCAP31	TCCA	537	0.0875233	1	FALSE	244	0	1	FALSE	414	0.0797101	1	FALSE	444	0	1	FALSE	30	0.0666667	1	FALSE	324	0.0555556	1	FALSE	465	0	1	FALSE	321	0.11215	2.57143e-59	TRUE
X	152991530	+	ENSG00000101986	ABCD1	AGAG	11	0	1	FALSE	0		1	FALSE	0		1	FALSE	34	0.0588235	1	FALSE	0		1	FALSE	54	0.0555556	1	FALSE	38	0.131579	1.09494e-11	TRUE	66	0.030303	1	FALSE
X	152991539	+	ENSG00000101986	ABCD1	GCGG	12	0	1	FALSE	0		1	FALSE	0		1	FALSE	35	0.0571429	1	FALSE	0		1	FALSE	63	0.047619	1	FALSE	44	0.113636	2.36351e-11	TRUE	78	0.025641	1	FALSE
X	153039919	+	ENSG00000198753	PLXNB3	GAGG	0		1	FALSE	0		1	FALSE	0		1	FALSE	0		1	FALSE	0		1	FALSE	0		1	FALSE	0		1	FALSE	58	0.517241	4.52211e-79	TRUE
X	153095904	-	ENSG00000067840	PDZD4	GGGG	110	0.0909091	1	FALSE	46	0.108696	1	FALSE	52	0.0384615	1	FALSE	174	0	1	FALSE	0		1	FALSE	24	0.125	1	FALSE	29	0.275862	2.16173e-20	TRUE	0		1	FALSE
X	153659130	+	ENSG00000071553	ATP6AP1	CGTT	52	0	1	FALSE	25	0	1	FALSE	69	0	1	FALSE	87	0	1	FALSE	0		1	FALSE	0		1	FALSE	0		1	FALSE	20	0.3	2.61678e-14	TRUE
X	153659131	+	ENSG00000071553	ATP6AP1	GTTT	54	0.0185185	1	FALSE	30	0	1	FALSE	74	0	1	FALSE	91	0	1	FALSE	0		1	FALSE	0		1	FALSE	0		1	FALSE	26	0.230769	1.54685e-13	TRUE
X	153678864	+	ENSG00000071859	FAM50A	CTGC	4306	0.0143985	1	FALSE	973	0.0113052	1	FALSE	2106	0.000949668	1	FALSE	3454	0.000289519	1	FALSE	427	0.00234192	1	FALSE	746	0.100536	1.29974e-131	TRUE	885	0.0723164	1	FALSE	744	0.0349462	1	FALSE
X	153716847	-	ENSG00000126903	SLC10A3	TCCA	114	0.0789474	1	FALSE	52	0	1	FALSE	117	0.179487	8.20785e-42	TRUE	168	0	1	FALSE	26	0.115385	6.83068e-07	FALSE	160	0.04375	1	FALSE	101	0	1	FALSE	182	0.10989	2.27118e-28	TRUE
X	1718792	+	ENSG00000197976	AKAP17A	CGCA	24	0	1	FALSE	0		1	FALSE	58	0	1	FALSE	92	0	1	FALSE	24	0	1	FALSE	0		1	FALSE	0		1	FALSE	57	0.157895	3.09909e-18	TRUE
X	24095382	+	ENSG00000130741	EIF2S3	AGCA	2752	0.043968	1	FALSE	1521	0.0907298	1	FALSE	2818	0.000709723	1	FALSE	2891	0.00172951	1	FALSE	255	0.0431373	1	FALSE	1523	0.150361	0	TRUE	1103	0.217588	1e-300	TRUE	1304	0.138804	9.08849e-223	TRUE
X	2418460	-	ENSG00000214717	ZBED1	AGGC	80	0.0375	1	FALSE	26	0.0769231	1	FALSE	41	0	1	FALSE	57	0	1	FALSE	0		1	FALSE	100	0.12	1.16343e-23	TRUE	91	0.0659341	1	FALSE	231	0.0519481	1	FALSE
X	2418491	-	ENSG00000214717	ZBED1	GGGG	70	0.0142857	1	FALSE	29	0	1	FALSE	35	0	1	FALSE	53	0	1	FALSE	0		1	FALSE	86	0.104651	2.75818e-18	TRUE	69	0.0724638	1	FALSE	187	0.0641711	1	FALSE
X	37545210	+	ENSG00000047597	XK	GGAG	13	0.0769231	1	FALSE	0		1	FALSE	53	0	1	FALSE	51	0	1	FALSE	0		1	FALSE	71	0.0985915	1	FALSE	45	0.133333	1.28423e-14	TRUE	0		1	FALSE
X	39933435	-	ENSG00000183337	BCOR	TCCA	540	0.25	7.44562e-307	TRUE	325	0	1	FALSE	533	0.187617	2.09089e-220	TRUE	501	0	1	FALSE	53	0.0943396	1	FALSE	84	0.0238095	1	FALSE	129	0	1	FALSE	79	0.189873	4.93865e-28	TRUE
X	47098532	+	ENSG00000102226	USP11	TCCA	1062	0.0188324	1	FALSE	119	0	1	FALSE	423	0.0283688	1	FALSE	685	0	1	FALSE	36	0.138889	4.63892e-12	TRUE	114	0.00877193	1	FALSE	64	0	1	FALSE	315	0.0380952	1	FALSE
X	48319469	-	ENSG00000017483	SLC38A5	TCCA	0		1	FALSE	0		1	FALSE	0		1	FALSE	0		1	FALSE	0		1	FALSE	1081	0.104533	7.87278e-201	TRUE	849	0.00117786	1	FALSE	652	0.296012	0	TRUE
X	48779739	-	ENSG00000068308	OTUD5	AGGG	121	0	1	FALSE	10	0	1	FALSE	120	0	1	FALSE	157	0	1	FALSE	25	0	1	FALSE	75	0.12	3.85173e-14	TRUE	42	0.047619	1	FALSE	68	0.0294118	1	FALSE
X	48814544	-	ENSG00000068308	OTUD5	AGGC	242	0.0743802	1	FALSE	22	0.0909091	1	FALSE	177	0	1	FALSE	257	0	1	FALSE	19	0.0526316	1	FALSE	106	0.235849	2.17688e-48	TRUE	94	0.446809	1.84203e-90	TRUE	175	0.114286	3.84749e-25	TRUE
X	48814710	-	ENSG00000068308	OTUD5	GGCA	0		1	FALSE	38	0.184211	1.19316e-13	TRUE	0		1	FALSE	123	0.0894309	1	FALSE	10	0.1	1	FALSE	34	0.0882353	1	FALSE	74	0.0810811	1	FALSE	0		1	FALSE
X	48814713	-	ENSG00000068308	OTUD5	GGCG	0		1	FALSE	38	0.184211	1.19316e-13	TRUE	0		1	FALSE	120	0.0916667	1	FALSE	10	0.1	1	FALSE	33	0.181818	1	FALSE	73	0.0958904	1	FALSE	0		1	FALSE
X	48814716	-	ENSG00000068308	OTUD5	GGCG	0		1	FALSE	38	0.184211	1.19316e-13	TRUE	0		1	FALSE	0		1	FALSE	10	0.1	1	FALSE	28	0.0714286	1	FALSE	70	0.128571	5.8957e-15	TRUE	0		1	FALSE
X	48926250	+	ENSG00000147144	CCDC120	AGCT	94	0.0319149	1	FALSE	12	0.0833333	1	FALSE	80	0	1	FALSE	90	0	1	FALSE	24	0.0416667	1	FALSE	47	0.234043	1.4498e-18	TRUE	84	0.297619	1.52269e-52	TRUE	39	0.128205	1	FALSE
X	49050695	-	ENSG00000102003	SYP	TCCA	292	0.424658	7.83056e-273	TRUE	0		1	FALSE	71	0.338028	7.5563e-54	TRUE	65	0	1	FALSE	0		1	FALSE	0		1	FALSE	0		1	FALSE	11	0.272727	1	FALSE
X	53111691	+	ENSG00000184205	TSPYL2	AGAT	498	0.0341365	1	FALSE	116	0.0517241	1	FALSE	498	0	1	FALSE	522	0.00383142	1	FALSE	112	0.0357143	1	FALSE	109	0.220183	2.77625e-48	TRUE	162	0.12963	8.08831e-41	TRUE	117	0.0683761	1	FALSE
X	65817007	-	ENSG00000131080	EDA2R	TCCA	48	0.104167	2.05448e-09	TRUE	0		1	FALSE	0		1	FALSE	15	0	1	FALSE	0		1	FALSE	0		1	FALSE	0		1	FALSE	0		1	FALSE
X	69354607	+	ENSG00000089289	IGBP1	TCCA	234	0.0299145	1	FALSE	121	0	1	FALSE	295	0.0915254	1	FALSE	329	0	1	FALSE	25	0.12	5.00236e-07	FALSE	128	0.0078125	1	FALSE	235	0	1	FALSE	423	0.1513	9.24319e-119	TRUE
X	86958997	-	ENSG00000237506	RPSAP15	TCCA	525	0.6	0	TRUE	188	0	1	FALSE	410	0.64878	0	TRUE	693	0	1	FALSE	19	0.421053	1	FALSE	256	0.246094	4.94873e-101	TRUE	63	0	1	FALSE	336	0.717262	0	TRUE
X	96212876	+	ENSG00000147202	DIAPH2	TCCA	102	0.137255	3.3862e-23	TRUE	19	0	1	FALSE	53	0.0377358	1	FALSE	86	0	1	FALSE	0		1	FALSE	0		1	FALSE	12	0	1	FALSE	0		1	FALSE
X	9687293	+	ENSG00000101849	TBL1X	AGGG	1278	0.0375587	1	FALSE	300	0.0666667	1	FALSE	518	0	1	FALSE	634	0.00157729	1	FALSE	55	0	1	FALSE	262	0.160305	2.83683e-81	TRUE	270	0.12963	4.50564e-65	TRUE	392	0.137755	1.94055e-93	TRUE

## Sheet: mRNA, NSUN6 variants
						HEK293T				NSUN6 KO, WT rescue				NSUN6 KO, C373A rescue				NSUN6 KO, K159A&R181A rescue
Chromosome	Position	Strand	Gene id	Gene name	Motif (+1 to +4)	Coverage	m5C level	P-value	if m5C	Coverage	m5C level	P-value	if m5C	Coverage	m5C level	P-value	if m5C	Coverage	m5C level	P-value	if m5C
10	102763639	+	ENSG00000107816	LZTS2	GAGG	97	0.103093	7.06832e-20	TRUE	86	0.151163	5.22806e-16	TRUE	58	0.0689655	1	FALSE	42	0.119048	1	FALSE
10	104135294	+	ENSG00000107862	GBF1	TCCA	616	0.0243506	1	FALSE	320	0.109375	4.75238e-51	TRUE	243	0	1	FALSE	237	0.0506329	1	FALSE
10	112541256	+	ENSG00000203867	RBM20	CAGC	150	0.0133333	1	FALSE	44	0.0227273	1	FALSE	50	0.12	3.92528e-10	TRUE	15	0.0666667	1	FALSE
10	11912535	+	ENSG00000148426	PROSER2	GGAG	218	0	1	FALSE	133	0.0225564	1	FALSE	71	0.028169	1	FALSE	86	0.139535	6.76218e-09	TRUE
10	124914574	+	ENSG00000154473	BUB3	TCCA	2486	0.197104	0	TRUE	1679	0.106015	5.81448e-261	TRUE	1008	0.00595238	1	FALSE	944	0.0508475	1	FALSE
10	12940017	-	ENSG00000151468	CCDC3	AGGA	75	0.106667	8.01403e-15	TRUE	77	0.038961	1	FALSE	55	0.127273	2.5568e-13	TRUE	56	0.0714286	1	FALSE
10	133782046	-	ENSG00000176171	BNIP3	TCCA	649	0.100154	9.97209e-106	TRUE	537	0.0595903	1	FALSE	511	0.00195695	1	FALSE	560	0.0267857	1	FALSE
10	134041515	-	ENSG00000165752	STK32C	AGGA	127	0.0944882	1	FALSE	61	0.0819672	1	FALSE	71	0.126761	2.34026e-11	TRUE	51	0.0588235	1	FALSE
10	135169000	-	ENSG00000148803	FUOM	AGGG	218	0.178899	5.79969e-71	TRUE	62	0.129032	1	FALSE	53	0.113208	4.07473e-11	TRUE	54	0.148148	5.83231e-08	TRUE
10	14562307	-	ENSG00000065809	FAM107B	TCCA	201	0.169154	7.38045e-61	TRUE	159	0.106918	2.15487e-17	TRUE	112	0	1	FALSE	120	0.05	1	FALSE
10	27499765	-	ENSG00000107897	ACBD5	TCTA	259	0.011583	1	FALSE	221	0.113122	2.97173e-21	TRUE	290	0.00344828	1	FALSE	237	0.0379747	1	FALSE
10	32345045	-	ENSG00000170759	KIF5B	TCCA	1238	0.0961228	1	FALSE	539	0.100186	1.20955e-64	TRUE	363	0.0165289	1	FALSE	293	0.0921502	1	FALSE
10	38647423	+	ENSG00000099251	HSD17B7P2	TCCA	47	0	1	FALSE	43	0.418605	3.47793e-27	TRUE	20	0	1	FALSE	23	0.0869565	1	FALSE
10	43316391	+	ENSG00000165733	BMS1	TCCA	330	0.254545	7.70849e-180	TRUE	282	0.20922	1.28935e-120	TRUE	237	0.0337553	1	FALSE	197	0.0761421	1	FALSE
10	72289804	+	ENSG00000107719	PALD1	TCCA	204	0.117647	3.67304e-47	TRUE	99	0.030303	1	FALSE	70	0.0285714	1	FALSE	46	0.0434783	1	FALSE
10	7860727	+	ENSG00000165632	TAF3	AGGC	218	0.0137615	1	FALSE	73	0.0958904	1	FALSE	68	0.0735294	1	FALSE	51	0.117647	5.81394e-11	TRUE
10	855695	-	ENSG00000107929	LARP4B	GAGG	512	0.0507812	1	FALSE	161	0.0559006	1	FALSE	186	0.134409	3.3986e-34	TRUE	185	0.0918919	1	FALSE
10	88281210	-	ENSG00000062650	WAPAL	GCGC	256	0.0117188	1	FALSE	112	0.00892857	1	FALSE	101	0	1	FALSE	69	0.101449	3.62861e-11	TRUE
10	90750813	-	ENSG00000107796	ACTA2	TCCA	541	0.0462107	1	FALSE	117	0.205128	6.84845e-42	TRUE	61	0.0163934	1	FALSE	45	0.177778	1.16319e-10	TRUE
10	99258032	-	ENSG00000155229	MMS19	AGGT	309	0.20712	3.1783e-131	TRUE	322	0.270186	7.97259e-149	TRUE	201	0.313433	3.52745e-122	TRUE	192	0.338542	6.01442e-139	TRUE
10	99517464	+	ENSG00000155256	ZFYVE27	TCCA	372	0.0295699	1	FALSE	201	0.119403	1.35309e-29	TRUE	166	0.0060241	1	FALSE	167	0.0658683	1	FALSE
11	101981563	+	ENSG00000137693	YAP1	GGGG	238	0.0588235	1	FALSE	56	0.107143	1.0409e-07	TRUE	38	0.0526316	1	FALSE	33	0.030303	1	FALSE
11	111599547	+	ENSG00000170145	SIK2	TGAG	82	0.109756	2.20648e-15	TRUE	13	0.153846	1	FALSE	11	0.0909091	1	FALSE	23	0	1	FALSE
11	111599553	+	ENSG00000170145	SIK2	AGGA	82	0.109756	2.20648e-15	TRUE	11	0.181818	1	FALSE	10	0.1	1	FALSE	20	0	1	FALSE
11	113724997	-	ENSG00000048028	USP28	TCCA	245	0.0367347	1	FALSE	101	0.0891089	1	FALSE	58	0.0517241	1	FALSE	54	0.148148	1.26767e-12	TRUE
11	117283542	+	ENSG00000110274	CEP164	AGGG	229	0.0917031	1	FALSE	83	0.168675	3.26365e-27	TRUE	35	0.114286	1	FALSE	57	0.210526	2.93308e-23	TRUE
11	118978268	+	ENSG00000172375	C2CD2L	GAGG	154	0.0714286	1	FALSE	64	0.25	2.53666e-25	TRUE	31	0.16129	1	FALSE	31	0.258065	1	FALSE
11	118983232	+	ENSG00000172375	C2CD2L	TCCA	141	0.0070922	1	FALSE	61	0.180328	1.04818e-16	TRUE	22	0	1	FALSE	27	0.111111	1	FALSE
11	118984917	+	ENSG00000172375	C2CD2L	TCCA	135	0.00740741	1	FALSE	54	0.148148	3.82623e-11	TRUE	24	0	1	FALSE	40	0.075	1	FALSE
11	119180521	-	ENSG00000076706	MCAM	TCCA	99	0.272727	5.87516e-55	TRUE	52	0.192308	2.74973e-07	TRUE	48	0	1	FALSE	20	0.2	1	FALSE
11	119181515	-	ENSG00000076706	MCAM	TCTA	199	0.0251256	1	FALSE	81	0.123457	3.70936e-05	TRUE	71	0	1	FALSE	49	0.0204082	1	FALSE
11	134094791	+	ENSG00000151502	VPS26B	GGGC	231	0.0562771	1	FALSE	164	0.128049	5.51329e-36	TRUE	96	0.0416667	1	FALSE	51	0.0784314	1	FALSE
11	17249880	+	ENSG00000197149	RP11-452G18.2	GCGG	345	0.0753623	1	FALSE	148	0.182432	1.54847e-48	TRUE	110	0.163636	1.3731e-25	TRUE	100	0.1	1.76787e-15	TRUE
11	1780780	-	ENSG00000117984	CTSD	TCCA	348	0.224138	2.14423e-125	TRUE	282	0.141844	2.49199e-44	TRUE	165	0.030303	1	FALSE	139	0.0935252	1	FALSE
11	18528437	-	ENSG00000074319	TSG101	TCCA	554	0.0794224	1	FALSE	244	0.122951	1.37134e-31	TRUE	147	0	1	FALSE	164	0.0487805	1	FALSE
11	19251223	-	ENSG00000129173	E2F8	TCCA	234	0	1	FALSE	129	0.100775	1.49041e-17	TRUE	96	0	1	FALSE	95	0.0315789	1	FALSE
11	3037050	-	ENSG00000110619	CARS	CTGG	1588	0.0365239	1	FALSE	546	0.128205	9.79371e-104	TRUE	484	0.140496	1.27644e-100	TRUE	484	0.132231	4.18863e-70	TRUE
11	32112800	+	ENSG00000049449	RCN1	TGGT	3125	0.10528	0	TRUE	580	0.105172	1.53963e-63	TRUE	491	0.112016	4.95249e-52	TRUE	425	0.131765	4.80056e-53	TRUE
11	3848364	-	ENSG00000177105	RHOG	TCCA	150	0.513333	3.39299e-177	TRUE	79	0.227848	4.26536e-22	TRUE	26	0	1	FALSE	46	0.130435	1.11208e-07	TRUE
11	44331198	-	ENSG00000052850	ALX4	TCCA	72	0.138889	5.13356e-18	TRUE	66	0.030303	1	FALSE	26	0	1	FALSE	39	0	1	FALSE
11	45954752	-	ENSG00000135365	PHF21A	TCCA	267	0	1	FALSE	90	0.0555556	1	FALSE	65	0	1	FALSE	66	0.166667	3.13459e-14	TRUE
11	45992741	-	ENSG00000135365	PHF21A	TCCA	137	0.00729927	1	FALSE	46	0.152174	3.24582e-10	TRUE	37	0	1	FALSE	34	0.117647	1	FALSE
11	46401805	+	ENSG00000149091	DGKZ	AGGA	73	0.150685	2.09619e-19	TRUE	28	0.214286	1	FALSE	26	0.115385	1	FALSE	20	0.3	1	FALSE
11	46694887	+	ENSG00000175224	ATG13	AGTG	552	0.0362319	1	FALSE	208	0.100962	6.80957e-35	TRUE	150	0.113333	1.27743e-21	TRUE	136	0.0588235	1	FALSE
11	46699909	-	ENSG00000175220	ARHGAP1	AGGG	233	0.0386266	1	FALSE	124	0.104839	1.92391e-16	TRUE	44	0.0454545	1	FALSE	49	0.0204082	1	FALSE
11	47238573	+	ENSG00000134574	DDB2	AAGG	559	0.0161002	1	FALSE	397	0.128463	5.98645e-70	TRUE	276	0.119565	5.60496e-31	TRUE	265	0.10566	5.89949e-27	TRUE
11	47436655	+	ENSG00000165915	SLC39A13	TCTA	348	0.0603448	1	FALSE	153	0.143791	9.08512e-23	TRUE	114	0.0175439	1	FALSE	71	0.0422535	1	FALSE
11	490937	+	ENSG00000174915	PTDSS2	AGGG	162	0.111111	2.02645e-29	TRUE	83	0.108434	7.60908e-06	TRUE	38	0.105263	1	FALSE	52	0.0384615	1	FALSE
11	61116954	-	ENSG00000162144	CYB561A3	TCTA	284	0.0352113	1	FALSE	99	0.121212	1.81822e-23	TRUE	55	0	1	FALSE	63	0.047619	1	FALSE
11	61634143	+	ENSG00000134824	FADS2	TGGG	176	0.0568182	1	FALSE	44	0.181818	8.65617e-07	TRUE	34	0.0294118	1	FALSE	0		1	FALSE
11	61723119	+	ENSG00000167995	BEST1	CGGG	86	0.116279	3.08476e-19	TRUE	0		1	FALSE	0		1	FALSE	0		1	FALSE
11	62105494	+	ENSG00000162174	ASRGL1	TCCA	637	0.0423862	1	FALSE	68	0.132353	4.50894e-18	TRUE	48	0.0208333	1	FALSE	45	0.0444444	1	FALSE
11	63526363	+	ENSG00000133318	RTN3	AGGG	1558	0.1457	0	TRUE	522	0.216475	3.36591e-166	TRUE	476	0.195378	5.71903e-99	TRUE	417	0.218225	1.45132e-85	TRUE
11	63528821	-	ENSG00000188070	C11orf95	TCCA	209	0.114833	3.01674e-37	TRUE	86	0.116279	1.79023e-18	TRUE	63	0	1	FALSE	53	0.0188679	1	FALSE
11	64001539	+	ENSG00000110011	DNAJC4	TCCA	43	0.232558	1.0421e-22	TRUE	13	0.153846	1	FALSE	13	0	1	FALSE	10	0	1	FALSE
11	64052692	+	ENSG00000173264	GPR137	GGGG	98	0.0510204	1	FALSE	43	0.0465116	1	FALSE	34	0.323529	1	FALSE	33	0.121212	6.36877e-05	TRUE
11	64055913	+	ENSG00000173264	GPR137	CGGG	168	0.333333	6.64454e-124	TRUE	69	0.289855	2.44145e-36	TRUE	55	0.309091	2.33582e-24	TRUE	27	0.333333	1	FALSE
11	64563846	-	ENSG00000168067	MAP4K2	TGGG	38	0.105263	8.39583e-05	TRUE	57	0.0175439	1	FALSE	33	0	1	FALSE	0		1	FALSE
11	64940157	+	ENSG00000204710	SPDYC	ATGG	74	0.108108	3.65549e-10	TRUE	0		1	FALSE	0		1	FALSE	0		1	FALSE
11	65306695	-	ENSG00000168056	LTBP3	GAGT	339	0.0353982	1	FALSE	148	0.101351	9.14786e-14	TRUE	109	0.174312	8.64854e-20	TRUE	106	0.141509	1.97478e-11	TRUE
11	65321686	-	ENSG00000168056	LTBP3	AGGG	76	0.381579	8.96906e-65	TRUE	11	0.272727	1	FALSE	11	0.0909091	1	FALSE	10	0.3	1	FALSE
11	65421919	-	ENSG00000173039	RELA	AGGA	185	0.0378378	1	FALSE	56	0.142857	1.05782e-12	TRUE	36	0.138889	1	FALSE	35	0.2	1.9231e-08	TRUE
11	65684896	-	ENSG00000175573	C11orf68	TCCA	114	0.0263158	1	FALSE	57	0.122807	6.44341e-09	TRUE	27	0	1	FALSE	36	0.0555556	1	FALSE
11	66034954	+	ENSG00000174996	KLC2	GGGA	348	0.106322	1.3361e-67	TRUE	141	0.12766	1.66797e-28	TRUE	61	0.229508	1.1777e-24	TRUE	60	0.0833333	1	FALSE
11	66044158	+	ENSG00000174903	RAB1B	CAGG	633	0.0616114	1	FALSE	319	0.0971787	1	FALSE	197	0.121827	1.57415e-20	TRUE	162	0.0555556	1	FALSE
11	66636370	-	ENSG00000173599	PC	GAGG	205	0.0829268	1	FALSE	73	0.0958904	1	FALSE	59	0.135593	2.86036e-05	TRUE	53	0.0754717	1	FALSE
11	67022940	+	ENSG00000173120	KDM2A	TCCA	411	0.0145985	1	FALSE	187	0.0481283	1	FALSE	88	0	1	FALSE	66	0.121212	5.55229e-10	TRUE
11	67200245	+	ENSG00000175634	RPS6KB2	TCCA	1286	0.514774	0	TRUE	647	0.268934	9.31924e-294	TRUE	484	0.0165289	1	FALSE	398	0.148241	8.60383e-81	TRUE
11	67275914	-	ENSG00000167797	CDK2AP2	TCTA	283	0.0106007	1	FALSE	39	0.128205	1.24455e-06	TRUE	44	0	1	FALSE	30	0.0666667	1	FALSE
11	67758840	-	ENSG00000110057	UNC93B1	TCCA	85	0.0941176	1	FALSE	60	0.0833333	1	FALSE	38	0	1	FALSE	40	0.175	6.78175e-08	TRUE
11	71935932	+	ENSG00000165458	INPPL1	CCGG	292	0.0308219	1	FALSE	60	0.0166667	1	FALSE	51	0	1	FALSE	34	0.117647	7.14056e-05	TRUE
11	71935933	+	ENSG00000165458	INPPL1	CGGG	289	0.0726644	1	FALSE	56	0.0535714	1	FALSE	50	0.12	2.828e-09	TRUE	34	0.0588235	1	FALSE
11	72540472	+	ENSG00000168010	ATG16L2	GAAG	92	0.228261	7.11185e-50	TRUE	12	0.0833333	1	FALSE	24	0.0833333	1	FALSE	14	0.214286	1	FALSE
11	73116374	-	ENSG00000054965	FAM168A	TCCA	144	0.0555556	1	FALSE	41	0.121951	6.52112e-08	TRUE	29	0	1	FALSE	36	0	1	FALSE
11	73789233	-	ENSG00000168014	C2CD3	AGCT	235	0.00425532	1	FALSE	59	0.118644	7.62481e-11	TRUE	51	0	1	FALSE	39	0.025641	1	FALSE
11	803577	-	ENSG00000177595	PIDD	CGGG	227	0.0132159	1	FALSE	188	0.111702	1.31938e-30	TRUE	115	0.0869565	1	FALSE	76	0.0921053	1	FALSE
11	821028	+	ENSG00000177666	PNPLA2	AGGG	68	0.132353	1.9714e-17	TRUE	52	0.173077	6.17038e-19	TRUE	45	0.177778	1.20405e-12	TRUE	36	0.0555556	1	FALSE
11	8704557	+	ENSG00000166441	RPL27A	TCTA	124	0	1	FALSE	37	0.162162	3.44604e-12	TRUE	26	0	1	FALSE	11	0.0909091	1	FALSE
11	8892537	-	ENSG00000166444	ST5	CAGG	44	0.113636	7.17544e-11	TRUE	45	0.111111	2.0981e-08	TRUE	28	0.0357143	1	FALSE	13	0.0769231	1	FALSE
11	8986661	+	ENSG00000254860	TMEM9B-AS1	TCCA	96	0.15625	1.5915e-23	TRUE	11	0.272727	1	FALSE	16	0	1	FALSE	12	0	1	FALSE
12	100559294	-	ENSG00000238105	GOLGA2P5	AGTC	83	0	1	FALSE	28	0	1	FALSE	20	0.3	1.24577e-14	TRUE	22	0	1	FALSE
12	107391384	-	ENSG00000008405	CRY1	AAAT	354	0.079096	1	FALSE	168	0.136905	5.14897e-33	TRUE	177	0.158192	3.07962e-38	TRUE	157	0.152866	2.11049e-27	TRUE
12	108956825	+	ENSG00000136003	ISCU	CGGA	109	0.00917431	1	FALSE	74	0.0135135	1	FALSE	75	0	1	FALSE	55	0.127273	2.63709e-10	TRUE
12	109040588	-	ENSG00000110880	CORO1C	ACAT	209	0.0430622	1	FALSE	128	0.078125	1	FALSE	101	0.118812	2.19813e-14	TRUE	94	0.12766	1.06903e-09	TRUE
12	110368812	-	ENSG00000139436	GIT2	TCCA	94	0.0212766	1	FALSE	44	0.159091	5.76977e-11	TRUE	29	0	1	FALSE	36	0.0277778	1	FALSE
12	111894033	-	ENSG00000204842	ATXN2	TCCA	143	0.00699301	1	FALSE	102	0.166667	5.64454e-29	TRUE	52	0	1	FALSE	58	0.172414	6.64506e-14	TRUE
12	112130547	+	ENSG00000111271	ACAD10	TCCA	282	0.258865	3.65771e-150	TRUE	95	0.2	1.70316e-34	TRUE	65	0.0461538	1	FALSE	44	0.181818	1.26506e-13	TRUE
12	112563821	+	ENSG00000135148	TRAFD1	CGAG	47	0	1	FALSE	90	0.1	1.35308e-15	TRUE	82	0.0365854	1	FALSE	82	0.0731707	1	FALSE
12	112673052	-	ENSG00000173064	HECTD4	TCCA	192	0.09375	1	FALSE	59	0.152542	2.98662e-12	TRUE	55	0	1	FALSE	32	0.0625	1	FALSE
12	118683952	+	ENSG00000240342	RPS2P5	GCGG	5694	0.0807868	1	FALSE	872	0.150229	7.9296e-211	TRUE	625	0.136	8.51195e-127	TRUE	555	0.153153	3.86375e-129	TRUE
12	118814507	+	ENSG00000111707	SUDS3	GGGG	1001	0.143856	7.29462e-266	TRUE	382	0.133508	4.85605e-91	TRUE	397	0.148615	1.6405e-75	TRUE	348	0.146552	2.45809e-77	TRUE
12	120109421	+	ENSG00000111725	PRKAB1	TCCA	38	0	1	FALSE	64	0.109375	1.87453e-11	TRUE	60	0	1	FALSE	63	0.047619	1	FALSE
12	120109470	+	ENSG00000111725	PRKAB1	AAGG	43	0	1	FALSE	65	0.0923077	1	FALSE	73	0.123288	1.3532e-17	TRUE	48	0.104167	1.53237e-08	TRUE
12	120118882	+	ENSG00000111725	PRKAB1	TCCA	400	0.005	1	FALSE	223	0.121076	1.38753e-42	TRUE	141	0	1	FALSE	117	0.0683761	1	FALSE
12	120650755	+	ENSG00000255857	PXN-AS1	AGGT	42	0.238095	1.16038e-23	TRUE	16	0	1	FALSE	13	0.153846	1	FALSE	0		1	FALSE
12	122958380	-	ENSG00000033030	ZCCHC8	TCCA	1632	0.0477941	1	FALSE	633	0.139021	1.8916e-110	TRUE	529	0	1	FALSE	517	0.0599613	1	FALSE
12	123351671	-	ENSG00000139722	VPS37B	TCCA	300	0.00666667	1	FALSE	208	0.105769	2.57058e-28	TRUE	111	0	1	FALSE	80	0.025	1	FALSE
12	123465973	+	ENSG00000182196	ARL6IP4	AGGA	257	0.0466926	1	FALSE	138	0.0797101	1	FALSE	114	0.122807	5.19285e-20	TRUE	113	0.079646	1	FALSE
12	123469254	-	ENSG00000090975	PITPNM2	GAGA	58	0.103448	2.00894e-09	TRUE	28	0.214286	1	FALSE	29	0.0689655	1	FALSE	21	0.285714	1	FALSE
12	125431639	-	ENSG00000150990	DHX37	GGGG	147	0.00680272	1	FALSE	75	0.08	1	FALSE	60	0.0333333	1	FALSE	54	0.148148	1.26548e-13	TRUE
12	132514398	+	ENSG00000183495	EP400	TCCA	484	0.0640496	1	FALSE	219	0.105023	6.91659e-36	TRUE	218	0.00458716	1	FALSE	153	0.0326797	1	FALSE
12	133084927	+	ENSG00000112787	FBRSL1	TCCA	810	0.154321	1.10774e-235	TRUE	332	0.0692771	1	FALSE	301	0	1	FALSE	264	0.0606061	1	FALSE
12	133238145	-	ENSG00000177084	POLE	TCCA	1015	0.119212	7.37794e-213	TRUE	668	0.0958084	1	FALSE	500	0.002	1	FALSE	464	0.0603448	1	FALSE
12	133417230	-	ENSG00000072609	CHFR	TCCA	65	0.0615385	1	FALSE	48	0.1875	1.03835e-16	TRUE	31	0	1	FALSE	32	0.125	1	FALSE
12	1604453	+	ENSG00000082805	ERC1	TCCA	64	0.125	6.41343e-14	TRUE	42	0.166667	7.60306e-13	TRUE	28	0	1	FALSE	43	0.116279	1	FALSE
12	22814028	+	ENSG00000139163	ETNK1	TCCA	389	0.059126	1	FALSE	150	0.146667	5.12857e-38	TRUE	157	0	1	FALSE	124	0.0887097	1	FALSE
12	2929389	+	ENSG00000111203	ITFG2	AGGT	310	0.0322581	1	FALSE	97	0.0515464	1	FALSE	58	0.137931	1.69747e-10	TRUE	85	0.0352941	1	FALSE
12	31743761	-	ENSG00000170456	DENND5B	GGGA	73	0.671233	1.49103e-130	TRUE	33	0.727273	1	FALSE	12	0.666667	1	FALSE	17	0.647059	1	FALSE
12	40499704	-	ENSG00000151229	SLC2A13	GGCG	164	0.268293	7.6696e-79	TRUE	67	0.164179	1.57483e-09	TRUE	62	0.209677	2.89655e-11	TRUE	58	0.206897	1.9831e-10	TRUE
12	46662349	-	ENSG00000111371	SLC38A1	TCCA	968	0.143595	1.52878e-292	TRUE	93	0.0752688	1	FALSE	71	0	1	FALSE	62	0.129032	1	FALSE
12	49359358	-	ENSG00000169884	WNT10B	AGAG	42	0.119048	4.66576e-09	TRUE	37	0.135135	1	FALSE	0		1	FALSE	0		1	FALSE
12	50191002	-	ENSG00000167566	NCKAP5L	TCCA	253	0.00790514	1	FALSE	103	0.145631	1.20492e-21	TRUE	44	0	1	FALSE	70	0.0428571	1	FALSE
12	51589808	-	ENSG00000184271	POU6F1	TCCA	54	0.111111	2.20268e-12	TRUE	23	0	1	FALSE	0		1	FALSE	0		1	FALSE
12	52463988	+	ENSG00000123395	C12orf44	GAGG	629	0.0238474	1	FALSE	159	0.106918	1.06281e-20	TRUE	131	0.0763359	1	FALSE	94	0.117021	7.76148e-11	TRUE
12	53899040	+	ENSG00000139546	TARBP2	TCCA	655	0.273282	0	TRUE	340	0.144118	1.60841e-72	TRUE	277	0.00361011	1	FALSE	285	0.0877193	1	FALSE
12	53928374	-	ENSG00000267281	RP11-793H13.10	TCCA	47	0.12766	2.89173e-10	TRUE	25	0.16	1	FALSE	14	0	1	FALSE	12	0	1	FALSE
12	56396423	+	ENSG00000139531	SUOX	TCCA	55	0.145455	8.9318e-14	TRUE	119	0.12605	2.29429e-18	TRUE	47	0	1	FALSE	53	0.169811	7.47245e-12	TRUE
12	56666531	-	ENSG00000062485	CS	AGAG	1329	0.0571859	1	FALSE	754	0.071618	1	FALSE	502	0.101594	3.40819e-58	TRUE	457	0.0809628	1	FALSE
12	57537464	+	ENSG00000123384	LRP1	TCCA	59	0	1	FALSE	82	0.109756	9.42455e-07	TRUE	62	0	1	FALSE	49	0	1	FALSE
12	57996553	+	ENSG00000166908	PIP4K2C	TCCA	145	0.0689655	1	FALSE	122	0.147541	1.69527e-29	TRUE	60	0	1	FALSE	57	0.122807	1.99643e-07	TRUE
12	57996600	+	ENSG00000166908	PIP4K2C	TCCA	149	0.0268456	1	FALSE	94	0.180851	2.93709e-29	TRUE	57	0	1	FALSE	57	0.122807	8.76481e-08	TRUE
12	58010678	+	ENSG00000240771	ARHGEF25	TGGT	145	0.0413793	1	FALSE	146	0.10274	5.96586e-27	TRUE	135	0.0814815	1	FALSE	123	0.121951	1.95527e-27	TRUE
12	62860751	+	ENSG00000061987	MON2	GGCG	155	0.0322581	1	FALSE	32	0.03125	1	FALSE	39	0.179487	3.32394e-12	TRUE	22	0.0454545	1	FALSE
12	6657570	-	ENSG00000010295	IFFO1	AGGG	39	0.102564	1.16045e-07	TRUE	25	0.08	1	FALSE	20	0.25	1	FALSE	28	0.142857	1	FALSE
12	6857391	-	ENSG00000089693	MLF2	TCCA	438	0.0525114	1	FALSE	365	0.10137	2.00496e-45	TRUE	174	0	1	FALSE	213	0.0892019	1	FALSE
12	74933487	+	ENSG00000253719	ATXN7L3B	TCCA	837	0.108722	3.74254e-172	TRUE	531	0.0696798	1	FALSE	343	0	1	FALSE	398	0.0502513	1	FALSE
12	76953256	-	ENSG00000091039	OSBPL8	GGGG	407	0.36855	2.58311e-290	TRUE	158	0.398734	4.85554e-106	TRUE	148	0.412162	1.04436e-106	TRUE	137	0.40146	4.1635e-102	TRUE
12	8186367	+	ENSG00000065970	FOXJ2	TCCA	106	0.0471698	1	FALSE	39	0.153846	1.26191e-08	TRUE	32	0	1	FALSE	22	0	1	FALSE
12	90102544	-	ENSG00000070961	ATP2B1	GAGG	62	0.129032	6.5056e-14	TRUE	40	0.15	1	FALSE	0		1	FALSE	12	0	1	FALSE
12	97347001	+	ENSG00000139350	NEDD1	AAAA	116	0.0775862	1	FALSE	34	0.117647	2.09762e-05	TRUE	43	0.116279	9.5061e-05	TRUE	48	0.125	5.50899e-09	TRUE
12	99039429	+	ENSG00000120868	APAF1	CAGG	61	0.196721	3.79636e-24	TRUE	48	0.333333	5.30698e-32	TRUE	25	0.52	1	FALSE	38	0.263158	1	FALSE
12	99039537	+	ENSG00000120868	APAF1	TCCA	183	0.0491803	1	FALSE	127	0.173228	5.29616e-39	TRUE	112	0	1	FALSE	81	0.123457	2.88827e-12	TRUE
13	103299576	+	ENSG00000134900	TPP2	TCCA	90	0.0222222	1	FALSE	78	0.217949	2.52573e-27	TRUE	78	0	1	FALSE	82	0.121951	5.13978e-10	TRUE
13	107143261	-	ENSG00000125266	EFNB2	TCCA	64	0.203125	2.01468e-24	TRUE	34	0.147059	4.31115e-09	TRUE	14	0	1	FALSE	31	0.0322581	1	FALSE
13	110827008	-	ENSG00000187498	COL4A1	AGGC	188	0.0904255	1	FALSE	116	0.112069	1.34532e-07	TRUE	156	0.147436	2.23007e-10	TRUE	129	0.124031	1.81868e-05	TRUE
13	111567237	-	ENSG00000088448	ANKRD10	AGCG	69	0.0869565	1	FALSE	38	0.105263	5.55871e-05	TRUE	11	0	1	FALSE	37	0.135135	8.72917e-07	TRUE
13	113979691	-	ENSG00000139835	GRTP1	GAGG	64	0.03125	1	FALSE	75	0.0266667	1	FALSE	42	0.119048	5.32447e-05	TRUE	34	0	1	FALSE
14	102482327	+	ENSG00000197102	DYNC1H1	TCCA	556	0.129496	8.98882e-133	TRUE	357	0.0588235	1	FALSE	235	0	1	FALSE	207	0.0434783	1	FALSE
14	102717291	-	ENSG00000080823	MOK	GGAG	37	0	1	FALSE	59	0.101695	1.07304e-10	TRUE	37	0.189189	1	FALSE	44	0.0454545	1	FALSE
14	102786315	+	ENSG00000022976	ZNF839	GCGG	163	0.0184049	1	FALSE	45	0.111111	6.18408e-11	TRUE	35	0.0571429	1	FALSE	16	0	1	FALSE
14	102814850	-	ENSG00000100865	CINP	AGGC	534	0.0805243	1	FALSE	367	0.166213	1.68278e-83	TRUE	269	0.141264	2.94361e-51	TRUE	303	0.158416	1.09717e-62	TRUE
14	103376331	+	ENSG00000131323	TRAF3	CGGG	169	0.177515	6.44661e-59	TRUE	30	0.133333	1	FALSE	12	0	1	FALSE	0		1	FALSE
14	103376332	+	ENSG00000131323	TRAF3	GGGG	175	0.177143	8.02418e-61	TRUE	31	0.129032	1	FALSE	12	0	1	FALSE	0		1	FALSE
14	104037976	+	ENSG00000256500	RP11-73M18.2	TCCA	190	0.0947368	1	FALSE	78	0.179487	4.68965e-23	TRUE	66	0	1	FALSE	74	0.0405405	1	FALSE
14	104206207	-	ENSG00000088808	PPP1R13B	TCCA	64	0	1	FALSE	58	0.103448	1.3492e-09	TRUE	46	0	1	FALSE	33	0.030303	1	FALSE
14	105288652	+	ENSG00000258701	LINC00638	GGAG	48	0.104167	1.64995e-09	TRUE	0		1	FALSE	0		1	FALSE	0		1	FALSE
14	105361100	+	ENSG00000099814	CEP170B	AGGA	277	0.158845	8.34514e-83	TRUE	116	0.146552	7.67612e-25	TRUE	73	0.123288	1.15182e-11	TRUE	64	0.265625	1.11264e-20	TRUE
14	20811393	-	ENSG00000259001	RPPH1	AGGA	0		1	FALSE	63	0.047619	1	FALSE	55	0.145455	9.36395e-13	TRUE	74	0.135135	3.9756e-05	TRUE
14	21561177	-	ENSG00000165804	ZNF219	GCGG	158	0.00632911	1	FALSE	134	0.0298507	1	FALSE	62	0.0483871	1	FALSE	55	0.127273	6.0304e-06	TRUE
14	21561369	-	ENSG00000165804	ZNF219	TCCA	133	0.0075188	1	FALSE	76	0.236842	6.11728e-24	TRUE	55	0	1	FALSE	44	0.0681818	1	FALSE
14	21929015	-	ENSG00000129472	RAB2B	AGAT	238	0.092437	1	FALSE	86	0.162791	2.75196e-17	TRUE	83	0.0722892	1	FALSE	76	0.131579	1.02198e-07	TRUE
14	21929024	-	ENSG00000129472	RAB2B	AAGG	217	0.119816	1.44309e-27	TRUE	83	0.180723	5.94558e-19	TRUE	73	0.0958904	1	FALSE	67	0.223881	1.62288e-14	TRUE
14	21929025	-	ENSG00000129472	RAB2B	CAAG	210	0.133333	9.35409e-31	TRUE	79	0.164557	2.82451e-16	TRUE	76	0.131579	2.46603e-08	TRUE	63	0.238095	7.61685e-15	TRUE
14	23072297	+	ENSG00000100439	ABHD4	TCCA	129	0	1	FALSE	70	0.2	1.16551e-23	TRUE	35	0	1	FALSE	14	0.0714286	1	FALSE
14	23345376	+	ENSG00000197324	LRP10	GGGA	341	0.00293255	1	FALSE	213	0.0375587	1	FALSE	162	0.0617284	1	FALSE	139	0.100719	4.97288e-10	TRUE
14	23816078	-	ENSG00000092096	SLC22A17	TCCA	72	0.333333	6.7544e-49	TRUE	31	0.0967742	1	FALSE	15	0	1	FALSE	13	0.153846	1	FALSE
14	24109046	+	ENSG00000100867	DHRS2	AGGG	326	0	1	FALSE	89	0.0786517	1	FALSE	55	0.0363636	1	FALSE	66	0.121212	2.65786e-09	TRUE
14	24780473	+	ENSG00000272658	LTB4R2	AGCG	91	0.549451	1.18542e-124	TRUE	57	0.438596	1.10324e-52	TRUE	36	0.444444	1.34798e-30	TRUE	15	0.133333	1	FALSE
14	30396633	-	ENSG00000184304	PRKD1	AGGG	145	0.17931	7.70054e-53	TRUE	33	0	1	FALSE	14	0.142857	1	FALSE	17	0.117647	1	FALSE
14	31676316	-	ENSG00000092148	HECTD1	GGGA	137	0.0875912	1	FALSE	81	0.0617284	1	FALSE	81	0.197531	2.43321e-26	TRUE	53	0.169811	1.16533e-15	TRUE
14	50052737	-	ENSG00000213741	RPS29	CGGA	40514	0.0898949	1	FALSE	34040	0.101586	0	TRUE	34339	0.0920236	1	FALSE	34213	0.089995	1	FALSE
14	52508974	-	ENSG00000087303	NID2	GTGG	36	0.25	1.00076e-16	TRUE	62	0.0967742	1	FALSE	58	0.0689655	1	FALSE	66	0.121212	1.66289e-09	TRUE
14	52534737	-	ENSG00000087303	NID2	GAGA	46	0.23913	6.83756e-20	TRUE	53	0.0566038	1	FALSE	32	0.03125	1	FALSE	29	0.0344828	1	FALSE
14	57878532	+	ENSG00000139977	NAA30	TCCA	60	0.05	1	FALSE	37	0.162162	5.04219e-09	TRUE	0		1	FALSE	13	0.153846	1	FALSE
14	60620694	-	ENSG00000100612	DHRS7	TCCA	2456	0.131515	0	TRUE	856	0.149533	8.16316e-199	TRUE	639	0.00312989	1	FALSE	572	0.0839161	1	FALSE
14	65413377	-	ENSG00000139998	RAB15	TCCA	200	0.465	3.95022e-186	TRUE	72	0.222222	2.74967e-28	TRUE	62	0.016129	1	FALSE	80	0.0875	1	FALSE
14	69619513	-	ENSG00000139990	DCAF5	TCCA	255	0.0313725	1	FALSE	184	0.0978261	1	FALSE	121	0.00826446	1	FALSE	88	0.113636	8.03307e-14	TRUE
14	74763384	-	ENSG00000119688	ABCD4	AGGG	42	0.142857	2.37658e-12	TRUE	0		1	FALSE	10	0.3	1	FALSE	0		1	FALSE
14	76165540	+	ENSG00000119685	TTLL5	GAAG	45	0	1	FALSE	36	0.111111	1.98879e-05	TRUE	27	0	1	FALSE	32	0.03125	1	FALSE
14	76286484	+	ENSG00000119685	TTLL5	TCCA	109	0.0458716	1	FALSE	109	0.146789	2.05077e-21	TRUE	69	0	1	FALSE	95	0.136842	4.71276e-14	TRUE
14	77248339	-	ENSG00000258301	RP11-488C13.5	TCCA	187	0.026738	1	FALSE	48	0.1875	2.00558e-17	TRUE	45	0	1	FALSE	62	0.0967742	1	FALSE
14	77254093	-	ENSG00000013523	ANGEL1	TCCA	533	0.148218	6.86859e-140	TRUE	181	0.121547	1.24044e-32	TRUE	107	0	1	FALSE	126	0.0714286	1	FALSE
14	77787122	-	ENSG00000009830	POMT2	GGGG	79	0.35443	1.47605e-71	TRUE	50	0.58	3.59978e-71	TRUE	11	0.636364	1	FALSE	12	0.416667	1	FALSE
14	91976462	-	ENSG00000100796	SMEK1	AGGG	238	0	1	FALSE	90	0.0111111	1	FALSE	64	0.03125	1	FALSE	48	0.104167	6.21309e-06	TRUE
14	92629336	+	ENSG00000165934	CPSF2	TCCA	348	0.117816	1.17632e-73	TRUE	89	0.0786517	1	FALSE	65	0	1	FALSE	56	0.0535714	1	FALSE
14	93118486	+	ENSG00000100599	RIN3	TCCA	66	0.121212	8.13366e-17	TRUE	11	0	1	FALSE	0		1	FALSE	11	0	1	FALSE
14	95899662	-	ENSG00000176438	SYNE3	TGGA	39	0.102564	5.27128e-08	TRUE	11	0	1	FALSE	11	0	1	FALSE	0		1	FALSE
15	30763530	+	ENSG00000215302	CTD-3092A11.1	GCGG	140	0.0142857	1	FALSE	50	0.02	1	FALSE	48	0.145833	1.52682e-11	TRUE	47	0	1	FALSE
15	40094074	-	ENSG00000166073	GPR176	TCCA	56	0.160714	5.53085e-18	TRUE	37	0	1	FALSE	13	0	1	FALSE	18	0.0555556	1	FALSE
15	41059608	+	ENSG00000137880	GCHFR	TCCA	93	0.0752688	1	FALSE	69	0.144928	1.22625e-06	TRUE	0		1	FALSE	55	0.0727273	1	FALSE
15	42192236	-	ENSG00000103966	EHD4	TCCA	265	0.116981	4.653e-50	TRUE	155	0.0967742	1	FALSE	102	0	1	FALSE	86	0.0348837	1	FALSE
15	44888286	-	ENSG00000104133	SPG11	TCCA	83	0.0722892	1	FALSE	43	0.0930233	1	FALSE	14	0	1	FALSE	21	0.238095	1.10419e-12	TRUE
15	56142878	-	ENSG00000069869	NEDD4	TCCA	130	0.184615	3.63096e-39	TRUE	31	0.16129	1	FALSE	0		1	FALSE	26	0.0769231	1	FALSE
15	65255799	-	ENSG00000090487	SPG21	TCCA	149	0.114094	2.636e-28	TRUE	158	0.158228	2.5742e-23	TRUE	84	0	1	FALSE	93	0.0860215	1	FALSE
15	66679289	+	ENSG00000169032	MAP2K1	GGCG	173	0.260116	1.45345e-99	TRUE	42	0.261905	5.14676e-15	TRUE	31	0.290323	1	FALSE	43	0.511628	1.94341e-39	TRUE
15	67546870	-	ENSG00000103591	AAGAB	TCCA	86	0	1	FALSE	54	0.111111	9.12179e-10	TRUE	40	0	1	FALSE	31	0.0645161	1	FALSE
15	72118336	-	ENSG00000066933	MYO9A	AAAA	49	0.102041	1.57104e-10	TRUE	13	0.307692	1	FALSE	22	0.181818	1	FALSE	30	0.1	1	FALSE
15	72118350	-	ENSG00000066933	MYO9A	AAAA	47	0.106383	1.26986e-10	TRUE	14	0.142857	1	FALSE	11	0.363636	1	FALSE	25	0.28	1	FALSE
15	73023743	+	ENSG00000140463	BBS4	TCCA	233	0.459227	1.30271e-227	TRUE	123	0.292683	7.58255e-58	TRUE	98	0.0306122	1	FALSE	87	0.103448	3.52373e-11	TRUE
15	74280984	-	ENSG00000067221	STOML1	GGGA	161	0	1	FALSE	66	0.106061	1.76901e-09	TRUE	61	0	1	FALSE	47	0.0425532	1	FALSE
15	74888094	+	ENSG00000179361	ARID3B	TCCA	388	0.0257732	1	FALSE	98	0.122449	4.54511e-20	TRUE	45	0	1	FALSE	39	0.0512821	1	FALSE
15	74889504	+	ENSG00000179361	ARID3B	AGGG	608	0.0246711	1	FALSE	196	0.117347	4.33753e-38	TRUE	131	0.0992366	1	FALSE	114	0.131579	3.65528e-27	TRUE
15	74889526	+	ENSG00000179361	ARID3B	TCCA	631	0.0142631	1	FALSE	193	0.186528	2.30516e-66	TRUE	148	0	1	FALSE	130	0.0461538	1	FALSE
15	74923387	-	ENSG00000179151	EDC3	TGAG	420	0.111905	4.51957e-79	TRUE	349	0.154728	7.58081e-86	TRUE	225	0.213333	5.07828e-76	TRUE	216	0.194444	1.05903e-67	TRUE
15	75631889	+	ENSG00000140365	COMMD4	GGGC	177	0.0338983	1	FALSE	150	0.02	1	FALSE	117	0.034188	1	FALSE	55	0.109091	1.66872e-07	TRUE
15	76135802	+	ENSG00000140367	UBE2Q2	AAAG	52	0.211538	9.16514e-23	TRUE	34	0.147059	1	FALSE	16	0.0625	1	FALSE	11	0.181818	1	FALSE
15	77906731	-	ENSG00000169783	LINGO1	TCCA	189	0.142857	1.57188e-36	TRUE	154	0.0649351	1	FALSE	114	0.00877193	1	FALSE	98	0.0510204	1	FALSE
15	82443952	-	ENSG00000140598	EFTUD1	TCCA	322	0.0652174	1	FALSE	136	0.198529	6.34799e-45	TRUE	159	0.0251572	1	FALSE	146	0.212329	1.84544e-48	TRUE
15	82706823	+	ENSG00000225273	UBE2Q2P2	AGAG	81	0.0123457	1	FALSE	47	0.106383	1.21704e-07	TRUE	66	0.0606061	1	FALSE	43	0.0232558	1	FALSE
15	91425541	+	ENSG00000140564	FURIN	TCCA	364	0.631868	0	TRUE	179	0.284916	4.83961e-68	TRUE	114	0.0438596	1	FALSE	87	0.275862	5.73614e-30	TRUE
16	1495765	-	ENSG00000103249	CLCN7	GAGG	418	0.0669856	1	FALSE	251	0.119522	1.37437e-41	TRUE	144	0.131944	1.64882e-23	TRUE	134	0.19403	2.594e-27	TRUE
16	16235533	+	ENSG00000103222	ABCC1	TCCA	303	0.108911	1.59021e-60	TRUE	117	0.042735	1	FALSE	88	0	1	FALSE	62	0.0322581	1	FALSE
16	16454040	+	ENSG00000227827	RP11-958N24.2	GCGG	118	0.101695	1.06579e-23	TRUE	0		1	FALSE	0		1	FALSE	0		1	FALSE
16	19644460	+	ENSG00000103544	C16orf62	TCCA	84	0	1	FALSE	42	0.166667	1.16815e-13	TRUE	46	0	1	FALSE	34	0.0294118	1	FALSE
16	2014563	-	ENSG00000140988	RPS2	GCGG	8282	0.0863318	1	FALSE	1295	0.12973	3.50782e-265	TRUE	825	0.0969697	1	FALSE	755	0.143046	5.90415e-153	TRUE
16	2027167	+	ENSG00000183751	TBL3	AGGC	525	0.0419048	1	FALSE	258	0.0465116	1	FALSE	148	0.0135135	1	FALSE	148	0.101351	3.05132e-19	TRUE
16	20817630	-	ENSG00000196678	ERI2	TCTA	127	0.015748	1	FALSE	44	0.113636	1.26021e-05	TRUE	30	0	1	FALSE	10	0.1	1	FALSE
16	2225897	+	ENSG00000131653	TRAF7	TCCA	384	0.380208	0	TRUE	319	0.131661	6.12549e-46	TRUE	196	0.0102041	1	FALSE	192	0.109375	9.13715e-19	TRUE
16	23464260	-	ENSG00000168434	COG7	GGCC	204	0.00490196	1	FALSE	76	0.131579	1.6509e-10	TRUE	70	0.0142857	1	FALSE	49	0	1	FALSE
16	2506715	+	ENSG00000162063	CCNF	CTGG	162	0.0432099	1	FALSE	218	0.119266	1.05581e-40	TRUE	150	0.0666667	1	FALSE	168	0.077381	1	FALSE
16	28223106	-	ENSG00000169180	XPO6	GAGG	181	0.104972	1.1239e-35	TRUE	54	0.111111	2.5978e-08	TRUE	25	0.08	1	FALSE	25	0.16	1	FALSE
16	2946591	+	ENSG00000162076	FLYWCH2	TCCA	801	0.117353	8.23761e-150	TRUE	168	0.0654762	1	FALSE	143	0	1	FALSE	78	0.0769231	1	FALSE
16	29624677	-	ENSG00000260727	SLC7A5P1	TCCA	230	0	1	FALSE	70	0.114286	1.95509e-12	TRUE	42	0	1	FALSE	23	0	1	FALSE
16	29624871	-	ENSG00000260727	SLC7A5P1	GCGC	144	0	1	FALSE	38	0.105263	5.28011e-06	TRUE	41	0.0487805	1	FALSE	29	0.0689655	1	FALSE
16	29857604	+	ENSG00000013364	MVP	GGTG	88	0	1	FALSE	56	0.107143	0.000203001	TRUE	58	0.0689655	1	FALSE	40	0	1	FALSE
16	29896970	-	ENSG00000174938	SEZ6L2	TCTA	112	0.205357	3.23169e-53	TRUE	37	0.135135	1	FALSE	42	0.047619	1	FALSE	33	0.030303	1	FALSE
16	29979433	+	ENSG00000149932	TMEM219	AGGA	833	0.242497	0	TRUE	309	0.142395	5.61594e-60	TRUE	217	0.175115	4.10931e-52	TRUE	195	0.220513	2.89236e-40	TRUE
16	30106579	-	ENSG00000090238	YPEL3	TCCA	120	0	1	FALSE	128	0.210938	2.25173e-43	TRUE	43	0	1	FALSE	67	0.0597015	1	FALSE
16	30128527	-	ENSG00000102882	MAPK3	TCCA	737	0.594301	0	TRUE	288	0.309028	2.30693e-152	TRUE	185	0.0324324	1	FALSE	164	0.128049	9.22699e-13	TRUE
16	30723378	+	ENSG00000080603	SRCAP	TCCA	697	0.0473458	1	FALSE	308	0.103896	8.04063e-52	TRUE	268	0	1	FALSE	312	0.0705128	1	FALSE
16	30793008	-	ENSG00000102870	ZNF629	TCCA	198	0.0151515	1	FALSE	49	0.183673	8.29379e-19	TRUE	58	0	1	FALSE	50	0.04	1	FALSE
16	30794052	-	ENSG00000102870	ZNF629	GGGT	285	0.0631579	1	FALSE	93	0.150538	3.27905e-27	TRUE	74	0.0945946	1	FALSE	55	0.163636	1.79915e-13	TRUE
16	31087897	+	ENSG00000167395	ZNF646	TCCA	114	0	1	FALSE	60	0.166667	3.73218e-17	TRUE	26	0	1	FALSE	35	0.0285714	1	FALSE
16	3169789	+	ENSG00000122386	ZNF205	TCCA	334	0.0389222	1	FALSE	153	0.130719	1.49907e-27	TRUE	116	0	1	FALSE	89	0.0674157	1	FALSE
16	422173	-	ENSG00000129925	TMEM8A	TCCA	345	0.0898551	1	FALSE	134	0.0820896	1	FALSE	76	0	1	FALSE	86	0.104651	1.61443e-08	TRUE
16	4563003	-	ENSG00000089486	CDIP1	CAGG	594	0.210438	1.93973e-249	TRUE	176	0.255682	2.29603e-63	TRUE	104	0.230769	2.62405e-26	TRUE	95	0.242105	1.01532e-21	TRUE
16	48386428	+	ENSG00000102910	LONP2	CAGC	290	0.22069	1.3791e-126	TRUE	119	0.176471	4.91814e-31	TRUE	114	0.166667	3.52121e-25	TRUE	143	0.111888	2.61285e-17	TRUE
16	56362604	+	ENSG00000087258	GNAO1	AGAG	60	0.183333	5.71933e-23	TRUE	31	0.225806	4.31383e-17	TRUE	12	0.166667	1	FALSE	40	0.275	3.44523e-07	TRUE
16	620038	+	ENSG00000007541	PIGQ	GGGG	334	0.158683	2.94798e-109	TRUE	58	0.224138	1.2236e-21	TRUE	32	0.25	1	FALSE	16	0.25	1	FALSE
16	66969432	+	ENSG00000172831	CES2	TCCA	232	0.0431034	1	FALSE	210	0.171429	2.4034e-48	TRUE	84	0.0119048	1	FALSE	99	0.040404	1	FALSE
16	69875949	+	ENSG00000198373	WWP2	TCCA	186	0.0268817	1	FALSE	120	0.125	7.86382e-22	TRUE	101	0	1	FALSE	105	0.0666667	1	FALSE
16	699646	+	ENSG00000161996	WDR90	CGGG	169	0.0769231	1	FALSE	55	0.218182	9.00433e-18	TRUE	33	0.030303	1	FALSE	18	0.166667	1	FALSE
16	69975074	+	ENSG00000198373	WWP2	TCCA	100	0.05	1	FALSE	71	0.15493	1.04801e-13	TRUE	53	0	1	FALSE	18	0.111111	1	FALSE
16	70349955	+	ENSG00000260537	RP11-529K1.3	GGGA	499	0.0440882	1	FALSE	175	0.0742857	1	FALSE	155	0.0645161	1	FALSE	130	0.123077	3.53974e-19	TRUE
16	70359510	+	ENSG00000260537	RP11-529K1.3	TCCA	548	0.0109489	1	FALSE	142	0.0492958	1	FALSE	113	0	1	FALSE	92	0.108696	3.10795e-11	TRUE
16	70390098	+	ENSG00000168872	DDX19A	GGGA	510	0.133333	1.66178e-118	TRUE	248	0.120968	7.1164e-46	TRUE	210	0.0952381	1	FALSE	216	0.0925926	1	FALSE
16	706388	+	ENSG00000161996	WDR90	TGGA	227	0.0264317	1	FALSE	85	0.0117647	1	FALSE	39	0	1	FALSE	41	0.146341	4.91441e-06	TRUE
16	84095008	-	ENSG00000140943	MBTPS1	TGAG	67	0.104478	2.07538e-11	TRUE	17	0.0588235	1	FALSE	12	0.166667	1	FALSE	0		1	FALSE
16	88643569	+	ENSG00000158545	ZC3H18	TCCA	517	0.0348162	1	FALSE	177	0.0847458	1	FALSE	197	0	1	FALSE	180	0.116667	5.68e-28	TRUE
16	88696960	+	ENSG00000158545	ZC3H18	TCCA	750	0.166667	6.0025e-246	TRUE	342	0.157895	1.69535e-87	TRUE	240	0.0416667	1	FALSE	246	0.150407	1.14335e-51	TRUE
16	88721771	-	ENSG00000167508	MVD	GGGA	273	0.150183	1.10812e-74	TRUE	195	0.0871795	1	FALSE	108	0.0648148	1	FALSE	97	0.185567	8.77288e-19	TRUE
16	88875580	+	ENSG00000167513	CDT1	TCCA	160	0	1	FALSE	102	0.166667	4.36616e-25	TRUE	124	0.016129	1	FALSE	147	0.170068	5.40008e-35	TRUE
16	89366886	-	ENSG00000167522	ANKRD11	AGGG	197	0	1	FALSE	71	0.0704225	1	FALSE	75	0.0266667	1	FALSE	43	0.139535	8.94375e-08	TRUE
16	89366896	-	ENSG00000167522	ANKRD11	AGAG	187	0.0374332	1	FALSE	67	0.0447761	1	FALSE	57	0.105263	3.51394e-09	TRUE	45	0.0888889	1	FALSE
16	89620212	+	ENSG00000197912	SPG7	GACC	477	0.197065	7.19994e-194	TRUE	256	0.242188	1.46698e-107	TRUE	219	0.273973	3.82183e-94	TRUE	173	0.289017	3.94228e-75	TRUE
16	89831446	-	ENSG00000187741	FANCA	AGAG	315	0.0793651	1	FALSE	129	0.224806	8.44168e-46	TRUE	42	0.0952381	1	FALSE	59	0.0847458	1	FALSE
16	89971324	+	ENSG00000141002	TCF25	AGAG	79	0.455696	6.51946e-94	TRUE	32	0.5	6.87716e-32	TRUE	0		1	FALSE	0		1	FALSE
17	10600616	-	ENSG00000133028	SCO1	GAGG	854	0.133489	6.87354e-183	TRUE	649	0.151002	3.16446e-165	TRUE	466	0.150215	4.72104e-111	TRUE	413	0.205811	3.63304e-130	TRUE
17	12899924	-	ENSG00000006744	ELAC2	AGGG	590	0.116949	5.87107e-116	TRUE	560	0.1125	2.20476e-103	TRUE	397	0.103275	2.74202e-66	TRUE	329	0.112462	5.57382e-58	TRUE
17	15971351	-	ENSG00000141027	NCOR1	TCCA	308	0.207792	3.13568e-128	TRUE	175	0.148571	9.93878e-39	TRUE	126	0.00793651	1	FALSE	116	0.103448	2.83272e-15	TRUE
17	17090679	+	ENSG00000133030	MPRIP	AGGA	308	0.0779221	1	FALSE	141	0.120567	4.04492e-24	TRUE	125	0.096	1	FALSE	103	0.0970874	1	FALSE
17	17122415	-	ENSG00000154803	FLCN	AGAG	186	0.00537634	1	FALSE	103	0.15534	7.76007e-29	TRUE	90	0.144444	4.08046e-18	TRUE	83	0.060241	1	FALSE
17	19246757	-	ENSG00000108641	B9D1	AGGG	403	0.245658	1.51512e-180	TRUE	111	0.225225	3.43637e-48	TRUE	101	0.217822	6.89274e-32	TRUE	97	0.154639	8.29737e-15	TRUE
17	2225971	-	ENSG00000167721	TSR1	AAAA	591	0.0558376	1	FALSE	233	0.111588	9.56113e-44	TRUE	258	0.139535	8.92322e-58	TRUE	245	0.0897959	1	FALSE
17	25937195	+	ENSG00000141068	KSR1	TCCA	193	0.0932642	1	FALSE	146	0.239726	3.25684e-51	TRUE	135	0	1	FALSE	126	0.174603	6.7777e-25	TRUE
17	26672182	+	ENSG00000109079	TNFAIP1	TCCA	126	0.0634921	1	FALSE	81	0.148148	1.89038e-16	TRUE	47	0.0425532	1	FALSE	32	0.15625	1	FALSE
17	26699025	+	ENSG00000004139	SARM1	CGGG	76	0.210526	1.14922e-35	TRUE	0		1	FALSE	0		1	FALSE	0		1	FALSE
17	26699306	+	ENSG00000004139	SARM1	GCGG	101	0.158416	4.26402e-33	TRUE	10	0.1	1	FALSE	0		1	FALSE	0		1	FALSE
17	27436967	-	ENSG00000196535	MYO18A	GAGG	77	0.0779221	1	FALSE	68	0.0735294	1	FALSE	35	0.2	2.25622e-10	TRUE	40	0.2	1	FALSE
17	27945067	-	ENSG00000167549	CORO6	GGTA	58	0.155172	1.21054e-09	TRUE	29	0.103448	1	FALSE	32	0	1	FALSE	25	0	1	FALSE
17	29864555	+	ENSG00000131242	RAB11FIP4	TGGG	79	0.139241	1.0101e-22	TRUE	31	0.0967742	1	FALSE	10	0.2	1	FALSE	19	0.0526316	1	FALSE
17	30348878	+	ENSG00000185158	LRRC37B	TCCA	30	0	1	FALSE	35	0.285714	2.03989e-16	TRUE	14	0	1	FALSE	16	0.125	1	FALSE
17	33427583	-	ENSG00000185379	RAD51D	TCTA	167	0.00598802	1	FALSE	50	0.1	3.93454e-07	TRUE	41	0	1	FALSE	26	0.0384615	1	FALSE
17	3527496	-	ENSG00000262304	SHPK	CGGT	169	0.0710059	1	FALSE	123	0.121951	2.82756e-23	TRUE	119	0.0840336	1	FALSE	77	0.103896	1.28378e-10	TRUE
17	35346663	+	ENSG00000108270	AATF	CTGA	844	0.063981	1	FALSE	541	0.142329	1.14295e-115	TRUE	483	0.10352	8.91096e-60	TRUE	391	0.143223	5.31347e-87	TRUE
17	35838236	+	ENSG00000108264	TADA2A	AAAA	184	0.0543478	1	FALSE	123	0.138211	1.57148e-24	TRUE	161	0.198758	7.60723e-51	TRUE	133	0.180451	5.00501e-29	TRUE
17	36454536	+	ENSG00000174100	MRPL45	AGGA	65	0	1	FALSE	68	0.117647	1.10764e-12	TRUE	27	0.111111	1	FALSE	32	0	1	FALSE
17	36957551	-	ENSG00000108296	CWC25	TCCA	81	0	1	FALSE	42	0.190476	4.05665e-14	TRUE	52	0	1	FALSE	53	0.0943396	1	FALSE
17	37438984	-	ENSG00000108306	FBXL20	AGGT	110	0.00909091	1	FALSE	72	0.125	4.7839e-18	TRUE	73	0.0410959	1	FALSE	61	0.0327869	1	FALSE
17	38251305	-	ENSG00000126368	NR1D1	TCCA	0		1	FALSE	74	0.175676	1.54481e-24	TRUE	39	0	1	FALSE	34	0.0588235	1	FALSE
17	41009358	+	ENSG00000131471	AOC3	TCTA	13	0	1	FALSE	40	0.1	1.71058e-07	TRUE	19	0	1	FALSE	16	0.0625	1	FALSE
17	42400897	-	ENSG00000013306	SLC25A39	TCCA	2014	0.120159	0	TRUE	1593	0.0646579	1	FALSE	817	0.0122399	1	FALSE	794	0.0403023	1	FALSE
17	42453495	-	ENSG00000005961	ITGA2B	AGCT	35	0.0857143	1	FALSE	38	0.157895	4.65693e-12	TRUE	17	0	1	FALSE	11	0.181818	1	FALSE
17	42858582	+	ENSG00000073670	ADAM11	GAGG	95	0.178947	1.36984e-27	TRUE	62	0.354839	1.63373e-45	TRUE	22	0.181818	1.75004e-08	FALSE	34	0.117647	1	FALSE
17	43185402	+	ENSG00000136448	NMT1	GGGG	376	0.00265957	1	FALSE	214	0.0280374	1	FALSE	91	0.10989	4.51544e-14	TRUE	93	0	1	FALSE
17	45786512	+	ENSG00000198933	TBKBP1	GCGG	386	0.106218	4.28598e-67	TRUE	165	0.115152	5.52912e-33	TRUE	85	0.0588235	1	FALSE	74	0.202703	4.86753e-32	TRUE
17	45786514	+	ENSG00000198933	TBKBP1	GGGC	390	0.0307692	1	FALSE	172	0.0697674	1	FALSE	84	0.107143	2.81411e-14	TRUE	76	0.0789474	1	FALSE
17	46025112	+	ENSG00000108439	PNPO	TCCA	193	0.103627	1.05499e-33	TRUE	127	0.102362	9.21404e-17	TRUE	70	0	1	FALSE	60	0.0833333	1	FALSE
17	46052092	+	ENSG00000108465	CDK5RAP3	GGGA	608	0.504934	0	TRUE	137	0.313869	8.03551e-82	TRUE	98	0.285714	1.39842e-48	TRUE	104	0.307692	3.70667e-55	TRUE
17	47014230	-	ENSG00000159210	SNF8	TCCA	44	0.0454545	1	FALSE	59	0.20339	1.78774e-19	TRUE	42	0	1	FALSE	46	0.326087	6.05591e-24	TRUE
17	4711125	+	ENSG00000129219	PLD2	TCCA	79	0.0126582	1	FALSE	39	0.128205	1.64471e-06	TRUE	27	0	1	FALSE	32	0.09375	1	FALSE
17	47788348	-	ENSG00000121104	FAM117A	AGAA	216	0.0601852	1	FALSE	123	0.0731707	1	FALSE	77	0.142857	1.78425e-22	TRUE	65	0.0615385	1	FALSE
17	48628471	+	ENSG00000006282	SPATA20	AGGG	321	0.317757	1.50705e-226	TRUE	160	0.28125	9.29155e-70	TRUE	123	0.227642	1.52023e-44	TRUE	115	0.278261	1.35766e-45	TRUE
17	48777094	-	ENSG00000154945	ANKRD40	TCCA	244	0.0696721	1	FALSE	157	0.10828	1.36615e-22	TRUE	120	0	1	FALSE	86	0.104651	5.8442e-13	TRUE
17	5372175	-	ENSG00000005100	DHX33	GGAG	252	0.22619	1.62868e-119	TRUE	103	0.213592	5.89156e-40	TRUE	58	0.189655	1.61881e-18	TRUE	53	0.169811	1	FALSE
17	55963222	-	ENSG00000180891	CUEDC1	CGGT	247	0.048583	1	FALSE	89	0.134831	1.36332e-18	TRUE	60	0.0333333	1	FALSE	74	0.0810811	1	FALSE
17	60556526	+	ENSG00000146872	TLK2	GGCG	111	0.018018	1	FALSE	34	0.176471	1.02699e-11	TRUE	28	0	1	FALSE	0		1	FALSE
17	60769732	+	ENSG00000011028	MRC2	GCAG	134	0.0895522	1	FALSE	41	0.170732	5.16787e-08	TRUE	27	0.222222	1	FALSE	0		1	FALSE
17	66423289	-	ENSG00000070540	WIPI1	TCCA	60	0.216667	5.0535e-24	TRUE	11	0.181818	1	FALSE	0		1	FALSE	0		1	FALSE
17	71197475	+	ENSG00000166685	COG1	TCCA	131	0	1	FALSE	71	0.126761	1.54025e-14	TRUE	35	0	1	FALSE	35	0.142857	1	FALSE
17	71280966	-	ENSG00000179604	CDC42EP4	AGGG	163	0.0245399	1	FALSE	201	0.0696517	1	FALSE	160	0.125	6.6162e-22	TRUE	177	0.079096	1	FALSE
17	7137778	-	ENSG00000004975	DVL2	GGGG	43	0.418605	4.85208e-44	TRUE	47	0.425532	8.25417e-44	TRUE	10	0.5	1	FALSE	12	0.25	1	FALSE
17	73000219	+	ENSG00000109089	CDR2L	AGGC	257	0.00389105	1	FALSE	147	0.0272109	1	FALSE	67	0	1	FALSE	87	0.137931	9.62027e-11	TRUE
17	73060062	+	ENSG00000180901	KCTD2	AAAT	202	0.0247525	1	FALSE	120	0.05	1	FALSE	60	0.0333333	1	FALSE	54	0.148148	4.25328e-10	TRUE
17	73315052	-	ENSG00000177885	GRB2	GGGG	503	0.220676	7.60354e-223	TRUE	230	0.269565	2.77464e-102	TRUE	166	0.295181	1.42439e-69	TRUE	133	0.218045	1.2325e-45	TRUE
17	73774026	-	ENSG00000132475	H3F3B	ATAG	1461	0.23614	0	TRUE	681	0.195301	5.49072e-217	TRUE	697	0.15495	8.07947e-138	TRUE	655	0.154198	1.67448e-123	TRUE
17	73844010	-	ENSG00000132471	WBP2	TCCA	664	0.0256024	1	FALSE	518	0.111969	3.61753e-42	TRUE	302	0	1	FALSE	190	0.0842105	1	FALSE
17	7401133	+	ENSG00000181222	POLR2A	TCCA	857	0.14119	6.00604e-222	TRUE	730	0.142466	7.64034e-169	TRUE	526	0	1	FALSE	511	0.0763209	1	FALSE
17	74078347	-	ENSG00000182473	EXOC7	AGGG	439	0.0615034	1	FALSE	264	0.166667	2.51232e-73	TRUE	186	0.0967742	1	FALSE	187	0.187166	4.69113e-53	TRUE
17	7476837	+	ENSG00000161960	EIF4A1	ACCT	33	0.151515	3.62225e-10	TRUE	0		1	FALSE	0		1	FALSE	0		1	FALSE
17	76422589	-	ENSG00000187775	DNAH17	TCCA	42	0.0238095	1	FALSE	38	0.157895	7.46343e-09	TRUE	13	0	1	FALSE	0		1	FALSE
17	76523012	-	ENSG00000187775	DNAH17	TCCA	37	0.027027	1	FALSE	37	0.297297	3.02217e-21	TRUE	46	0	1	FALSE	53	0.339623	5.90353e-27	TRUE
17	76670886	-	ENSG00000108669	CYTH1	AGGG	251	0.0358566	1	FALSE	110	0.0818182	1	FALSE	72	0.125	7.00416e-13	TRUE	64	0.03125	1	FALSE
17	76803647	-	ENSG00000055483	USP36	TCCA	289	0.00346021	1	FALSE	177	0.101695	2.41378e-23	TRUE	115	0	1	FALSE	109	0.0642202	1	FALSE
17	77082653	+	ENSG00000167280	ENGASE	GAGT	130	0.0923077	1	FALSE	61	0.114754	1.12058e-09	TRUE	90	0.133333	5.59801e-17	TRUE	63	0.0952381	1	FALSE
17	7814203	+	ENSG00000170004	CHD3	GGGG	176	0.0625	1	FALSE	279	0.0967742	1	FALSE	136	0.0808824	1	FALSE	138	0.101449	2.81959e-16	TRUE
17	7842939	+	ENSG00000170037	CNTROB	GAGA	775	0.0722581	1	FALSE	591	0.1489	5.53415e-149	TRUE	591	0.182741	1.46599e-179	TRUE	589	0.152801	5.59683e-148	TRUE
17	79202637	-	ENSG00000167302	ENTHD2	TCCA	254	0.00393701	1	FALSE	221	0.131222	2.95381e-50	TRUE	116	0	1	FALSE	96	0.0625	1	FALSE
17	79203231	-	ENSG00000167302	ENTHD2	GGGG	163	0.00613497	1	FALSE	108	0.0185185	1	FALSE	68	0.117647	5.74086e-11	TRUE	48	0.145833	1	FALSE
17	79563189	-	ENSG00000182446	NPLOC4	TCCA	627	0.133971	1.91726e-147	TRUE	377	0.188329	1.79779e-103	TRUE	261	0	1	FALSE	222	0.135135	2.38967e-34	TRUE
17	79604007	-	ENSG00000182446	NPLOC4	GGCA	271	0.0184502	1	FALSE	118	0.0169492	1	FALSE	64	0.03125	1	FALSE	75	0.106667	2.01359e-08	TRUE
17	79879066	-	ENSG00000197063	MAFG	TCCA	208	0.00480769	1	FALSE	48	0.104167	2.61456e-06	TRUE	13	0	1	FALSE	25	0.08	1	FALSE
17	80348463	-	ENSG00000181396	OGFOD3	AGGG	120	0.558333	2.65935e-159	TRUE	40	0.425	8.0852e-36	TRUE	43	0.348837	3.24616e-21	TRUE	43	0.302326	3.52037e-29	TRUE
17	80376425	+	ENSG00000169660	HEXDC	AGGG	241	0.253112	1.80396e-117	TRUE	41	0.219512	2.94923e-12	TRUE	37	0.216216	4.4751e-13	TRUE	35	0.314286	8.23208e-19	TRUE
17	80397820	+	ENSG00000169660	HEXDC	GGGA	86	0.302326	7.80451e-53	TRUE	33	0.212121	6.51021e-12	TRUE	17	0.294118	1	FALSE	12	0	1	FALSE
17	8091987	-	ENSG00000196544	C17orf59	TCCA	65	0	1	FALSE	91	0.131868	1.62042e-16	TRUE	80	0	1	FALSE	66	0.0151515	1	FALSE
17	8092036	-	ENSG00000196544	C17orf59	AGGA	80	0	1	FALSE	104	0.0480769	1	FALSE	90	0.111111	5.82198e-07	TRUE	65	0.107692	1.5377e-10	TRUE
17	9146162	+	ENSG00000065320	NTN1	TCCA	234	0.0555556	1	FALSE	108	0.0648148	1	FALSE	62	0	1	FALSE	51	0.215686	1.42576e-18	TRUE
18	11852250	+	ENSG00000255112	CHMP1B	TCCA	182	0.120879	1.21254e-36	TRUE	106	0.188679	1.82842e-33	TRUE	61	0	1	FALSE	36	0.138889	1	FALSE
18	23806713	+	ENSG00000141384	TAF4B	GGGA	215	0.0465116	1	FALSE	56	0.125	1.14242e-12	TRUE	51	0.0588235	1	FALSE	37	0.0810811	1	FALSE
18	47721192	-	ENSG00000167306	MYO5B	GGGG	67	0.119403	2.62657e-13	TRUE	0		1	FALSE	0		1	FALSE	0		1	FALSE
18	57013166	-	ENSG00000074695	LMAN1	TCCA	1762	0.191827	0	TRUE	833	0.133253	2.51871e-120	TRUE	1002	0.0179641	1	FALSE	929	0.0753498	1	FALSE
18	60506136	+	ENSG00000081913	PHLPP1	TCCA	60	0.216667	4.01139e-25	TRUE	48	0.0833333	1	FALSE	23	0	1	FALSE	22	0.136364	0.000108319	FALSE
18	77457896	+	ENSG00000060069	CTDP1	TGCA	252	0.015873	1	FALSE	160	0.03125	1	FALSE	154	0.0649351	1	FALSE	152	0.118421	7.25825e-26	TRUE
18	77464785	+	ENSG00000060069	CTDP1	TGGG	169	0	1	FALSE	122	0.147541	6.95245e-28	TRUE	91	0.0549451	1	FALSE	94	0.0319149	1	FALSE
19	10225208	+	ENSG00000243207	PPAN-P2RY11	GGGG	203	0.0295567	1	FALSE	127	0.0551181	1	FALSE	75	0.04	1	FALSE	68	0.132353	2.22565e-14	TRUE
19	10415630	-	ENSG00000220201	ZGLP1	GGGG	145	0.0137931	1	FALSE	44	0.136364	5.3683e-11	TRUE	43	0.0697674	1	FALSE	66	0.106061	7.13556e-11	TRUE
19	10463860	-	ENSG00000105397	TYK2	CAGC	69	0.101449	8.76244e-13	TRUE	54	0.0555556	1	FALSE	17	0.0588235	1	FALSE	29	0.0689655	1	FALSE
19	11243411	+	ENSG00000130164	LDLR	AAAA	202	0.019802	1	FALSE	190	0.0736842	1	FALSE	196	0.112245	8.31474e-25	TRUE	198	0.0606061	1	FALSE
19	11343980	-	ENSG00000130158	DOCK6	TCTA	155	0.0645161	1	FALSE	107	0.102804	4.58593e-17	TRUE	69	0	1	FALSE	53	0.0377358	1	FALSE
19	11488732	-	ENSG00000187266	EPOR	TCCA	62	0.016129	1	FALSE	81	0.123457	8.66631e-17	TRUE	76	0.0131579	1	FALSE	58	0.0689655	1	FALSE
19	1242055	+	ENSG00000099624	ATP5D	AGGG	53	0.0377358	1	FALSE	70	0.157143	1.81532e-19	TRUE	26	0.115385	1	FALSE	22	0.272727	4.327e-13	TRUE
19	1242074	+	ENSG00000099624	ATP5D	CGGG	49	0	1	FALSE	70	0.0428571	1	FALSE	36	0.166667	1.34188e-10	TRUE	22	0.0909091	1	FALSE
19	12807145	-	ENSG00000132004	FBXW9	GGAG	102	0	1	FALSE	120	0.1	4.22173e-18	TRUE	67	0.0746269	1	FALSE	80	0.0125	1	FALSE
19	12807146	-	ENSG00000132004	FBXW9	CGGA	102	0.0196078	1	FALSE	122	0.0409836	1	FALSE	67	0.104478	3.35862e-09	TRUE	85	0.0470588	1	FALSE
19	12807181	-	ENSG00000132004	FBXW9	GGCC	101	0.237624	1.72965e-43	TRUE	111	0.234234	1.66832e-51	TRUE	54	0.296296	1.38495e-28	TRUE	75	0.426667	9.32897e-57	TRUE
19	1393464	+	ENSG00000115286	NDUFS7	GGAG	98	0.367347	2.61547e-84	TRUE	77	0.376623	1.35997e-58	TRUE	78	0.448718	8.98359e-69	TRUE	55	0.454545	1.16465e-58	TRUE
19	1438655	+	ENSG00000115268	RPS15	GAGT	353	0.0424929	1	FALSE	203	0.142857	2.01275e-58	TRUE	126	0.134921	7.62208e-31	TRUE	112	0.178571	1	FALSE
19	14591226	-	ENSG00000123159	GIPC1	GGGC	1920	0.171875	0	TRUE	904	0.130531	6.72061e-130	TRUE	713	0.169705	1.59052e-130	TRUE	654	0.143731	1.71445e-84	TRUE
19	14677651	-	ENSG00000099795	NDUFB7	AAGC	3625	0.167448	0	TRUE	2433	0.174681	0	TRUE	2136	0.187734	0	TRUE	1982	0.176589	0	TRUE
19	1497278	+	ENSG00000115255	REEP6	TCCA	63	0.619048	2.82848e-86	TRUE	81	0.185185	7.0218e-25	TRUE	53	0.0188679	1	FALSE	46	0.0217391	1	FALSE
19	15536427	-	ENSG00000011451	WIZ	GAGA	915	0.195628	0	TRUE	435	0.158621	2.90709e-112	TRUE	284	0.176056	8.43676e-87	TRUE	238	0.176471	1.20862e-60	TRUE
19	15540400	-	ENSG00000011451	WIZ	TCAG	646	0.0588235	1	FALSE	275	0.0545455	1	FALSE	239	0.041841	1	FALSE	192	0.119792	9.64875e-30	TRUE
19	16466540	-	ENSG00000127527	EPS15L1	AAGG	173	0.00578035	1	FALSE	43	0.0465116	1	FALSE	73	0.123288	1.29232e-18	TRUE	47	0.0638298	1	FALSE
19	17431418	+	ENSG00000130311	DDA1	AGAG	142	0.0422535	1	FALSE	71	0.084507	1	FALSE	50	0.02	1	FALSE	40	0.125	1.38775e-05	TRUE
19	18280789	+	ENSG00000268173	PIK3R2	GGGC	177	0.169492	1.94977e-58	TRUE	177	0.112994	8.27568e-24	TRUE	131	0.0916031	1	FALSE	145	0.0827586	1	FALSE
19	18497149	+	ENSG00000130513	GDF15	TCCA	583	0.00171527	1	FALSE	154	0.038961	1	FALSE	66	0	1	FALSE	56	0.160714	0.00081685	TRUE
19	18548809	-	ENSG00000105655	ISYNA1	GGGC	71	0.169014	5.31798e-26	TRUE	34	0.0294118	1	FALSE	0		1	FALSE	0		1	FALSE
19	1879249	-	ENSG00000129968	ABHD17A	TGGG	99	0.171717	3.42821e-26	TRUE	157	0.0955414	1	FALSE	60	0	1	FALSE	52	0.0769231	1	FALSE
19	1879335	-	ENSG00000129968	ABHD17A	GGTG	140	0.592857	1.33868e-176	TRUE	176	0.545455	2.33437e-222	TRUE	89	0.550562	2.16927e-107	TRUE	72	0.527778	4.88524e-78	TRUE
19	1879336	-	ENSG00000129968	ABHD17A	CGGT	140	0.292857	2.02569e-72	TRUE	178	0.235955	1.48072e-80	TRUE	91	0.307692	2.01038e-53	TRUE	76	0.302632	2.04606e-37	TRUE
19	19466839	+	ENSG00000129933	MAU2	AGAG	752	0.0598404	1	FALSE	364	0.118132	1.00354e-61	TRUE	178	0.0449438	1	FALSE	147	0.0884354	1	FALSE
19	2111602	-	ENSG00000065000	AP3D1	TCCA	10	0	1	FALSE	31	0.16129	1.26627e-11	TRUE	27	0	1	FALSE	15	0.2	1	FALSE
19	22849929	+	ENSG00000229676	ZNF492	TGAG	58	0.155172	2.94683e-08	TRUE	10	0.1	1	FALSE	0		1	FALSE	0		1	FALSE
19	22849935	+	ENSG00000229676	ZNF492	AGGA	59	0.135593	7.72939e-06	TRUE	0		1	FALSE	0		1	FALSE	0		1	FALSE
19	24010071	+	ENSG00000205246	RPSAP58	TACA	35	0.714286	1.01804e-51	TRUE	0		1	FALSE	0		1	FALSE	0		1	FALSE
19	24010197	+	ENSG00000205246	RPSAP58	TCCA	120	0.566667	1.09727e-129	TRUE	43	0.139535	1	FALSE	80	0.025	1	FALSE	81	0.111111	8.28011e-15	TRUE
19	33471118	-	ENSG00000131941	RHPN2	TCCA	109	0.0183486	1	FALSE	73	0.109589	1.0496e-07	TRUE	80	0	1	FALSE	57	0.0175439	1	FALSE
19	35749925	+	ENSG00000105699	LSR	TCCA	275	0.0145455	1	FALSE	105	0.171429	3.59087e-28	TRUE	78	0.0128205	1	FALSE	67	0.149254	1	FALSE
19	36113820	+	ENSG00000249115	HAUS5	CAGG	453	0.0309051	1	FALSE	198	0.040404	1	FALSE	169	0.112426	1.22887e-24	TRUE	133	0.112782	4.9127e-23	TRUE
19	36244100	+	ENSG00000267796	LIN37	GAGC	207	0.00483092	1	FALSE	127	0.110236	2.08214e-14	TRUE	76	0.0131579	1	FALSE	67	0.0298507	1	FALSE
19	3752868	-	ENSG00000011132	APBA3	TCCA	91	0	1	FALSE	116	0.103448	1.3917e-18	TRUE	70	0	1	FALSE	76	0.0789474	1	FALSE
19	3759669	-	ENSG00000011132	APBA3	TCCA	101	0	1	FALSE	137	0.0510949	1	FALSE	101	0	1	FALSE	74	0.108108	6.87058e-11	TRUE
19	39980584	+	ENSG00000105197	TIMM50	TCCA	196	0.387755	2.90693e-167	TRUE	104	0.201923	2.21264e-32	TRUE	74	0.0405405	1	FALSE	61	0.147541	4.64221e-13	TRUE
19	4013020	+	ENSG00000105229	PIAS4	TCCA	264	0.117424	5.49649e-41	TRUE	297	0.144781	7.68876e-64	TRUE	219	0.00913242	1	FALSE	175	0.0971429	1	FALSE
19	4028729	+	ENSG00000105229	PIAS4	TCCA	245	0.0204082	1	FALSE	322	0.111801	2.26241e-48	TRUE	237	0	1	FALSE	190	0.0473684	1	FALSE
19	40785291	-	ENSG00000105221	AKT2	GAGA	62	0.451613	4.09491e-68	TRUE	30	0.266667	1	FALSE	31	0.483871	1	FALSE	15	0.6	1	FALSE
19	40785373	-	ENSG00000105221	AKT2	GGAA	84	0.178571	5.7695e-31	TRUE	47	0.106383	6.0208e-08	TRUE	18	0.0555556	1	FALSE	21	0	1	FALSE
19	40873651	+	ENSG00000105223	PLD3	TCCA	1429	0.426872	0	TRUE	494	0.218623	1.20448e-155	TRUE	355	0.0225352	1	FALSE	255	0.156863	1.26414e-44	TRUE
19	41211272	-	ENSG00000123815	ADCK4	GAGG	196	0.122449	9.77726e-44	TRUE	195	0.205128	6.15645e-48	TRUE	135	0.192593	1.05766e-39	TRUE	111	0.144144	2.50152e-19	TRUE
19	41944214	-	ENSG00000105341	ATP5SL	TCCA	332	0.319277	2.01585e-211	TRUE	218	0.119266	2.12045e-45	TRUE	171	0.0175439	1	FALSE	178	0.0280899	1	FALSE
19	42854425	+	ENSG00000105429	MEGF8	CAGG	39	0.205128	7.14024e-18	TRUE	0		1	FALSE	0		1	FALSE	0		1	FALSE
19	44057161	-	ENSG00000073050	XRCC1	TCCA	262	0.019084	1	FALSE	231	0.121212	2.967e-38	TRUE	164	0	1	FALSE	159	0.125786	6.80674e-16	TRUE
19	44143881	-	ENSG00000105767	CADM4	AGGT	54	0.12963	9.84825e-14	TRUE	15	0	1	FALSE	0		1	FALSE	0		1	FALSE
19	45375183	+	ENSG00000130202	PVRL2	TCCA	661	0.810893	0	TRUE	425	0.352941	1.34879e-275	TRUE	360	0.0305556	1	FALSE	311	0.299035	2.15131e-122	TRUE
19	45406758	+	ENSG00000130204	TOMM40	TCCA	1070	0.116822	7.84133e-217	TRUE	446	0.0717489	1	FALSE	427	0.00234192	1	FALSE	427	0.058548	1	FALSE
19	46519354	+	ENSG00000104983	CCDC61	CGGG	48	0.104167	5.88147e-09	TRUE	32	0.0625	1	FALSE	17	0.176471	1	FALSE	14	0.214286	1	FALSE
19	47112718	+	ENSG00000160014	CALM3	TCCA	591	0.150592	9.90693e-140	TRUE	561	0.0926916	1	FALSE	247	0.0242915	1	FALSE	217	0.0599078	1	FALSE
19	47548684	+	ENSG00000130751	NPAS1	GGGG	80	0.0375	1	FALSE	93	0.0430108	1	FALSE	58	0.137931	2.48977e-17	TRUE	56	0.0178571	1	FALSE
19	48603104	-	ENSG00000105499	PLA2G4C	TCTA	46	0	1	FALSE	41	0.121951	8.08892e-06	TRUE	25	0	1	FALSE	24	0	1	FALSE
19	48685898	+	ENSG00000185453	C19orf68	TCCA	239	0	1	FALSE	108	0.0555556	1	FALSE	83	0	1	FALSE	65	0.107692	2.35935e-06	TRUE
19	49964910	+	ENSG00000161618	ALDH16A1	CCGG	115	0.13913	6.13932e-25	TRUE	70	0.142857	4.00464e-14	TRUE	38	0.315789	8.8386e-25	TRUE	36	0.0833333	1	FALSE
19	50154128	+	ENSG00000126461	SCAF1	TCCA	286	0.041958	1	FALSE	164	0.103659	1.77926e-24	TRUE	93	0	1	FALSE	96	0	1	FALSE
19	50216887	+	ENSG00000169169	CPT1C	TCCA	68	0.0294118	1	FALSE	72	0.194444	4.94463e-15	TRUE	68	0	1	FALSE	64	0.015625	1	FALSE
19	50378035	-	ENSG00000204673	AKT1S1	GGAA	55	0.109091	1.16215e-09	TRUE	46	0.26087	1.12163e-24	TRUE	30	0.2	1	FALSE	32	0.34375	3.88122e-20	TRUE
19	5151733	+	ENSG00000127663	KDM4B	AGGG	96	0.0729167	1	FALSE	82	0.0731707	1	FALSE	60	0.1	6.74603e-09	TRUE	54	0.0740741	1	FALSE
19	55817719	+	ENSG00000160469	BRSK1	AGGT	216	0.0416667	1	FALSE	67	0.0746269	1	FALSE	45	0.111111	1	FALSE	52	0.307692	5.07717e-33	TRUE
19	55823357	+	ENSG00000160469	BRSK1	AGAG	331	0.0422961	1	FALSE	66	0.0909091	1	FALSE	53	0.150943	3.81674e-13	TRUE	83	0.108434	3.78413e-14	TRUE
19	55899272	+	ENSG00000108107	RPL28	CAGG	36	0	1	FALSE	90	0.0333333	1	FALSE	54	0.12963	9.27034e-10	TRUE	70	0.0428571	1	FALSE
19	56147063	+	ENSG00000171425	ZNF581	AGCT	0		1	FALSE	0		1	FALSE	12	0	1	FALSE	20	0.25	1.17836e-09	TRUE
19	5678604	-	ENSG00000174917	C19orf70	TCCA	1696	0.212854	0	TRUE	1686	0.0776987	1	FALSE	1545	0.00453074	1	FALSE	1358	0.039028	1	FALSE
19	57134037	+	ENSG00000197951	ZNF71	GGGC	196	0	1	FALSE	80	0.1	4.1338e-16	TRUE	72	0.0972222	1	FALSE	59	0.118644	2.26848e-15	TRUE
19	58019307	+	ENSG00000152439	ZNF773	TCCA	153	0	1	FALSE	59	0.0338983	1	FALSE	55	0	1	FALSE	60	0.116667	1.68243e-10	TRUE
19	58019527	+	ENSG00000152439	ZNF773	AAAA	110	0.0454545	1	FALSE	28	0.0714286	1	FALSE	37	0.0540541	1	FALSE	48	0.125	2.70359e-09	TRUE
19	58058382	-	ENSG00000251369	ZNF550	AGGT	245	0.0122449	1	FALSE	87	0.149425	1.29776e-21	TRUE	59	0.0847458	1	FALSE	47	0.148936	2.24649e-08	TRUE
19	58152113	+	ENSG00000121417	ZNF211	AGAG	158	0	1	FALSE	163	0.0429448	1	FALSE	114	0.0964912	1	FALSE	140	0.114286	7.49884e-15	TRUE
19	58920366	+	ENSG00000171574	ZNF584	GGGA	104	0.0961538	1	FALSE	67	0.119403	4.7945e-15	TRUE	24	0.0416667	1	FALSE	35	0.0285714	1	FALSE
19	58929099	+	ENSG00000171574	ZNF584	TCCA	175	0.0114286	1	FALSE	139	0.0647482	1	FALSE	111	0	1	FALSE	115	0.13913	1.27729e-22	TRUE
19	59094880	+	ENSG00000213753	CENPBD1P1	ATGG	109	0.192661	1.22498e-40	TRUE	64	0.15625	5.73483e-18	TRUE	62	0.145161	9.21343e-12	TRUE	39	0.230769	4.04808e-12	TRUE
19	6424560	-	ENSG00000088247	KHSRP	GGGG	0		1	FALSE	21	0.571429	3.43317e-31	TRUE	0		1	FALSE	0		1	FALSE
19	7086802	+	ENSG00000130544	ZNF557	GAGG	45	0.111111	2.20641e-07	TRUE	60	0.05	1	FALSE	18	0	1	FALSE	34	0	1	FALSE
19	7696446	+	ENSG00000229833	PET100	TCCA	1022	0.195695	3.24363e-227	TRUE	1428	0.0812325	1	FALSE	1787	0.00727476	1	FALSE	1875	0.0549333	1	FALSE
19	8397928	-	ENSG00000186994	KANK3	TGGC	24	0.0416667	1	FALSE	110	0.127273	8.00495e-22	TRUE	80	0.2	4.52048e-31	TRUE	70	0.171429	2.24914e-20	TRUE
19	8399861	-	ENSG00000186994	KANK3	TCCA	23	0	1	FALSE	71	0.112676	3.62615e-10	TRUE	23	0	1	FALSE	28	0.107143	1	FALSE
1	100757966	+	ENSG00000137996	RTCA	TCCA	244	0.0409836	1	FALSE	72	0.166667	2.95261e-17	TRUE	27	0	1	FALSE	42	0.0238095	1	FALSE
1	109638469	+	ENSG00000215717	TMEM167B	TCCA	138	0.0144928	1	FALSE	78	0.102564	2.58334e-09	TRUE	67	0	1	FALSE	68	0.0294118	1	FALSE
1	110024450	+	ENSG00000143028	SYPL2	TCCA	40	0	1	FALSE	58	0.137931	8.08293e-17	TRUE	32	0	1	FALSE	29	0	1	FALSE
1	118461234	-	ENSG00000196505	GDAP2	TCCA	187	0	1	FALSE	78	0.0384615	1	FALSE	104	0	1	FALSE	65	0.123077	8.91109e-11	TRUE
1	145500446	+	ENSG00000152022	LIX1L	TCCA	43	0	1	FALSE	41	0.146341	1.56414e-06	TRUE	26	0	1	FALSE	11	0	1	FALSE
1	145597572	-	ENSG00000186141	POLR3C	TCCA	1150	0.0721739	1	FALSE	407	0.186732	1.02608e-135	TRUE	308	0	1	FALSE	272	0.110294	4.17228e-45	TRUE
1	149914264	-	ENSG00000163113	OTUD7B	CGGA	150	0	1	FALSE	47	0.106383	5.58555e-10	TRUE	17	0.0588235	1	FALSE	33	0	1	FALSE
1	150618912	-	ENSG00000143457	GOLPH3L	CAGG	127	0.0472441	1	FALSE	44	0.181818	3.42371e-13	TRUE	38	0.105263	1	FALSE	24	0.208333	1	FALSE
1	153606482	-	ENSG00000189171	S100A13	CGCG	334	0.0389222	1	FALSE	132	0.0757576	1	FALSE	85	0.152941	4.24324e-17	TRUE	96	0.197917	4.56606e-26	TRUE
1	153724860	+	ENSG00000143624	INTS3	AGGC	289	0.0657439	1	FALSE	194	0.180412	1.08178e-64	TRUE	153	0.196078	2.94847e-42	TRUE	109	0.146789	1.34238e-20	TRUE
1	153745135	+	ENSG00000143624	INTS3	TCCA	451	0.0532151	1	FALSE	311	0.118971	2.78129e-59	TRUE	233	0.00429185	1	FALSE	191	0.0366492	1	FALSE
1	155030158	+	ENSG00000143537	ADAM15	CAGG	669	0.0104634	1	FALSE	397	0.0957179	1	FALSE	225	0.0844444	1	FALSE	256	0.144531	1.01886e-23	TRUE
1	155213989	-	ENSG00000177628	GBA	TCCA	71	0.126761	1.82526e-17	TRUE	23	0.0434783	1	FALSE	0		1	FALSE	0		1	FALSE
1	155719138	+	ENSG00000203761	MSTO2P	TCCA	369	0.00813008	1	FALSE	169	0.106509	5.85417e-28	TRUE	128	0	1	FALSE	101	0.039604	1	FALSE
1	156215816	-	ENSG00000160781	PAQR6	GGGG	60	0.183333	5.88686e-24	TRUE	10	0	1	FALSE	0		1	FALSE	0		1	FALSE
1	156219231	-	ENSG00000198952	SMG5	AGGC	109	0.0275229	1	FALSE	45	0.133333	2.33257e-11	TRUE	34	0.0882353	1	FALSE	59	0.0508475	1	FALSE
1	156713158	-	ENSG00000143321	HDGF	TGGG	1440	0.129861	1.33042e-295	TRUE	1860	0.217204	0	TRUE	1139	0.215979	0	TRUE	1135	0.218502	0	TRUE
1	157092644	-	ENSG00000117036	ETV3	TCCA	243	0.0123457	1	FALSE	143	0.167832	6.35009e-37	TRUE	90	0.0111111	1	FALSE	88	0.0568182	1	FALSE
1	160967111	-	ENSG00000158769	F11R	AAGG	166	0.0843373	1	FALSE	65	0.0461538	1	FALSE	66	0.0757576	1	FALSE	64	0.140625	6.22051e-08	TRUE
1	161929085	+	ENSG00000118217	ATF6	AGGG	45	0.111111	2.3233e-10	TRUE	17	0.176471	1	FALSE	14	0.0714286	1	FALSE	0		1	FALSE
1	164761857	+	ENSG00000185630	PBX1	AGCG	309	0.0355987	1	FALSE	112	0.0357143	1	FALSE	126	0.103175	7.81772e-20	TRUE	139	0.0431655	1	FALSE
1	165631804	-	ENSG00000143149	ALDH9A1	AAAA	277	0.0469314	1	FALSE	142	0.0915493	1	FALSE	160	0.1	3.4275e-20	TRUE	121	0.0743802	1	FALSE
1	16723150	+	ENSG00000055070	SZRD1	GGAG	591	0.314721	0	TRUE	272	0.4375	5.57632e-223	TRUE	178	0.449438	1.23722e-156	TRUE	165	0.393939	1.28594e-101	TRUE
1	16958808	-	ENSG00000215908	CROCCP2	AGGT	321	0	1	FALSE	225	0.0933333	1	FALSE	240	0.0791667	1	FALSE	210	0.12381	8.79732e-43	TRUE
1	180124116	+	ENSG00000116260	QSOX1	CGGC	184	0.048913	1	FALSE	79	0.139241	8.39264e-11	TRUE	24	0.0416667	1	FALSE	12	0	1	FALSE
1	182359694	-	ENSG00000135821	GLUL	TCCA	29	0	1	FALSE	45	0.133333	1.86859e-09	TRUE	66	0	1	FALSE	13	0.0769231	1	FALSE
1	182569424	-	ENSG00000143333	RGS16	TCCA	299	0	1	FALSE	72	0.125	1.47399e-18	TRUE	61	0	1	FALSE	74	0.027027	1	FALSE
1	183502902	+	ENSG00000116698	SMG7	TCCA	338	0.414201	0	TRUE	172	0.186047	3.6616e-65	TRUE	114	0.0175439	1	FALSE	92	0.108696	2.16102e-12	TRUE
1	198126203	+	ENSG00000151414	NEK7	GGAC	123	0.341463	9.89113e-80	TRUE	33	0.242424	1	FALSE	27	0.259259	1	FALSE	15	0.266667	1	FALSE
1	1982024	+	ENSG00000067606	PRKCZ	GGAG	147	0.340136	2.28152e-100	TRUE	40	0.475	7.89533e-37	TRUE	27	0.296296	1	FALSE	0		1	FALSE
1	200638977	-	ENSG00000118197	DDX59	GGGC	82	0.0731707	1	FALSE	38	0.105263	3.30531e-05	TRUE	27	0	1	FALSE	14	0.0714286	1	FALSE
1	200977950	-	ENSG00000116852	KIF21B	AGGA	44	0.136364	6.46755e-13	TRUE	0		1	FALSE	0		1	FALSE	0		1	FALSE
1	201434884	-	ENSG00000174307	PHLDA3	TCCA	601	0	1	FALSE	447	0.167785	2.62408e-119	TRUE	460	0	1	FALSE	481	0.0852391	1	FALSE
1	202848358	-	ENSG00000183155	RABIF	TCCA	108	0.268519	6.05332e-63	TRUE	31	0.0645161	1	FALSE	31	0	1	FALSE	0		1	FALSE
1	204524933	+	ENSG00000198625	MDM4	AGTG	132	0.0757576	1	FALSE	119	0.12605	7.92635e-16	TRUE	80	0.175	5.79234e-17	TRUE	117	0.145299	1.12976e-19	TRUE
1	204524940	+	ENSG00000198625	MDM4	CGAG	123	0.0731707	1	FALSE	117	0.136752	3.99912e-17	TRUE	82	0.0609756	1	FALSE	119	0.0672269	1	FALSE
1	204524941	+	ENSG00000198625	MDM4	GAGA	126	0.0634921	1	FALSE	120	0.116667	8.70708e-14	TRUE	87	0.0804598	1	FALSE	118	0.0847458	1	FALSE
1	206906889	+	ENSG00000162889	MAPKAPK2	GGGC	421	0.0213777	1	FALSE	247	0.0769231	1	FALSE	163	0.104294	2.95145e-18	TRUE	125	0.072	1	FALSE
1	20812016	-	ENSG00000162545	CAMK2N1	CGGC	179	0.173184	1.52262e-54	TRUE	72	0.277778	4.5154e-24	TRUE	41	0.170732	1	FALSE	25	0.64	1	FALSE
1	213032000	+	ENSG00000162769	FLVCR1	TCCA	192	0.0364583	1	FALSE	138	0.15942	6.69201e-34	TRUE	75	0	1	FALSE	48	0.0416667	1	FALSE
1	213414300	+	ENSG00000136643	RPS6KC1	TCCA	143	0.0559441	1	FALSE	61	0.147541	7.96822e-13	TRUE	70	0	1	FALSE	75	0.0533333	1	FALSE
1	21810438	+	ENSG00000142794	NBPF3	TCCA	64	0.046875	1	FALSE	57	0.122807	1.6972e-14	TRUE	37	0	1	FALSE	37	0.0540541	1	FALSE
1	224415324	-	ENSG00000143748	NVL	TCCA	927	0.126214	3.38779e-215	TRUE	655	0.20916	2.39752e-251	TRUE	633	0.00789889	1	FALSE	515	0.161165	5.6106e-146	TRUE
1	228463603	+	ENSG00000154358	OBSCN	GTGG	72	0	1	FALSE	39	0.025641	1	FALSE	45	0.155556	8.47551e-09	TRUE	22	0.0909091	1	FALSE
1	231042208	-	ENSG00000143643	TTC13	TCCA	141	0.12766	1.23373e-34	TRUE	80	0.1375	7.35477e-18	TRUE	72	0.0416667	1	FALSE	60	0.116667	1.07709e-09	TRUE
1	235713566	-	ENSG00000168243	GNG4	TCCA	222	0.13964	1.00883e-54	TRUE	51	0.0980392	1	FALSE	29	0	1	FALSE	29	0	1	FALSE
1	236983169	+	ENSG00000226498	RP11-182B22.2	TCCA	39	0.538462	5.4998e-32	TRUE	24	0.0833333	1	FALSE	0		1	FALSE	14	0	1	FALSE
1	242011602	+	ENSG00000174371	EXO1	TCCA	616	0.141234	8.22721e-175	TRUE	206	0.247573	3.08594e-91	TRUE	125	0.008	1	FALSE	116	0.163793	1.73371e-28	TRUE
1	249105989	-	ENSG00000175137	SH3BP5L	CAGT	58	0.0344828	1	FALSE	43	0.186047	2.77725e-11	TRUE	13	0.153846	1	FALSE	10	0	1	FALSE
1	249144372	-	ENSG00000171163	ZNF692	AGGG	237	0.177215	4.42323e-78	TRUE	166	0.174699	4.49109e-48	TRUE	166	0.174699	1.33639e-30	TRUE	217	0.147465	8.33294e-31	TRUE
1	24978016	+	ENSG00000133226	SRRM1	TCCA	347	0.00864553	1	FALSE	403	0.119107	8.7209e-71	TRUE	345	0	1	FALSE	324	0.0462963	1	FALSE
1	26126748	+	ENSG00000162430	SEPN1	GGGC	210	0	1	FALSE	77	0	1	FALSE	47	0.106383	1.40644e-08	TRUE	28	0	1	FALSE
1	29481231	-	ENSG00000116350	SRSF4	TCCA	1872	0.0133547	1	FALSE	1946	0.115108	0	TRUE	1997	0.00400601	1	FALSE	1907	0.0707918	1	FALSE
1	29486439	-	ENSG00000116350	SRSF4	CCCA	144	0.00694444	1	FALSE	50	0.08	1	FALSE	48	0.125	2.99552e-09	TRUE	34	0.0294118	1	FALSE
1	31344536	-	ENSG00000162512	SDC3	TCCA	52	0.557692	1.11963e-69	TRUE	32	0.3125	1	FALSE	24	0	1	FALSE	0		1	FALSE
1	32101083	-	ENSG00000162517	PEF1	GGGT	403	0.111663	2.97096e-79	TRUE	174	0.189655	8.38119e-58	TRUE	86	0.174419	1.19647e-26	TRUE	127	0.181102	3.12094e-40	TRUE
1	32373837	-	ENSG00000184007	PTP4A2	AAAA	112	0.0535714	1	FALSE	40	0.1	3.82208e-05	TRUE	41	0.0731707	1	FALSE	53	0.0754717	1	FALSE
1	32682423	-	ENSG00000160055	TMEM234	TCCA	172	0.00581395	1	FALSE	106	0.132075	1.29401e-18	TRUE	77	0	1	FALSE	59	0.0169492	1	FALSE
1	32801620	-	ENSG00000175130	MARCKSL1	TCCA	4914	0.108059	0	TRUE	3496	0.0915332	1	FALSE	2444	0.0102291	1	FALSE	2245	0.0405345	1	FALSE
1	32827852	-	ENSG00000225828	FAM229A	GGGG	191	0.0157068	1	FALSE	77	0.012987	1	FALSE	47	0.0425532	1	FALSE	45	0.133333	1.92255e-11	TRUE
1	36030974	+	ENSG00000020129	NCDN	AGGA	807	0.122677	3.49014e-173	TRUE	426	0.169014	2.92637e-128	TRUE	225	0.16	2.73109e-62	TRUE	187	0.122995	3.18578e-28	TRUE
1	36354031	+	ENSG00000092847	AGO1	GGGC	82	0.097561	1	FALSE	52	0.173077	3.07463e-17	TRUE	31	0.258065	1.71584e-15	TRUE	20	0	1	FALSE
1	3800783	+	ENSG00000169598	DFFB	CAGA	98	0.295918	7.20101e-51	TRUE	101	0.29703	2.53521e-52	TRUE	51	0.313725	3.9268e-32	TRUE	43	0.255814	1.15356e-18	TRUE
1	3800784	+	ENSG00000169598	DFFB	AGAG	99	0.444444	7.98183e-86	TRUE	102	0.254902	1.65604e-45	TRUE	52	0.442308	1.1498e-50	TRUE	45	0.444444	3.42751e-40	TRUE
1	39321390	-	ENSG00000116954	RRAGC	TCCA	91	0	1	FALSE	53	0.113208	2.95576e-07	TRUE	37	0	1	FALSE	43	0.0232558	1	FALSE
1	39751378	+	ENSG00000127603	MACF1	TCCA	119	0.151261	2.33685e-36	TRUE	52	0.0961538	1	FALSE	28	0	1	FALSE	25	0.08	1	FALSE
1	40348999	-	ENSG00000043514	TRIT1	TCCA	325	0.00615385	1	FALSE	243	0.106996	2.47078e-35	TRUE	168	0	1	FALSE	155	0.0451613	1	FALSE
1	40366773	-	ENSG00000116990	MYCL	GGCT	94	0.0531915	1	FALSE	81	0.197531	1	FALSE	64	0.15625	1.14581e-20	TRUE	69	0.0724638	1	FALSE
1	41493752	-	ENSG00000010803	SCMH1	TCCA	383	0.428198	0	TRUE	84	0.238095	1.53987e-36	TRUE	50	0.02	1	FALSE	48	0.125	4.74928e-10	TRUE
1	43232347	-	ENSG00000117385	LEPRE1	GGGC	374	0.18984	2.22009e-134	TRUE	338	0.16568	1.08931e-89	TRUE	171	0.22807	7.29423e-66	TRUE	189	0.243386	3.11704e-67	TRUE
1	43919369	-	ENSG00000178922	HYI	GAGG	226	0.146018	9.85102e-59	TRUE	80	0.1875	1.44928e-26	TRUE	62	0.0967742	1	FALSE	43	0.0465116	1	FALSE
1	52821470	-	ENSG00000154222	CC2D1B	GGGG	220	0.0136364	1	FALSE	112	0.0357143	1	FALSE	85	0.0352941	1	FALSE	67	0.104478	1.58392e-07	TRUE
1	54656468	-	ENSG00000215883	CYB5RL	GGGA	93	0	1	FALSE	59	0.169492	6.83279e-17	TRUE	35	0	1	FALSE	41	0	1	FALSE
1	62628165	+	ENSG00000132849	INADL	TCCA	128	0.148438	1.36663e-29	TRUE	29	0.206897	1	FALSE	29	0	1	FALSE	34	0.0294118	1	FALSE
1	6641290	+	ENSG00000204859	ZBTB48	GAGG	138	0.0217391	1	FALSE	119	0.10084	6.45416e-17	TRUE	95	0.0736842	1	FALSE	98	0.122449	2.22572e-17	TRUE
1	70904788	+	ENSG00000116761	CTH	TCCA	3639	0.0667766	1	FALSE	139	0.158273	5.53117e-15	TRUE	136	0	1	FALSE	80	0.1	1	FALSE
1	854196	-	ENSG00000223764	RP11-54O7.3	AGGA	34	0.911765	3.98286e-87	TRUE	45	0.688889	2.92612e-47	TRUE	41	0.634146	8.11811e-45	TRUE	67	0.791045	1.25806e-76	TRUE
1	879855	+	ENSG00000187634	SAMD11	AGCC	86	0.232558	4.03981e-39	TRUE	65	0.276923	8.80529e-27	TRUE	115	0.304348	4.99803e-43	TRUE	94	0.308511	1.49183e-36	TRUE
20	18295719	+	ENSG00000125846	ZNF133	AGAG	148	0.00675676	1	FALSE	56	0.0178571	1	FALSE	58	0	1	FALSE	40	0.1	1.96442e-08	TRUE
20	21147198	-	ENSG00000214535	RPS15AP1	ATCA	75	0.106667	5.39803e-11	TRUE	12	0.0833333	1	FALSE	0		1	FALSE	0		1	FALSE
20	2443740	-	ENSG00000125835	SNRPB	TCCA	9428	0.105218	0	TRUE	3903	0.0187036	1	FALSE	2479	0.00161355	1	FALSE	2509	0.00757274	1	FALSE
20	25277298	+	ENSG00000100994	PYGB	AGGG	372	0.0349462	1	FALSE	131	0.0458015	1	FALSE	63	0.126984	4.21421e-10	TRUE	84	0.047619	1	FALSE
20	25615409	+	ENSG00000213742	ZNF337-AS1	TCCA	56	0.25	4.8059e-28	TRUE	0		1	FALSE	12	0.0833333	1	FALSE	10	0.1	1	FALSE
20	2673709	+	ENSG00000088881	EBF4	GCGG	153	0.130719	4.14134e-39	TRUE	0		1	FALSE	0		1	FALSE	13	0.461538	1	FALSE
20	29612381	+	ENSG00000149531	FRG1B	TCCA	84	0.0357143	1	FALSE	47	0.12766	4.56492e-10	TRUE	47	0	1	FALSE	44	0.0454545	1	FALSE
20	30157152	+	ENSG00000101294	HM13	TCCA	918	0.0675381	1	FALSE	284	0.105634	2.0893e-41	TRUE	273	0.021978	1	FALSE	257	0.0661479	1	FALSE
20	32581710	+	ENSG00000125970	RALY	GCCG	168	0.172619	9.88598e-56	TRUE	63	0.126984	1.21928e-10	TRUE	57	0.157895	2.61287e-11	TRUE	30	0.2	1	FALSE
20	35944904	+	ENSG00000101363	MANBAL	CAGG	437	0.0389016	1	FALSE	167	0.0479042	1	FALSE	120	0.133333	3.4125e-26	TRUE	97	0.0824742	1	FALSE
20	36718874	+	ENSG00000101413	RPRD1B	AGAT	478	0.0334728	1	FALSE	162	0.0617284	1	FALSE	148	0.0472973	1	FALSE	110	0.118182	4.35795e-14	TRUE
20	37063166	-	ENSG00000196756	SNHG17	GGGG	994	0.0110664	1	FALSE	379	0.166227	8.7827e-106	TRUE	253	0.134387	3.70949e-43	TRUE	232	0.146552	4.67565e-60	TRUE
20	39802812	+	ENSG00000124181	PLCG1	GGGG	660	0.106061	5.29317e-120	TRUE	394	0.114213	4.0581e-74	TRUE	270	0.133333	1.88136e-58	TRUE	234	0.132479	1.32878e-40	TRUE
20	43382098	-	ENSG00000101098	RIMS4	TCCA	47	0.106383	2.15149e-08	TRUE	10	0.2	1	FALSE	25	0	1	FALSE	13	0	1	FALSE
20	43536815	+	ENSG00000166913	YWHAB	AAAA	764	0.0209424	1	FALSE	252	0.031746	1	FALSE	208	0.110577	5.20101e-25	TRUE	215	0.0837209	1	FALSE
20	44472182	-	ENSG00000101473	ACOT8	GAGA	500	0.062	1	FALSE	213	0.112676	6.42925e-37	TRUE	150	0.106667	7.54006e-17	TRUE	161	0.0869565	1	FALSE
20	44536525	-	ENSG00000100979	PLTP	TCCA	258	0.457364	1.37568e-261	TRUE	192	0.151042	1.12667e-55	TRUE	121	0.00826446	1	FALSE	106	0.0471698	1	FALSE
20	44589370	-	ENSG00000198026	ZNF335	TCCA	145	0.062069	1	FALSE	133	0.105263	1.13547e-18	TRUE	96	0	1	FALSE	98	0.142857	1.60601e-22	TRUE
20	47712850	+	ENSG00000124207	CSE1L	TCCA	201	0	1	FALSE	135	0.0444444	1	FALSE	139	0	1	FALSE	113	0.115044	1.58438e-12	TRUE
20	47886865	-	ENSG00000124201	ZNFX1	AGAG	64	0.0625	1	FALSE	47	0.148936	1.21397e-11	TRUE	33	0.0606061	1	FALSE	38	0.210526	1.23709e-10	TRUE
20	56284724	-	ENSG00000124225	PMEPA1	GGGG	103	0.106796	1.08882e-17	TRUE	48	0.104167	1	FALSE	32	0.125	1	FALSE	11	0	1	FALSE
20	57466440	+	ENSG00000087460	GNAS	GAGG	198	0.287879	3.66831e-127	TRUE	106	0.188679	2.03863e-31	TRUE	50	0.22	2.00158e-15	TRUE	33	0.242424	6.70115e-12	TRUE
20	60755067	+	ENSG00000184402	SS18L1	AGAG	71	0.0422535	1	FALSE	35	0.171429	1.61822e-07	TRUE	47	0.0851064	1	FALSE	31	0.16129	1.85922e-05	TRUE
20	61576476	+	ENSG00000101193	GID8	AGAG	619	0.0516963	1	FALSE	507	0.100592	1.03263e-70	TRUE	421	0.0997625	1	FALSE	405	0.101235	1.38208e-40	TRUE
20	62198923	-	ENSG00000130589	HELZ2	GAGG	36	0.305556	1.48226e-22	TRUE	29	0.310345	1	FALSE	24	0.333333	1	FALSE	0		1	FALSE
20	62198924	-	ENSG00000130589	HELZ2	CGAG	38	0.131579	2.85746e-09	TRUE	28	0	1	FALSE	24	0.0833333	1	FALSE	0		1	FALSE
20	62272487	-	ENSG00000197457	STMN3	GTGA	107	0.0841121	1	FALSE	48	0.0208333	1	FALSE	31	0.16129	8.22769e-12	TRUE	36	0.166667	1	FALSE
20	62370175	+	ENSG00000273154	RP4-583P15.15	GGGG	95	0.168421	6.54582e-30	TRUE	22	0.181818	1.86166e-07	FALSE	28	0.214286	1	FALSE	0		1	FALSE
21	27107380	-	ENSG00000154723	ATP5J	TCCA	122	0.0245902	1	FALSE	73	0.150685	7.32626e-18	TRUE	56	0	1	FALSE	50	0.06	1	FALSE
21	30247347	-	ENSG00000156239	N6AMT1	AGAG	92	0	1	FALSE	46	0	1	FALSE	43	0.116279	6.96615e-09	TRUE	24	0	1	FALSE
21	33068892	-	ENSG00000156304	SCAF4	AGGC	176	0	1	FALSE	108	0.037037	1	FALSE	56	0.107143	2.66646e-10	TRUE	58	0.0344828	1	FALSE
21	33954550	-	ENSG00000265590	AP000275.65	TGCA	45	0	1	FALSE	62	0.129032	2.73314e-15	TRUE	59	0.0508475	1	FALSE	67	0.119403	7.7283e-13	TRUE
21	38612853	-	ENSG00000157538	DSCR3	TCCA	354	0.172316	3.18001e-117	TRUE	139	0.143885	3.5152e-30	TRUE	143	0	1	FALSE	120	0.1	3.02621e-07	TRUE
21	44333014	+	ENSG00000160194	NDUFV3	AAAA	79	0.126582	6.59933e-16	TRUE	29	0.206897	1	FALSE	38	0.131579	1	FALSE	47	0.0638298	1	FALSE
21	45547952	+	ENSG00000241945	PWP2	AGGG	358	0.243017	2.27156e-170	TRUE	408	0.252451	3.71873e-199	TRUE	244	0.217213	1.63121e-93	TRUE	253	0.225296	2.84048e-103	TRUE
21	46684470	-	ENSG00000186866	POFUT2	TCCA	268	0.0634328	1	FALSE	170	0.182353	2.57664e-50	TRUE	108	0.00925926	1	FALSE	110	0.172727	8.12886e-20	TRUE
21	46685489	-	ENSG00000186866	POFUT2	TGGG	350	0.00857143	1	FALSE	210	0.0571429	1	FALSE	192	0.0885417	1	FALSE	155	0.129032	3.11536e-23	TRUE
21	46897353	+	ENSG00000182871	COL18A1	TCCA	85	0.0941176	1	FALSE	103	0.135922	4.33779e-11	TRUE	69	0.0289855	1	FALSE	60	0.05	1	FALSE
21	46932815	-	ENSG00000173638	SLC19A1	AGGG	51	0	1	FALSE	79	0.0126582	1	FALSE	67	0.134328	1.37146e-13	TRUE	61	0.0163934	1	FALSE
21	47831301	+	ENSG00000160299	PCNT	AGAG	343	0.0991254	1	FALSE	193	0.124352	5.34639e-42	TRUE	198	0.146465	2.77558e-57	TRUE	209	0.162679	2.93966e-63	TRUE
22	17590500	+	ENSG00000177663	IL17RA	TCCA	192	0.0416667	1	FALSE	91	0.131868	1.14648e-15	TRUE	74	0	1	FALSE	62	0	1	FALSE
22	19957053	+	ENSG00000093010	COMT	TCCA	73	0.273973	6.07441e-47	TRUE	11	0	1	FALSE	0		1	FALSE	0		1	FALSE
22	19960685	-	ENSG00000099889	ARVCF	AGGC	266	0	1	FALSE	45	0.133333	8.97718e-09	TRUE	57	0	1	FALSE	56	0.0357143	1	FALSE
22	20119416	+	ENSG00000099904	ZDHHC8	GGCC	119	0.445378	1.64017e-127	TRUE	33	0.454545	2.12597e-33	TRUE	12	0.666667	1	FALSE	11	0.545455	1	FALSE
22	21802651	+	ENSG00000169635	HIC2	GGGG	167	0.0419162	1	FALSE	86	0.0581395	1	FALSE	53	0.0754717	1	FALSE	60	0.116667	5.72943e-09	TRUE
22	21996634	+	ENSG00000128228	SDF2L1	GCGG	101	0.00990099	1	FALSE	49	0.0204082	1	FALSE	38	0.105263	8.53235e-05	TRUE	33	0	1	FALSE
22	22316611	-	ENSG00000100038	TOP3B	TCCA	30	0.0333333	1	FALSE	44	0.0454545	1	FALSE	25	0	1	FALSE	33	0.121212	1.86029e-06	TRUE
22	23980958	-	ENSG00000228315	GUSBP11	TCCA	426	0.00469484	1	FALSE	249	0.140562	5.85462e-58	TRUE	211	0	1	FALSE	263	0.110266	1.03516e-37	TRUE
22	24037537	-	ENSG00000273000	KB-1572G7.2	CATG	217	0.0368664	1	FALSE	114	0.00877193	1	FALSE	94	0.0638298	1	FALSE	100	0.1	8.31218e-18	TRUE
22	24176519	+	ENSG00000099956	SMARCB1	GGCA	327	0.058104	1	FALSE	151	0.139073	4.21344e-42	TRUE	127	0.0944882	1	FALSE	132	0.106061	3.35359e-22	TRUE
22	24560499	+	ENSG00000099991	CABIN1	TCCA	433	0.316397	2.65485e-296	TRUE	407	0.100737	2.49392e-62	TRUE	343	0.0145773	1	FALSE	298	0.0671141	1	FALSE
22	25750648	-	ENSG00000100068	LRP5L	AAGG	74	0	1	FALSE	61	0.131148	2.38893e-13	TRUE	36	0	1	FALSE	42	0.0238095	1	FALSE
22	25755918	-	ENSG00000100068	LRP5L	TCTA	44	0	1	FALSE	44	0.136364	5.22507e-10	TRUE	27	0	1	FALSE	13	0.0769231	1	FALSE
22	28249385	-	ENSG00000180957	PITPNB	TCCA	85	0.317647	1.29891e-55	TRUE	50	0.16	1	FALSE	57	0	1	FALSE	57	0.140351	1.11871e-11	TRUE
22	29541791	+	ENSG00000183762	KREMEN1	TCCA	148	0.418919	5.9502e-151	TRUE	48	0.1875	4.00308e-18	TRUE	40	0.025	1	FALSE	21	0.190476	4.17601e-07	FALSE
22	30221132	-	ENSG00000100325	ASCC2	TCCA	289	0.0311419	1	FALSE	116	0.12931	1.30609e-20	TRUE	99	0	1	FALSE	83	0	1	FALSE
22	31597596	+	ENSG00000138942	RNF185	TCCA	403	0.0198511	1	FALSE	202	0.118812	9.52528e-38	TRUE	117	0	1	FALSE	104	0.0288462	1	FALSE
22	32009600	+	ENSG00000198089	SFI1	TCCA	179	0.184358	1.72201e-58	TRUE	77	0.0649351	1	FALSE	47	0	1	FALSE	26	0.0769231	1	FALSE
22	37594170	-	ENSG00000133466	C1QTNF6	AGGG	40	0.15	9.20601e-14	TRUE	0		1	FALSE	0		1	FALSE	0		1	FALSE
22	39175523	-	ENSG00000100246	DNAL4	GAGG	354	0.00564972	1	FALSE	124	0.129032	1.09624e-20	TRUE	83	0.0722892	1	FALSE	77	0.0909091	1	FALSE
22	42016869	-	ENSG00000100418	DESI1	GTGG	1138	0.108084	4.60739e-94	TRUE	413	0.101695	3.15823e-26	TRUE	240	0.0958333	1	FALSE	204	0.0784314	1	FALSE
22	50659790	-	ENSG00000128159	TUBGCP6	GGGA	278	0.194245	6.64274e-123	TRUE	179	0.26257	2.36361e-103	TRUE	129	0.155039	2.27029e-33	TRUE	108	0.185185	1.4043e-39	TRUE
22	50696160	-	ENSG00000188130	MAPK12	AGAG	58	0.241379	1.34802e-29	TRUE	16	0.25	1	FALSE	13	0.153846	1	FALSE	12	0.5	1	FALSE
22	50781906	+	ENSG00000100239	PPP6R2	AGCG	317	0.0788644	1	FALSE	226	0.10177	1.5712e-38	TRUE	141	0.0851064	1	FALSE	119	0.092437	1	FALSE
22	51039159	+	ENSG00000008735	MAPK8IP2	GAGG	43	0.302326	4.6857e-29	TRUE	0		1	FALSE	0		1	FALSE	0		1	FALSE
2	100938204	-	ENSG00000170500	LONRF2	CGGG	180	0.161111	1.74335e-57	TRUE	0		1	FALSE	0		1	FALSE	0		1	FALSE
2	120436918	+	ENSG00000144120	TMEM177	GGGG	57	0.140351	6.9639e-16	TRUE	49	0.0612245	1	FALSE	28	0.107143	1	FALSE	11	0.0909091	1	FALSE
2	128051449	-	ENSG00000163161	ERCC3	GGCC	48	0.0208333	1	FALSE	48	0.270833	2.00834e-26	TRUE	31	0.129032	1	FALSE	36	0.194444	1	FALSE
2	132277700	+	ENSG00000152117	AC093838.4	GGGA	231	0.004329	1	FALSE	140	0.107143	1.44856e-25	TRUE	107	0.102804	2.47939e-18	TRUE	66	0.0757576	1	FALSE
2	1653062	-	ENSG00000130508	PXDN	TCCA	119	0.235294	1.04734e-65	TRUE	0		1	FALSE	0		1	FALSE	0		1	FALSE
2	171687528	+	ENSG00000128683	GAD1	TCAA	63	0	1	FALSE	44	0.0227273	1	FALSE	42	0	1	FALSE	39	0.128205	0.000101948	TRUE
2	172291084	+	ENSG00000115827	DCAF17	TCCA	225	0.191111	1.12245e-81	TRUE	54	0.222222	2.81561e-21	TRUE	41	0	1	FALSE	31	0.0322581	1	FALSE
2	172964927	-	ENSG00000115844	DLX2	GGGA	715	0.0293706	1	FALSE	260	0.0923077	1	FALSE	113	0.106195	3.64114e-21	TRUE	139	0.115108	2.12827e-26	TRUE
2	175275207	+	ENSG00000144306	SCRN3	TCCA	70	0	1	FALSE	39	0.153846	1.59626e-12	TRUE	34	0	1	FALSE	22	0.0454545	1	FALSE
2	175426179	-	ENSG00000115935	WIPF1	TCCA	85	0.141176	1.64168e-24	TRUE	71	0.0985915	1	FALSE	42	0	1	FALSE	48	0	1	FALSE
2	175547571	-	ENSG00000115935	WIPF1	GGGA	41	0.0487805	1	FALSE	39	0.179487	2.60623e-11	TRUE	0		1	FALSE	13	0	1	FALSE
2	176032857	-	ENSG00000115966	ATF2	TCCA	84	0	1	FALSE	58	0.12069	3.71613e-08	TRUE	41	0	1	FALSE	37	0.0810811	1	FALSE
2	176957809	+	ENSG00000128714	HOXD13	TGCG	177	0.0338983	1	FALSE	125	0.096	1	FALSE	82	0.0609756	1	FALSE	69	0.101449	1.41541e-14	TRUE
2	202486639	-	ENSG00000155755	TMEM237	TCCA	187	0.106952	1.06987e-33	TRUE	74	0.0405405	1	FALSE	84	0	1	FALSE	96	0	1	FALSE
2	219210919	+	ENSG00000127838	PNKD	GAGG	51	0.0588235	1	FALSE	42	0.190476	4.21521e-14	TRUE	10	0	1	FALSE	0		1	FALSE
2	220422695	-	ENSG00000124006	OBSL1	AGGA	239	0.0251046	1	FALSE	36	0.138889	3.04635e-10	TRUE	22	0.0454545	1	FALSE	13	0	1	FALSE
2	220476385	+	ENSG00000144589	STK11IP	GGGG	102	0.0392157	1	FALSE	92	0.0869565	1	FALSE	52	0.153846	1.372e-14	TRUE	39	0.0512821	1	FALSE
2	220481056	+	ENSG00000144589	STK11IP	AGGG	104	0	1	FALSE	66	0.106061	6.18533e-11	TRUE	94	0.0212766	1	FALSE	70	0.0428571	1	FALSE
2	223163256	-	ENSG00000135903	PAX3	TGGA	282	0.0035461	1	FALSE	74	0.0405405	1	FALSE	47	0.12766	2.25631e-10	TRUE	42	0.0238095	1	FALSE
2	223807818	+	ENSG00000123983	ACSL3	AAAA	186	0.134409	4.11988e-46	TRUE	71	0.140845	3.06981e-11	TRUE	83	0.108434	1.82472e-08	TRUE	67	0.104478	2.5734e-05	TRUE
2	227662471	-	ENSG00000169047	IRS1	TCCA	75	0.106667	8.48166e-17	TRUE	20	0	1	FALSE	0		1	FALSE	0		1	FALSE
2	232063518	+	ENSG00000135931	ARMC9	CGAG	49	0.489796	3.62286e-58	TRUE	33	0.393939	1	FALSE	29	0.517241	1	FALSE	13	0.230769	1	FALSE
2	239353101	+	ENSG00000065802	ASB1	TCCA	203	0.0197044	1	FALSE	139	0.100719	1.69557e-19	TRUE	78	0	1	FALSE	87	0.0344828	1	FALSE
2	239358717	+	ENSG00000065802	ASB1	TCCA	247	0.0364372	1	FALSE	103	0.135922	9.04508e-22	TRUE	117	0	1	FALSE	101	0.0594059	1	FALSE
2	242312640	+	ENSG00000006607	FARP2	AAGA	290	0.0586207	1	FALSE	162	0.111111	5.4095e-29	TRUE	160	0.11875	2.53198e-36	TRUE	102	0.127451	1.60885e-18	TRUE
2	242380793	+	ENSG00000006607	FARP2	TCCA	87	0.149425	2.11249e-25	TRUE	49	0.122449	3.43675e-10	TRUE	23	0	1	FALSE	21	0	1	FALSE
2	27001949	+	ENSG00000213699	SLC35F6	AGGT	123	0.0569106	1	FALSE	77	0.116883	1.53354e-11	TRUE	46	0.130435	5.61411e-07	TRUE	34	0.0294118	1	FALSE
2	27440296	+	ENSG00000084774	CAD	TCCA	132	0.0833333	1	FALSE	62	0.112903	3.94496e-10	TRUE	26	0	1	FALSE	29	0.103448	2.18475e-05	FALSE
2	38908437	+	ENSG00000143891	GALM	GGGT	292	0.0753425	1	FALSE	146	0.143836	1.75119e-30	TRUE	176	0.170455	9.30632e-53	TRUE	149	0.120805	5.57798e-22	TRUE
2	47131531	-	ENSG00000180398	MCFD2	AGGT	594	0.0740741	1	FALSE	271	0.121771	2.3077e-37	TRUE	114	0.201754	1.49336e-30	TRUE	130	0.176923	3.60576e-23	TRUE
2	61412650	+	ENSG00000173209	AHSA2	TCCA	443	0.0586907	1	FALSE	303	0.277228	5.20523e-136	TRUE	324	0	1	FALSE	344	0.188953	1.11678e-68	TRUE
2	62373745	+	ENSG00000173163	COMMD1	TCCA	47	0.319149	3.94845e-36	TRUE	38	0.0789474	1	FALSE	25	0.04	1	FALSE	32	0.1875	1	FALSE
2	73676105	+	ENSG00000116127	ALMS1	CTTG	87	0	1	FALSE	11	0	1	FALSE	21	0	1	FALSE	27	0.185185	3.12399e-09	TRUE
2	74720147	+	ENSG00000115282	TTC31	AGGT	92	0.217391	1.38147e-42	TRUE	51	0.0588235	1	FALSE	26	0.192308	1	FALSE	18	0.222222	1	FALSE
2	74883793	+	ENSG00000135622	SEMA4F	AGGG	118	0.0338983	1	FALSE	55	0.127273	1.78123e-10	TRUE	34	0	1	FALSE	34	0	1	FALSE
2	91936915	-	ENSG00000232531	AC027612.1	GGGG	74	0.121622	2.38448e-14	TRUE	0		1	FALSE	0		1	FALSE	0		1	FALSE
2	91936916	-	ENSG00000232531	AC027612.1	CGGG	76	0.118421	9.13374e-14	TRUE	0		1	FALSE	0		1	FALSE	0		1	FALSE
2	91936917	-	ENSG00000232531	AC027612.1	CCGG	77	0.116883	1.03392e-13	TRUE	0		1	FALSE	0		1	FALSE	0		1	FALSE
2	95830886	-	ENSG00000144026	ZNF514	TCTA	78	0.153846	1.71098e-23	TRUE	39	0.102564	1	FALSE	47	0	1	FALSE	39	0.0769231	1	FALSE
2	96949653	-	ENSG00000144028	SNRNP200	TCCA	1917	0.23109	0	TRUE	1029	0.104956	2.28099e-155	TRUE	689	0.00145138	1	FALSE	621	0.0354267	1	FALSE
3	10059338	-	ENSG00000186162	CIDECP	TCCA	285	0.00350877	1	FALSE	128	0.109375	2.17269e-15	TRUE	101	0	1	FALSE	86	0	1	FALSE
3	10059748	-	ENSG00000186162	CIDECP	TCCA	147	0.0204082	1	FALSE	81	0.148148	3.05973e-15	TRUE	55	0	1	FALSE	56	0.0714286	1	FALSE
3	126707452	+	ENSG00000114554	PLXNA1	GGAG	174	0.045977	1	FALSE	71	0.028169	1	FALSE	48	0.104167	3.57751e-09	TRUE	26	0.115385	2.06013e-05	FALSE
3	128199351	-	ENSG00000179348	GATA2	TCCA	38	0	1	FALSE	58	0.12069	1.35286e-09	TRUE	49	0.0204082	1	FALSE	40	0.075	1	FALSE
3	12877366	-	ENSG00000144713	RPL32	TCCA	288	0.0625	1	FALSE	78	0.102564	2.03275e-13	TRUE	54	0	1	FALSE	73	0.0136986	1	FALSE
3	128847891	-	ENSG00000240682	ISY1	AGGA	42	0.0714286	1	FALSE	37	0.108108	4.17693e-06	TRUE	20	0.15	1	FALSE	24	0.25	1	FALSE
3	130465383	-	ENSG00000196455	PIK3R4	GAGA	108	0.425926	7.76624e-116	TRUE	64	0.4375	2.8614e-66	TRUE	39	0.487179	1.96788e-36	TRUE	34	0.352941	6.97322e-26	TRUE
3	13363238	-	ENSG00000132182	NUP210	TCCA	1052	0.118821	1.85291e-221	TRUE	234	0.115385	9.38491e-29	TRUE	168	0.00595238	1	FALSE	183	0.0710383	1	FALSE
3	13427821	-	ENSG00000132182	NUP210	TCCA	981	0.184506	0	TRUE	208	0.0769231	1	FALSE	194	0.0257732	1	FALSE	177	0.0451977	1	FALSE
3	140660717	+	ENSG00000114120	SLC25A36	GCGG	110	0.145455	2.08938e-27	TRUE	41	0.0243902	1	FALSE	20	0	1	FALSE	14	0.0714286	1	FALSE
3	142443569	+	ENSG00000144935	TRPC1	AAGG	352	0.0994318	1	FALSE	86	0.139535	1.42315e-15	TRUE	96	0.114583	1.90627e-15	TRUE	82	0.109756	1	FALSE
3	149374776	-	ENSG00000018408	WWTR1	GCGC	250	0.032	1	FALSE	150	0.0666667	1	FALSE	81	0.148148	1.28996e-12	TRUE	90	0.0222222	1	FALSE
3	150264033	-	ENSG00000120742	SERP1	GGCG	2110	0.0582938	1	FALSE	818	0.111247	6.92265e-88	TRUE	632	0.106013	1.10739e-52	TRUE	520	0.128846	7.48126e-42	TRUE
3	15093332	-	ENSG00000131368	MRPS25	AGGC	792	0.393939	0	TRUE	307	0.254072	3.67667e-145	TRUE	239	0.288703	1.23665e-131	TRUE	240	0.341667	9.54342e-161	TRUE
3	196547410	+	ENSG00000180370	PAK2	TCCA	347	0.244957	3.17571e-153	TRUE	269	0.070632	1	FALSE	209	0	1	FALSE	187	0.0427807	1	FALSE
3	38207201	+	ENSG00000172939	OXSR1	GCGC	145	0.137931	2.02479e-37	TRUE	83	0.204819	1.50105e-23	TRUE	79	0.240506	1.02626e-25	TRUE	78	0.166667	1.51051e-16	TRUE
3	39142515	-	ENSG00000114745	GORASP1	TCCA	389	0.115681	1.32938e-67	TRUE	201	0.0845771	1	FALSE	203	0.0147783	1	FALSE	143	0.048951	1	FALSE
3	39450197	+	ENSG00000168028	RPSA	TCCA	44268	0.578861	0	TRUE	31197	0.231112	0	TRUE	21216	0.0207391	1	FALSE	19269	0.147595	0	TRUE
3	42605043	-	ENSG00000093183	SEC22C	TCCA	414	0.0748792	1	FALSE	189	0.116402	2.81662e-33	TRUE	141	0.0141844	1	FALSE	144	0.0277778	1	FALSE
3	47040844	+	ENSG00000160796	NBEAL2	GGAG	269	0.118959	2.52611e-55	TRUE	115	0.104348	2.70795e-19	TRUE	76	0.0921053	1	FALSE	58	0.12069	1	FALSE
3	47051000	+	ENSG00000160796	NBEAL2	CGGC	143	0.041958	1	FALSE	55	0.127273	5.66915e-10	TRUE	52	0.0192308	1	FALSE	52	0.173077	2.25598e-13	TRUE
3	48476500	-	ENSG00000164051	CCDC51	GTGG	326	0.0460123	1	FALSE	136	0.0588235	1	FALSE	90	0.111111	8.09697e-15	TRUE	83	0.120482	1.6498e-10	TRUE
3	49141833	-	ENSG00000172053	QARS	AGGG	656	0.0990854	1	FALSE	729	0.238683	0	TRUE	327	0.266055	3.15613e-167	TRUE	341	0.240469	3.49156e-146	TRUE
3	49785498	-	ENSG00000176095	IP6K1	AGTG	454	0.030837	1	FALSE	192	0.130208	1.04335e-43	TRUE	146	0.143836	6.37709e-35	TRUE	100	0.1	2.90427e-11	TRUE
3	49895614	-	ENSG00000164076	CAMKV	CTGA	44	0.159091	2.41403e-12	TRUE	43	0.116279	5.70409e-10	TRUE	36	0.0277778	1	FALSE	32	0.15625	1	FALSE
3	49967108	-	ENSG00000164077	MON1A	TCCA	231	0.0519481	1	FALSE	124	0.104839	2.76123e-26	TRUE	78	0	1	FALSE	64	0.078125	1	FALSE
3	50619667	+	ENSG00000114735	HEMK1	AGTG	89	0.561798	1.82688e-134	TRUE	11	0.272727	1	FALSE	0		1	FALSE	0		1	FALSE
3	51701264	+	ENSG00000164080	RAD54L2	TCCA	143	0.0629371	1	FALSE	75	0.16	3.60054e-21	TRUE	20	0	1	FALSE	24	0.0416667	1	FALSE
3	52005732	-	ENSG00000114779	ABHD14B	GTGG	59	0.118644	1.01891e-08	TRUE	65	0.0307692	1	FALSE	35	0.114286	1	FALSE	22	0	1	FALSE
3	52561376	-	ENSG00000168268	NT5DC2	GATG	3770	0.138992	0	TRUE	2967	0.122683	0	TRUE	2250	0.123556	0	TRUE	2052	0.128168	0	TRUE
3	52783726	-	ENSG00000114904	NEK4	GTGT	252	0.0119048	1	FALSE	154	0.12987	3.28893e-35	TRUE	126	0.0714286	1	FALSE	99	0.121212	5.49049e-20	TRUE
3	53156418	-	ENSG00000163933	RFT1	ACAA	1019	0.0314033	1	FALSE	492	0.101626	2.8685e-75	TRUE	285	0.0701754	1	FALSE	269	0.0892193	1	FALSE
3	53880221	-	ENSG00000016391	CHDH	GCGG	100	0.13	1.42376e-25	TRUE	0		1	FALSE	0		1	FALSE	0		1	FALSE
3	58382816	+	ENSG00000168297	PXK	TCCA	195	0.302564	3.2027e-116	TRUE	82	0.182927	7.48378e-29	TRUE	71	0.0140845	1	FALSE	49	0.0816327	1	FALSE
3	93777576	-	ENSG00000178700	DHFRL1	AAAA	68	0.0588235	1	FALSE	36	0.0833333	1	FALSE	46	0.0869565	1	FALSE	55	0.236364	1.82919e-22	TRUE
3	9731668	+	ENSG00000163719	MTMR14	TCCA	413	0.101695	1.77141e-67	TRUE	200	0.135	5.86388e-42	TRUE	130	0	1	FALSE	104	0.0673077	1	FALSE
3	9786120	+	ENSG00000156983	BRPF1	GGGG	269	0	1	FALSE	159	0.0377358	1	FALSE	146	0.109589	8.47312e-26	TRUE	140	0.0642857	1	FALSE
3	9860480	+	ENSG00000214021	TTLL3	AGGG	542	0.269373	2.7831e-281	TRUE	213	0.201878	2.66047e-69	TRUE	165	0.260606	2.61315e-70	TRUE	166	0.192771	3.01615e-37	TRUE
3	9971827	+	ENSG00000163702	IL17RC	TCCA	122	0.114754	1.86685e-25	TRUE	78	0.0128205	1	FALSE	53	0	1	FALSE	56	0.0178571	1	FALSE
4	119736677	-	ENSG00000150961	SEC24D	TCCA	51	0.137255	3.74422e-10	TRUE	0		1	FALSE	0		1	FALSE	15	0.0666667	1	FALSE
4	20706370	+	ENSG00000163138	PACRGL	TCCA	78	0.025641	1	FALSE	58	0.103448	4.49766e-11	TRUE	37	0	1	FALSE	36	0	1	FALSE
4	2230908	-	ENSG00000214367	HAUS3	TCCA	51	0.0392157	1	FALSE	49	0.102041	9.72725e-10	TRUE	40	0	1	FALSE	42	0.0952381	1	FALSE
4	25235719	+	ENSG00000038210	PI4K2B	AGAG	73	0.424658	7.51582e-77	TRUE	0		1	FALSE	0		1	FALSE	12	0.25	1	FALSE
4	4322977	+	ENSG00000168826	ZBTB49	TCCA	75	0.0133333	1	FALSE	39	0.153846	2.35311e-11	TRUE	36	0	1	FALSE	28	0.107143	1	FALSE
4	517553	+	ENSG00000174227	PIGG	TCTA	403	0.0545906	1	FALSE	211	0.118483	1.64164e-42	TRUE	154	0.00649351	1	FALSE	163	0.141104	4.55216e-26	TRUE
4	52917832	+	ENSG00000163071	SPATA18	TCCA	161	0.00621118	1	FALSE	90	0.155556	8.08779e-27	TRUE	76	0	1	FALSE	81	0.135802	2.43252e-19	TRUE
4	56720063	+	ENSG00000090989	EXOC1	TCCA	174	0	1	FALSE	109	0.00917431	1	FALSE	82	0	1	FALSE	90	0.111111	6.4498e-14	TRUE
4	73956996	-	ENSG00000132466	ANKRD17	AGGA	165	0.0181818	1	FALSE	97	0.0824742	1	FALSE	76	0.105263	2.20826e-11	TRUE	65	0.0153846	1	FALSE
4	76857361	-	ENSG00000138744	NAAA	TCCA	44	0.363636	2.49061e-32	TRUE	11	0.545455	1	FALSE	0		1	FALSE	0		1	FALSE
4	87515845	+	ENSG00000163629	PTPN13	GGCG	339	0.126844	2.51991e-85	TRUE	89	0.179775	1.28483e-33	TRUE	76	0.118421	3.77647e-18	TRUE	70	0.114286	4.52583e-13	TRUE
4	95497044	+	ENSG00000163110	PDLIM5	TCCA	111	0.0540541	1	FALSE	84	0.119048	2.15594e-12	TRUE	50	0	1	FALSE	45	0	1	FALSE
4	99364705	+	ENSG00000138698	RAP1GDS1	TCCA	41	0	1	FALSE	56	0.107143	1.16117e-12	TRUE	37	0	1	FALSE	33	0.0909091	1	FALSE
5	10411587	+	ENSG00000145495	MARCH6	TCCA	257	0.0428016	1	FALSE	142	0.126761	3.5542e-21	TRUE	122	0	1	FALSE	89	0.0561798	1	FALSE
5	111066676	-	ENSG00000134986	NREP	TCCA	213	0.126761	4.70222e-41	TRUE	391	0.0434783	1	FALSE	237	0	1	FALSE	205	0.00487805	1	FALSE
5	111496832	+	ENSG00000224032	EPB41L4A-AS1	TCCA	1872	0.0325855	1	FALSE	573	0.116928	9.51839e-104	TRUE	378	0.00793651	1	FALSE	325	0.129231	3.93899e-57	TRUE
5	112849569	+	ENSG00000047188	YTHDC2	GGAG	361	0.105263	4.06858e-68	TRUE	217	0.184332	1.7277e-71	TRUE	107	0.102804	4.27241e-15	TRUE	99	0.0909091	1	FALSE
5	133968429	-	ENSG00000152700	SAR1B	TCCA	365	0.0246575	1	FALSE	133	0.075188	1	FALSE	89	0	1	FALSE	94	0.12766	5.10244e-11	TRUE
5	133984812	+	ENSG00000113615	SEC24A	TCCA	142	0.0492958	1	FALSE	78	0.282051	4.00216e-31	TRUE	42	0	1	FALSE	53	0.0754717	1	FALSE
5	137842795	-	ENSG00000120705	ETF1	TGAA	1071	0.070028	1	FALSE	415	0.13494	1.52299e-82	TRUE	307	0.188925	5.55426e-91	TRUE	297	0.13468	1.10168e-49	TRUE
5	141016951	+	ENSG00000164620	RELL2	AGAG	52	0.134615	6.43275e-15	TRUE	12	0.0833333	1	FALSE	23	0.0869565	1	FALSE	0		1	FALSE
5	141033422	-	ENSG00000120318	ARAP3	TCCA	68	0.147059	8.58417e-21	TRUE	38	0.0789474	1	FALSE	31	0	1	FALSE	23	0	1	FALSE
5	14652143	-	ENSG00000250182	EEF1A1P13	ACAG	20	0.6	2.31368e-28	TRUE	0		1	FALSE	0		1	FALSE	0		1	FALSE
5	148930564	-	ENSG00000113712	CSNK1A1	GGGG	1653	0.0562613	1	FALSE	926	0.112311	5.6945e-118	TRUE	624	0.116987	1.97929e-82	TRUE	580	0.124138	2.98606e-70	TRUE
5	149233460	+	ENSG00000155846	PPARGC1B	TGGA	36	0.0555556	1	FALSE	43	0.139535	7.90677e-12	TRUE	31	0	1	FALSE	20	0	1	FALSE
5	156906506	-	ENSG00000135074	ADAM19	TGGG	41	0.195122	5.4278e-14	TRUE	12	0.166667	1	FALSE	0		1	FALSE	0		1	FALSE
5	16465634	-	ENSG00000173545	ZNF622	CAGG	467	0.0107066	1	FALSE	137	0.0145985	1	FALSE	118	0.0762712	1	FALSE	88	0.125	1.2307e-12	TRUE
5	172591219	+	ENSG00000113734	BNIP1	TCCA	448	0.131696	5.74405e-106	TRUE	186	0.134409	6.0759e-47	TRUE	182	0.00549451	1	FALSE	210	0.0809524	1	FALSE
5	176524803	+	ENSG00000160867	FGFR4	AAGG	108	0.12963	1.86927e-26	TRUE	136	0.183824	4.44772e-48	TRUE	70	0.171429	1.75141e-19	TRUE	68	0.205882	6.31825e-24	TRUE
5	176935436	-	ENSG00000146094	DOK3	AGGT	54	0.666667	7.85345e-92	TRUE	11	0.727273	1	FALSE	10	0.9	1	FALSE	10	0.4	1	FALSE
5	179036572	+	ENSG00000176783	RUFY1	TCCA	154	0.00649351	1	FALSE	114	0.114035	1.07238e-21	TRUE	102	0	1	FALSE	86	0.0930233	1	FALSE
5	180662606	+	ENSG00000146063	TRIM41	TCCA	61	0.0327869	1	FALSE	58	0.172414	8.89189e-18	TRUE	43	0	1	FALSE	40	0.05	1	FALSE
5	457072	+	ENSG00000180104	EXOC3	TCCA	270	0.0222222	1	FALSE	142	0.147887	7.15083e-27	TRUE	110	0	1	FALSE	139	0.0935252	1	FALSE
5	6600023	-	ENSG00000037474	NSUN2	GGGG	441	0.0861678	1	FALSE	319	0.131661	1.23095e-63	TRUE	312	0.0705128	1	FALSE	254	0.129921	5.20973e-35	TRUE
5	71494536	+	ENSG00000131711	MAP1B	TCCA	75	0.106667	2.49301e-16	TRUE	0		1	FALSE	0		1	FALSE	0		1	FALSE
5	79950663	+	ENSG00000113318	MSH3	TCCA	224	0.102679	5.7842e-39	TRUE	116	0.0948276	1	FALSE	58	0	1	FALSE	40	0.025	1	FALSE
5	87732229	+	ENSG00000247828	TMEM161B-AS1	AGAG	130	0	1	FALSE	34	0.147059	2.71141e-07	TRUE	55	0.0909091	1	FALSE	56	0.0178571	1	FALSE
5	95130577	+	ENSG00000164292	RHOBTB3	AAGT	351	0.0826211	1	FALSE	137	0.0729927	1	FALSE	145	0.062069	1	FALSE	110	0.136364	2.70173e-16	TRUE
6	105307634	-	ENSG00000085382	HACE1	CGGG	314	0.0764331	1	FALSE	56	0.0892857	1	FALSE	47	0.0212766	1	FALSE	31	0.193548	2.78228e-09	TRUE
6	109765023	+	ENSG00000135587	SMPD2	AAGG	34	0	1	FALSE	35	0	1	FALSE	42	0	1	FALSE	25	0.24	3.40703e-07	TRUE
6	112194401	-	ENSG00000010810	FYN	GGGC	759	0.0566535	1	FALSE	172	0.0813953	1	FALSE	87	0.114943	6.29665e-15	TRUE	97	0.113402	8.98411e-14	TRUE
6	112194552	-	ENSG00000010810	FYN	GCGG	296	0	1	FALSE	47	0	1	FALSE	36	0	1	FALSE	31	0.16129	5.81903e-08	TRUE
6	112463486	-	ENSG00000112769	LAMA4	TCCA	82	0.268293	4.28239e-52	TRUE	17	0.0588235	1	FALSE	22	0	1	FALSE	10	0	1	FALSE
6	118228765	+	ENSG00000196376	SLC35F1	AGGC	41	0.292683	3.30091e-28	TRUE	0		1	FALSE	0		1	FALSE	0		1	FALSE
6	125584241	+	ENSG00000111907	TPD52L1	TCCA	95	0.126316	8.9627e-22	TRUE	0		1	FALSE	0		1	FALSE	0		1	FALSE
6	128298070	-	ENSG00000152894	PTPRK	AGGT	162	0.0432099	1	FALSE	85	0.0705882	1	FALSE	69	0.115942	1.50054e-09	TRUE	42	0.142857	8.61243e-10	TRUE
6	151766705	-	ENSG00000155906	RMND1	TCCA	97	0.0927835	1	FALSE	52	0.134615	1.54228e-11	TRUE	41	0	1	FALSE	50	0.14	9.66589e-12	TRUE
6	160148255	+	ENSG00000146457	WTAP	GAGG	372	0.016129	1	FALSE	120	0	1	FALSE	56	0.0178571	1	FALSE	49	0.122449	2.29674e-07	TRUE
6	160176369	+	ENSG00000146457	WTAP	TCCA	856	0.010514	1	FALSE	458	0.106987	1.01971e-71	TRUE	397	0.00251889	1	FALSE	352	0.0454545	1	FALSE
6	170102632	+	ENSG00000185127	C6orf120	GGGA	983	0.0183113	1	FALSE	309	0.0614887	1	FALSE	218	0.100917	1.34322e-29	TRUE	239	0.0543933	1	FALSE
6	26476478	+	ENSG00000112763	BTN2A1	TCCA	0		1	FALSE	41	0.414634	2.36841e-42	TRUE	12	0	1	FALSE	30	0.366667	4.66052e-23	TRUE
6	30711855	-	ENSG00000137331	IER3	TCCA	21	0	1	FALSE	50	0.12	0.000293027	TRUE	14	0	1	FALSE	20	0.15	1	FALSE
6	30866775	+	ENSG00000204580	DDR1	GAGA	166	0.0060241	1	FALSE	100	0.04	1	FALSE	83	0.13253	2.82632e-08	TRUE	59	0.0338983	1	FALSE
6	30882049	+	ENSG00000137411	VARS2	CAGG	61	0.131148	1.89825e-15	TRUE	0		1	FALSE	0		1	FALSE	0		1	FALSE
6	31611911	-	ENSG00000204463	BAG6	TCCA	1813	0.356315	0	TRUE	794	0.183879	1.30978e-232	TRUE	417	0.0119904	1	FALSE	397	0.0982368	1	FALSE
6	31696279	-	ENSG00000213722	DDAH2	TCCA	177	0.158192	1.01042e-43	TRUE	279	0.146953	3.9397e-40	TRUE	191	0.0104712	1	FALSE	166	0.108434	2.6489e-15	TRUE
6	31804233	+	ENSG00000204387	C6orf48	TCTA	2514	0.0206842	1	FALSE	425	0.117647	1.95172e-50	TRUE	299	0	1	FALSE	322	0.0434783	1	FALSE
6	31827517	-	ENSG00000204386	NEU1	AGTG	292	0.0719178	1	FALSE	386	0.186528	8.17258e-94	TRUE	308	0.172078	3.64494e-70	TRUE	269	0.200743	1.68765e-53	TRUE
6	31827542	-	ENSG00000204386	NEU1	AGAG	310	0.0129032	1	FALSE	395	0.118987	4.55031e-52	TRUE	339	0.0973451	1	FALSE	286	0.146853	5.51955e-36	TRUE
6	3270574	-	ENSG00000137266	SLC22A23	TGGG	135	0.281481	3.41101e-86	TRUE	91	0.318681	9.06635e-58	TRUE	70	0.4	3.17339e-68	TRUE	59	0.186441	8.64498e-20	TRUE
6	32820943	-	ENSG00000168394	TAP1	GGGA	84	0.119048	2.71271e-21	TRUE	51	0.196078	2.18308e-10	TRUE	0		1	FALSE	16	0	1	FALSE
6	34215524	-	ENSG00000186577	C6orf1	TCCA	117	0.0598291	1	FALSE	74	0.135135	3.16441e-17	TRUE	44	0.0227273	1	FALSE	44	0.0227273	1	FALSE
6	34247926	-	ENSG00000272325	NUDT3	GAGG	138	0.26087	2.53233e-82	TRUE	117	0.119658	5.64456e-23	TRUE	92	0.26087	4.51228e-38	TRUE	84	0.25	4.36335e-36	TRUE
6	36181661	+	ENSG00000096070	BRPF3	TCCA	267	0.0449438	1	FALSE	90	0.0555556	1	FALSE	85	0	1	FALSE	84	0.107143	4.07258e-14	TRUE
6	39158864	-	ENSG00000164626	KCNK5	TCCA	58	0.0172414	1	FALSE	41	0.170732	4.9994e-12	TRUE	35	0	1	FALSE	38	0.131579	1	FALSE
6	41066841	+	ENSG00000001167	NFYA	AGGA	178	0.11236	1.69677e-36	TRUE	223	0.121076	1.08181e-52	TRUE	204	0.171569	6.37849e-58	TRUE	196	0.122449	8.9231e-38	TRUE
6	42044969	+	ENSG00000137413	TAF8	AGGA	149	0.033557	1	FALSE	158	0.120253	1.23793e-20	TRUE	144	0.111111	1.93302e-14	TRUE	119	0.092437	1	FALSE
6	42957366	+	ENSG00000112640	PPP2R5D	AAAT	376	0.0611702	1	FALSE	311	0.109325	4.60603e-55	TRUE	285	0.0701754	1	FALSE	267	0.082397	1	FALSE
6	43412594	+	ENSG00000124574	ABCC10	AGGA	57	0.0350877	1	FALSE	44	0.113636	5.7225e-08	TRUE	11	0	1	FALSE	11	0	1	FALSE
6	43472799	+	ENSG00000137221	TJAP1	TGGG	645	0.11938	2.46191e-142	TRUE	235	0.208511	1.03686e-96	TRUE	128	0.203125	7.54329e-45	TRUE	116	0.12931	9.38499e-19	TRUE
6	43507377	-	ENSG00000219470	RP3-337H4.6	GCGG	174	0.126437	2.79005e-34	TRUE	126	0.134921	7.80137e-22	TRUE	131	0.122137	1.0457e-19	TRUE	149	0.187919	5.81722e-32	TRUE
6	43581866	+	ENSG00000170734	POLH	CAGG	55	0	1	FALSE	83	0.120482	2.59549e-15	TRUE	37	0.108108	1	FALSE	35	0.142857	1.30246e-08	TRUE
6	43581867	+	ENSG00000170734	POLH	AGGG	55	0	1	FALSE	82	0.109756	1.97763e-14	TRUE	37	0.108108	1	FALSE	35	0.171429	1	FALSE
6	5369153	+	ENSG00000145982	FARS2	TCCA	140	0.0571429	1	FALSE	120	0.175	1.80875e-41	TRUE	65	0	1	FALSE	56	0.0535714	1	FALSE
6	58272797	-	ENSG00000215190	LINC00680	TCCA	179	0.0223464	1	FALSE	82	0.121951	1.56359e-18	TRUE	57	0	1	FALSE	53	0.0377358	1	FALSE
6	7339258	-	ENSG00000220472	RP11-69L16.5	TGGG	557	0.0394973	1	FALSE	149	0.0805369	1	FALSE	204	0.107843	7.00155e-28	TRUE	252	0.0753968	1	FALSE
6	89600275	-	ENSG00000111880	RNGTT	AAAA	220	0.0545455	1	FALSE	132	0.106061	1.97282e-22	TRUE	148	0.0472973	1	FALSE	123	0.146341	3.2895e-23	TRUE
7	100028521	+	ENSG00000146834	MEPCE	TCCA	293	0.0273038	1	FALSE	339	0.109145	6.20749e-56	TRUE	208	0	1	FALSE	207	0.0193237	1	FALSE
7	100424830	-	ENSG00000196411	EPHB4	GGGG	580	0.087931	1	FALSE	248	0.0806452	1	FALSE	168	0.047619	1	FALSE	130	0.115385	1.11251e-17	TRUE
7	100478967	+	ENSG00000087087	SRRT	GGCG	1313	0.163747	0	TRUE	1268	0.288644	0	TRUE	1264	0.27057	0	TRUE	1243	0.324216	0	TRUE
7	100479828	+	ENSG00000087087	SRRT	AGGA	661	0.0166415	1	FALSE	613	0.11093	5.36163e-96	TRUE	562	0.0640569	1	FALSE	562	0.0907473	1	FALSE
7	101821845	+	ENSG00000257923	CUX1	TCCA	521	0.142035	3.98147e-138	TRUE	273	0.0549451	1	FALSE	249	0.00803213	1	FALSE	237	0.0253165	1	FALSE
7	102989140	+	ENSG00000235354	CTA-276O3.4	CGGA	83	0.13253	1.15851e-12	TRUE	0		1	FALSE	0		1	FALSE	0		1	FALSE
7	107626709	-	ENSG00000091136	LAMB1	CAGG	88	0.238636	1.12218e-46	TRUE	68	0.0147059	1	FALSE	88	0.0909091	1	FALSE	88	0.0795455	1	FALSE
7	11013863	+	ENSG00000106443	PHF14	GCGG	165	0.321212	1.14656e-118	TRUE	64	0.34375	1.44038e-54	TRUE	41	0.292683	1.14833e-27	TRUE	36	0.361111	5.57357e-25	TRUE
7	127224857	-	ENSG00000179562	GCC1	TCCA	240	0.0125	1	FALSE	131	0.0610687	1	FALSE	95	0	1	FALSE	73	0.136986	2.7307e-10	TRUE
7	127991542	-	ENSG00000224940	PRRT4	AGGG	57	0.105263	3.285e-09	TRUE	39	0.0512821	1	FALSE	14	0.214286	1	FALSE	0		1	FALSE
7	133977795	-	ENSG00000205060	SLC35B4	CAGA	368	0.508152	0	TRUE	171	0.502924	2.7844e-178	TRUE	116	0.551724	1.73333e-156	TRUE	112	0.464286	4.79136e-97	TRUE
7	148991602	+	ENSG00000204946	ZNF783	AGGG	37	0.486486	1.46955e-42	TRUE	0		1	FALSE	0		1	FALSE	0		1	FALSE
7	149420843	+	ENSG00000133619	KRBA1	AGGG	174	0.0402299	1	FALSE	115	0.104348	8.24284e-21	TRUE	77	0.0649351	1	FALSE	81	0.0864198	1	FALSE
7	149570648	-	ENSG00000204934	ATP6V0E2-AS1	AGAG	45	0.133333	3.77496e-13	TRUE	0		1	FALSE	0		1	FALSE	0		1	FALSE
7	149576548	+	ENSG00000171130	ATP6V0E2	AGGG	221	0.0452489	1	FALSE	63	0.126984	1.29313e-11	TRUE	42	0.0714286	1	FALSE	16	0.0625	1	FALSE
7	149577381	+	ENSG00000171130	ATP6V0E2	AGGG	272	0.0661765	1	FALSE	74	0.0810811	1	FALSE	40	0.025	1	FALSE	62	0.177419	1.9422e-14	TRUE
7	1517570	-	ENSG00000164880	INTS1	TCCA	565	0.0230088	1	FALSE	445	0.101124	9.02283e-65	TRUE	324	0.00308642	1	FALSE	294	0.0408163	1	FALSE
7	155503889	+	ENSG00000184863	RBM33	TCCA	58	0.0172414	1	FALSE	53	0.132075	5.04433e-11	TRUE	32	0	1	FALSE	42	0.047619	1	FALSE
7	24690152	+	ENSG00000105926	MPP6	TCCA	226	0.137168	2.04752e-48	TRUE	195	0.0820513	1	FALSE	163	0.0122699	1	FALSE	161	0.0248447	1	FALSE
7	2701307	+	ENSG00000136295	TTYH3	TCCA	395	0.136709	8.32064e-90	TRUE	219	0.0593607	1	FALSE	137	0.00729927	1	FALSE	109	0.0183486	1	FALSE
7	29962998	-	ENSG00000136193	SCRN1	TCCA	996	0.144578	1.39308e-275	TRUE	203	0.147783	2.70635e-32	TRUE	161	0	1	FALSE	150	0.08	1	FALSE
7	32535342	+	ENSG00000105778	AVL9	GGGG	210	0.0142857	1	FALSE	66	0.106061	3.62769e-09	TRUE	60	0.116667	9.89273e-07	TRUE	48	0.0416667	1	FALSE
7	39730145	+	ENSG00000006451	RALA	TCTA	547	0.0676417	1	FALSE	340	0.123529	2.58609e-46	TRUE	265	0	1	FALSE	254	0.0393701	1	FALSE
7	44078508	-	ENSG00000228903	RASA4CP	AGGA	46	0	1	FALSE	38	0.263158	3.55978e-14	TRUE	0		1	FALSE	27	0.111111	1	FALSE
7	44107110	+	ENSG00000136279	DBNL	AAAG	89	0.0224719	1	FALSE	48	0.0833333	1	FALSE	37	0.243243	7.70136e-16	TRUE	30	0.0666667	1	FALSE
7	44120429	-	ENSG00000122678	POLM	GGGT	137	0.109489	7.51742e-26	TRUE	72	0.208333	2.9578e-26	TRUE	49	0.142857	1.48547e-11	TRUE	67	0.0895522	1	FALSE
7	4831165	+	ENSG00000242802	AP5Z1	GGGG	181	0.248619	4.93582e-99	TRUE	109	0.284404	3.02234e-54	TRUE	80	0.325	3.70081e-52	TRUE	77	0.350649	4.37294e-40	TRUE
7	50861110	-	ENSG00000106070	GRB10	TCGG	133	0	1	FALSE	14	0	1	FALSE	20	0.4	1.26798e-15	TRUE	0		1	FALSE
7	66774030	+	ENSG00000106610	STAG3L4	TCCA	272	0.0625	1	FALSE	62	0.129032	1.34581e-07	TRUE	59	0	1	FALSE	45	0.0666667	1	FALSE
7	6777043	+	ENSG00000187953	PMS2CL	GGGG	152	0.00657895	1	FALSE	54	0.12963	4.76965e-14	TRUE	46	0.0217391	1	FALSE	44	0.0909091	1	FALSE
7	72419023	-	ENSG00000106133	NSUN5P2	AGAG	553	0.079566	1	FALSE	278	0.147482	3.30026e-70	TRUE	256	0.195312	5.38893e-80	TRUE	192	0.130208	7.7731e-26	TRUE
7	73097583	-	ENSG00000176410	DNAJC30	TCCA	243	0.102881	1.85359e-45	TRUE	117	0.0512821	1	FALSE	40	0	1	FALSE	50	0.02	1	FALSE
7	75045880	+	ENSG00000223705	NSUN5P1	AGAG	525	0.133333	4.82065e-118	TRUE	299	0.204013	5.8008e-79	TRUE	253	0.201581	5.53924e-91	TRUE	286	0.206294	3.94302e-98	TRUE
7	75634597	-	ENSG00000127952	STYXL1	TCCA	386	0.419689	0	TRUE	128	0.328125	6.18556e-67	TRUE	85	0.0117647	1	FALSE	73	0.219178	1.5849e-18	TRUE
7	75694133	+	ENSG00000146701	MDH2	TCCA	3621	0.116266	0	TRUE	2451	0.0701754	1	FALSE	1589	0.00566394	1	FALSE	1575	0.0279365	1	FALSE
7	76240846	-	ENSG00000146707	POMZP3	TCCA	43	0	1	FALSE	80	0.1375	1.43043e-12	TRUE	48	0	1	FALSE	40	0.025	1	FALSE
7	76255340	-	ENSG00000146707	POMZP3	AGAA	103	0	1	FALSE	94	0.234043	8.29329e-29	TRUE	67	0.19403	1.65653e-11	TRUE	63	0.174603	1.44155e-09	TRUE
7	76255388	-	ENSG00000146707	POMZP3	TCCA	107	0.00934579	1	FALSE	106	0.396226	2.82722e-65	TRUE	58	0	1	FALSE	57	0.315789	1.09698e-21	TRUE
7	92157665	-	ENSG00000127980	PEX1	TCCA	151	0.0529801	1	FALSE	69	0.115942	1.31325e-11	TRUE	41	0	1	FALSE	37	0.108108	1	FALSE
7	97854376	-	ENSG00000205356	TECPR1	GGGG	103	0.0194175	1	FALSE	51	0.0588235	1	FALSE	46	0.108696	2.69447e-08	TRUE	47	0.106383	1	FALSE
7	99097324	-	ENSG00000160908	ZNF394	GGGG	149	0.0134228	1	FALSE	106	0.103774	1.09407e-15	TRUE	68	0.0588235	1	FALSE	79	0.0886076	1	FALSE
8	101733698	-	ENSG00000070756	PABPC1	TCCA	7908	0.184623	0	TRUE	5455	0.119523	0	TRUE	3742	0.0109567	1	FALSE	3730	0.0892761	1	FALSE
8	128806976	+	ENSG00000249859	PVT1	TCCA	164	0.00609756	1	FALSE	178	0.117978	1.43396e-25	TRUE	102	0	1	FALSE	85	0.164706	3.22684e-20	TRUE
8	144379222	+	ENSG00000185730	ZNF696	CGGG	116	0.465517	2.86669e-118	TRUE	31	0.516129	1	FALSE	12	0.416667	1	FALSE	10	0.3	1	FALSE
8	144658943	-	ENSG00000147813	NAPRT1	AGGT	86	0.360465	2.3952e-69	TRUE	22	0.363636	1	FALSE	22	0.227273	1	FALSE	0		1	FALSE
8	144676619	-	ENSG00000104529	EEF1D	AGGG	58	0.103448	2.64668e-10	TRUE	60	0.1	1	FALSE	39	0.102564	1	FALSE	36	0.0833333	1	FALSE
8	144678293	-	ENSG00000104529	EEF1D	CGGG	98	0.0816327	1	FALSE	154	0.155844	1.73837e-40	TRUE	126	0.119048	1.19828e-21	TRUE	105	0.219048	3.64606e-36	TRUE
8	144777048	+	ENSG00000181135	ZNF707	AGGG	96	0.0833333	1	FALSE	66	0.136364	2.14749e-13	TRUE	52	0.0961538	1	FALSE	29	0.172414	1	FALSE
8	145140252	+	ENSG00000197858	GPAA1	TCTA	1013	0.102665	1.19811e-177	TRUE	405	0.116049	1.06906e-57	TRUE	230	0.00869565	1	FALSE	218	0.0550459	1	FALSE
8	145580656	-	ENSG00000182325	FBXL6	TCCA	287	0.226481	1.85695e-126	TRUE	220	0.0681818	1	FALSE	94	0.0212766	1	FALSE	91	0.10989	1.43952e-09	TRUE
8	145621817	-	ENSG00000071894	CPSF1	AGGG	124	0.0564516	1	FALSE	98	0.173469	8.7793e-35	TRUE	63	0.142857	8.27681e-15	TRUE	42	0.166667	3.59306e-10	TRUE
8	145651501	-	ENSG00000160948	VPS28	AGGG	126	0.111111	8.12385e-25	TRUE	12	0	1	FALSE	18	0.111111	1	FALSE	0		1	FALSE
8	145692679	+	ENSG00000167702	KIFC2	AGGG	103	0.378641	2.98672e-80	TRUE	0		1	FALSE	16	0.3125	1	FALSE	12	0.666667	1	FALSE
8	145724266	-	ENSG00000261139	CTD-2517M14.5	GGGG	66	0.439394	4.06878e-69	TRUE	12	0.166667	1	FALSE	12	0.166667	1	FALSE	14	0.285714	1	FALSE
8	145725742	+	ENSG00000160972	PPP1R16A	TCCA	272	0.0330882	1	FALSE	131	0.114504	1.94139e-18	TRUE	111	0	1	FALSE	102	0.0392157	1	FALSE
8	145754658	-	ENSG00000147799	ARHGAP39	CGGG	114	0.00877193	1	FALSE	53	0.113208	6.80977e-10	TRUE	44	0.0454545	1	FALSE	38	0.0263158	1	FALSE
8	145772901	-	ENSG00000147799	ARHGAP39	GAGG	263	0.0380228	1	FALSE	66	0.0454545	1	FALSE	49	0.142857	1.3858e-12	TRUE	40	0.05	1	FALSE
8	146107413	-	ENSG00000196150	ZNF250	GGGG	133	0.0075188	1	FALSE	73	0.136986	8.4677e-16	TRUE	56	0.0357143	1	FALSE	45	0.0888889	1	FALSE
8	1729455	+	ENSG00000182372	CLN8	GGAG	64	0.015625	1	FALSE	48	0.0208333	1	FALSE	57	0.122807	6.48285e-11	TRUE	47	0	1	FALSE
8	1733379	+	ENSG00000182372	CLN8	AGGT	75	0.0933333	1	FALSE	42	0.142857	2.64255e-10	TRUE	36	0.138889	1	FALSE	41	0.146341	7.24744e-09	TRUE
8	21964855	-	ENSG00000173566	NUDT18	TCCA	42	0	1	FALSE	49	0.122449	1.56943e-06	TRUE	45	0	1	FALSE	37	0	1	FALSE
8	27455645	-	ENSG00000120885	CLU	TCCA	150	0.22	3.46763e-68	TRUE	33	0.212121	1	FALSE	0		1	FALSE	0		1	FALSE
8	37654670	+	ENSG00000020181	GPR124	TCCA	60	0.1	1.56315e-12	TRUE	11	0.0909091	1	FALSE	0		1	FALSE	0		1	FALSE
8	41790956	-	ENSG00000083168	KAT6A	TCCA	496	0.0181452	1	FALSE	217	0.124424	1.18947e-46	TRUE	165	0.00606061	1	FALSE	148	0.0405405	1	FALSE
8	56663639	-	ENSG00000167904	TMEM68	ACTT	279	0.0107527	1	FALSE	80	0.025	1	FALSE	76	0.0131579	1	FALSE	59	0.101695	3.54853e-07	TRUE
8	66515063	-	ENSG00000104442	ARMC1	AAAA	113	0.0176991	1	FALSE	96	0.135417	1.60669e-22	TRUE	106	0.122642	4.51508e-16	TRUE	120	0.1	9.42431e-13	TRUE
8	75227777	-	ENSG00000104369	JPH1	GGTG	341	0.11437	9.49639e-74	TRUE	164	0.109756	2.47131e-27	TRUE	155	0.129032	6.89465e-26	TRUE	122	0.131148	5.81306e-23	TRUE
8	86089802	+	ENSG00000133740	E2F5	AGGC	695	0.047482	1	FALSE	203	0.0640394	1	FALSE	179	0.111732	1.10758e-26	TRUE	120	0.0916667	1	FALSE
8	87165705	+	ENSG00000147614	ATP6V0D2	TCCA	71	0.28169	5.54439e-43	TRUE	0		1	FALSE	0		1	FALSE	0		1	FALSE
9	100840472	+	ENSG00000095380	NANS	AGGT	12	0	1	FALSE	38	0.0789474	1	FALSE	38	0.236842	4.48891e-15	TRUE	24	0.166667	3.69804e-06	FALSE
9	103066100	-	ENSG00000136891	TEX10	TCCA	410	0.0097561	1	FALSE	408	0.0588235	1	FALSE	316	0	1	FALSE	295	0.132203	1.58868e-47	TRUE
9	117185669	-	ENSG00000095397	DFNB31	TCCA	128	0.0390625	1	FALSE	138	0.130435	9.19984e-27	TRUE	99	0	1	FALSE	92	0.119565	1	FALSE
9	119187681	-	ENSG00000148219	ASTN2	AGGA	10	0	1	FALSE	39	0.128205	5.85454e-07	TRUE	30	0.1	1	FALSE	41	0.0731707	1	FALSE
9	123165337	-	ENSG00000136861	CDK5RAP2	TCCA	367	0.0762943	1	FALSE	263	0.125475	9.60404e-52	TRUE	170	0	1	FALSE	192	0.078125	1	FALSE
9	126319957	-	ENSG00000119522	DENND1A	AGGC	142	0.00704225	1	FALSE	76	0.0394737	1	FALSE	77	0.103896	6.4268e-08	TRUE	78	0.0512821	1	FALSE
9	130236144	+	ENSG00000148356	LRSAM1	GAGA	160	0.0625	1	FALSE	131	0.160305	2.18102e-36	TRUE	154	0.175325	4.11021e-38	TRUE	111	0.171171	5.7055e-24	TRUE
9	130268749	-	ENSG00000136830	FAM129B	AGTG	97	0.597938	4.56545e-154	TRUE	89	0.606742	6.9626e-81	TRUE	64	0.609375	7.76938e-58	TRUE	24	0.541667	1	FALSE
9	130635065	-	ENSG00000106992	AK1	TCCA	536	0.0335821	1	FALSE	515	0.102913	3.87803e-55	TRUE	376	0	1	FALSE	389	0.0539846	1	FALSE
9	131182558	+	ENSG00000167123	CERCAM	AGGG	59	0.186441	6.47953e-23	TRUE	15	0	1	FALSE	0		1	FALSE	15	0.4	1	FALSE
9	131851311	+	ENSG00000167130	DOLPP1	TCCA	556	0.122302	7.2169e-119	TRUE	282	0.187943	2.71027e-77	TRUE	276	0.00362319	1	FALSE	230	0.1	1.64616e-24	TRUE
9	131939883	-	ENSG00000188483	IER5L	GGGG	11	0.0909091	1	FALSE	42	0.119048	0.000212963	TRUE	25	0.04	1	FALSE	18	0	1	FALSE
9	132265871	+	ENSG00000204054	LINC00963	GATG	420	0.0547619	1	FALSE	104	0.0288462	1	FALSE	96	0.145833	7.71433e-08	TRUE	81	0.0246914	1	FALSE
9	134067670	+	ENSG00000126883	NUP214	TCCA	192	0.0677083	1	FALSE	126	0.150794	1.19282e-32	TRUE	86	0	1	FALSE	84	0.047619	1	FALSE
9	135469257	-	ENSG00000125485	DDX31	TCCA	63	0	1	FALSE	58	0.155172	6.74081e-16	TRUE	42	0	1	FALSE	16	0	1	FALSE
9	135984141	-	ENSG00000160271	RALGDS	CAGG	392	0.206633	1.6557e-182	TRUE	166	0.180723	3.3695e-55	TRUE	103	0.165049	6.79687e-25	TRUE	105	0.209524	2.50073e-30	TRUE
9	136282789	-	ENSG00000148300	REXO4	TCCA	650	0.130769	5.52136e-144	TRUE	488	0.0983607	1	FALSE	540	0.00185185	1	FALSE	448	0.133929	1.23812e-72	TRUE
9	136287321	+	ENSG00000160323	ADAMTS13	TGGG	69	0.144928	4.78513e-21	TRUE	22	0.181818	1.68944e-07	FALSE	40	0.15	8.7404e-13	TRUE	11	0	1	FALSE
9	139304910	-	ENSG00000165689	SDCCAG3	CGGG	144	0.270833	4.05498e-90	TRUE	95	0.410526	4.98586e-80	TRUE	70	0.257143	2.98401e-32	TRUE	50	0.38	2.42066e-38	TRUE
9	139702478	+	ENSG00000196642	RABL6	CCGA	438	0.246575	3.16645e-217	TRUE	312	0.285256	2.16912e-181	TRUE	249	0.277108	6.22736e-140	TRUE	209	0.349282	4.81813e-143	TRUE
9	139726575	+	ENSG00000196642	RABL6	AGGG	47	0.404255	2.7569e-44	TRUE	10	0.6	1	FALSE	10	0.4	1	FALSE	0		1	FALSE
9	139744731	+	ENSG00000054148	PHPT1	TCCA	101	0	1	FALSE	60	0.15	5.84318e-11	TRUE	46	0	1	FALSE	34	0	1	FALSE
9	139747567	+	ENSG00000177943	MAMDC4	TGGG	106	0.103774	1.39659e-20	TRUE	14	0	1	FALSE	0		1	FALSE	0		1	FALSE
9	139964888	-	ENSG00000186193	SAPCD2	GGGG	78	0.0641026	1	FALSE	87	0.149425	1.20838e-18	TRUE	39	0.0512821	1	FALSE	41	0	1	FALSE
9	139972029	+	ENSG00000197355	UAP1L1	CAGG	57	0	1	FALSE	62	0.16129	4.83645e-08	TRUE	44	0	1	FALSE	33	0	1	FALSE
9	140003464	+	ENSG00000177239	MAN1B1	TCCA	175	0.114286	2.00206e-33	TRUE	148	0.0743243	1	FALSE	154	0	1	FALSE	162	0.0493827	1	FALSE
9	140166668	+	ENSG00000188986	NELFB	TCCA	750	0.204	2.61813e-303	TRUE	882	0.109977	9.39679e-139	TRUE	588	0.00340136	1	FALSE	553	0.0524412	1	FALSE
9	140323731	+	ENSG00000188747	NOXA1	GGGG	87	0.218391	1.28305e-38	TRUE	14	0.142857	1	FALSE	12	0.0833333	1	FALSE	22	0.272727	1	FALSE
9	140729884	+	ENSG00000181090	EHMT1	AGGG	178	0.106742	1.10339e-37	TRUE	168	0.10119	2.49655e-27	TRUE	111	0.0990991	1	FALSE	103	0.106796	7.12654e-19	TRUE
9	20620809	-	ENSG00000171843	MLLT3	TGGG	160	0.4375	1.25145e-151	TRUE	94	0.287234	1.60196e-45	TRUE	116	0.301724	3.4864e-51	TRUE	94	0.319149	1.14635e-37	TRUE
9	20990296	+	ENSG00000188352	FOCAD	AGGA	218	0.0183486	1	FALSE	84	0.0119048	1	FALSE	51	0.0784314	1	FALSE	55	0.109091	7.78046e-07	TRUE
9	34251714	+	ENSG00000165006	UBAP1	GGGC	406	0.00985222	1	FALSE	98	0.0306122	1	FALSE	66	0.151515	6.46958e-11	TRUE	70	0.0285714	1	FALSE
9	35405074	+	ENSG00000198722	UNC13B	TCCA	139	0.0647482	1	FALSE	60	0.166667	6.11202e-17	TRUE	61	0	1	FALSE	55	0.0909091	1	FALSE
9	35813071	-	ENSG00000137133	HINT2	TCCA	1483	0.165206	0	TRUE	235	0.102128	8.41804e-40	TRUE	254	0.00393701	1	FALSE	285	0.045614	1	FALSE
9	72938976	+	ENSG00000198887	SMC5	TCCA	96	0.0104167	1	FALSE	55	0.145455	3.48417e-12	TRUE	67	0	1	FALSE	48	0	1	FALSE
9	84228324	-	ENSG00000196781	TLE1	TCCA	162	0.179012	1.11467e-63	TRUE	184	0.0597826	1	FALSE	136	0.0147059	1	FALSE	109	0.0275229	1	FALSE
9	88270194	-	ENSG00000135049	AGTPBP1	TCCA	283	0.300353	1.02747e-189	TRUE	141	0.156028	4.0552e-34	TRUE	101	0.029703	1	FALSE	98	0.142857	1.55628e-12	TRUE
MT	1488	+	ENSG00000211459	MT-RNR1	GTCA	4048	0.725296	0	TRUE	3540	0.687571	0	TRUE	3239	0.670577	0	TRUE	3040	0.685526	0	TRUE
X	107911644	+	ENSG00000188153	COL4A5	AGGG	174	0.586207	2.56369e-252	TRUE	128	0.59375	2.08437e-154	TRUE	104	0.538462	6.42334e-99	TRUE	105	0.542857	6.71298e-93	TRUE
X	109561120	-	ENSG00000101935	AMMECR1	GGAG	66	0.409091	1.22482e-49	TRUE	10	0.5	1	FALSE	0		1	FALSE	11	0.545455	1	FALSE
X	118925593	-	ENSG00000198918	RPL39	CCTC	49	0.102041	1.06516e-07	TRUE	50	0	1	FALSE	12	0	1	FALSE	30	0.0333333	1	FALSE
X	123095630	+	ENSG00000101972	STAG2	TCCA	134	0.313433	4.2064e-95	TRUE	60	0.15	9.28779e-16	TRUE	38	0	1	FALSE	30	0.0666667	1	FALSE
X	129201358	-	ENSG00000102034	ELF4	TCCA	167	0.0179641	1	FALSE	53	0.132075	4.54489e-09	TRUE	23	0	1	FALSE	22	0.0909091	1	FALSE
X	148626947	+	ENSG00000197620	CXorf40A	TCCA	177	0.19774	2.76074e-66	TRUE	98	0.142857	1.05433e-24	TRUE	77	0.012987	1	FALSE	59	0.0508475	1	FALSE
X	149102322	-	ENSG00000197021	CXorf40B	TCCA	547	0.159049	6.06913e-165	TRUE	173	0.0924855	1	FALSE	160	0.00625	1	FALSE	146	0.0479452	1	FALSE
X	1510840	-	ENSG00000169100	SLC25A6	TCCA	5767	0.247442	0	TRUE	4771	0.135611	0	TRUE	3098	0.00548741	1	FALSE	2877	0.0636079	1	FALSE
X	153197361	-	ENSG00000102030	NAA10	GGCT	134	0.0298507	1	FALSE	54	0.0185185	1	FALSE	49	0.122449	4.68847e-11	TRUE	48	0.0208333	1	FALSE
X	153716847	-	ENSG00000126903	SLC10A3	TCCA	114	0.0789474	1	FALSE	51	0.137255	0.000127664	TRUE	44	0	1	FALSE	15	0.133333	1	FALSE
X	39933435	-	ENSG00000183337	BCOR	TCCA	540	0.25	7.44562e-307	TRUE	300	0.0933333	1	FALSE	247	0.0121457	1	FALSE	221	0.081448	1	FALSE
X	41192975	+	ENSG00000215301	DDX3X	AAAA	172	0.0174419	1	FALSE	74	0.0405405	1	FALSE	78	0.102564	1.95603e-10	TRUE	65	0.0769231	1	FALSE
X	47056969	+	ENSG00000130985	UBA1	TCCA	137	0.0145985	1	FALSE	61	0.163934	4.60438e-16	TRUE	46	0	1	FALSE	15	0.266667	1	FALSE
X	48926250	+	ENSG00000147144	CCDC120	AGCT	94	0.0319149	1	FALSE	38	0.157895	1.16311e-08	TRUE	26	0.230769	1	FALSE	0		1	FALSE
X	49050695	-	ENSG00000102003	SYP	TCCA	292	0.424658	7.83056e-273	TRUE	39	0.333333	2.8195e-28	TRUE	0		1	FALSE	0		1	FALSE
X	53111691	+	ENSG00000184205	TSPYL2	AGAT	498	0.0341365	1	FALSE	121	0.0495868	1	FALSE	74	0.135135	4.60272e-08	TRUE	71	0.0422535	1	FALSE
X	53574827	-	ENSG00000086758	HUWE1	TCCA	104	0.0576923	1	FALSE	50	0.12	7.09386e-08	TRUE	12	0	1	FALSE	11	0.181818	1	FALSE
X	54949565	+	ENSG00000067445	TRO	AAGC	106	0.0660377	1	FALSE	78	0.128205	1.30457e-16	TRUE	63	0.111111	3.21044e-12	TRUE	45	0.0666667	1	FALSE
X	65817007	-	ENSG00000131080	EDA2R	TCCA	48	0.104167	2.05448e-09	TRUE	0		1	FALSE	0		1	FALSE	0		1	FALSE
X	69354607	+	ENSG00000089289	IGBP1	TCCA	234	0.0299145	1	FALSE	164	0.115854	6.48419e-19	TRUE	116	0.00862069	1	FALSE	114	0.0526316	1	FALSE
X	86958997	-	ENSG00000237506	RPSAP15	TCCA	525	0.6	0	TRUE	239	0.242678	3.75227e-94	TRUE	156	0.025641	1	FALSE	132	0.121212	3.1293e-27	TRUE
X	96212876	+	ENSG00000147202	DIAPH2	TCCA	102	0.137255	3.3862e-23	TRUE	35	0.0285714	1	FALSE	13	0	1	FALSE	25	0	1	FALSE
X	9687293	+	ENSG00000101849	TBL1X	AGGG	1278	0.0375587	1	FALSE	195	0.112821	1.75002e-27	TRUE	164	0.097561	1	FALSE	147	0.0612245	1	FALSE

## Sheet: tRNA
		HEK293T			HEK293T, NSUN6 KO			NSUN6 KO, WT rescue			NSUN6 KO, C373A rescue			NSUN6 KO, K159A&R181A rescue
Name	Position	Coverage	C count	m5C level	Coverage	C count	m5C level	Coverage	C count	m5C level	Coverage	C count	m5C level	Coverage	C count	m5C level
MT-TA	6	4235	3	0.00071	2751	2	0.00073	4666	1	0.00021	5841	3	0.00051	3228	0	0
MT-TA	11	5555	5	0.0009	3312	0	0	5844	3	0.00051	7700	4	0.00052	4229	4	0.00095
MT-TA	25	6427	8	0.00124	3590	3	0.00084	7510	7	0.00093	8743	4	0.00046	4777	3	0.00063
MT-TA	33	6699	8	0.00119	3716	4	0.00108	7905	8	0.00101	9123	4	0.00044	4886	7	0.00143
MT-TA	37	7136	1	0.00014	3928	3	0.00076	8656	2	0.00023	9767	10	0.00102	5137	1	0.00019
MT-TA	46	9175	0	0	5082	1	0.0002	11077	11	0.00099	12693	5	0.00039	5982	1	0.00017
MT-TA	61	9370	0	0	5204	1	0.00019	11155	3	0.00027	12785	3	0.00023	6014	3	0.0005
MT-TA	65	9059	0	0	5075	1	0.0002	10847	5	0.00046	12323	2	0.00016	5801	4	0.00069
MT-TA	66	9050	1	0.00011	5075	1	0.0002	10853	5	0.00046	12310	5	0.00041	5801	2	0.00034
MT-TA	70	8852	2	0.00023	4961	2	0.0004	10538	10	0.00095	11978	3	0.00025	5648	2	0.00035
MT-TA	71	8590	11	0.00128	4774	3	0.00063	10341	15	0.00145	11508	3	0.00026	5442	8	0.00147
MT-TC	3	132	0	0	34	0	0	106	0	0	53	0	0	19	0	0
MT-TC	5	140	0	0	36	0	0	119	0	0	58	0	0	22	0	0
MT-TC	6	142	0	0	38	0	0	121	0	0	59	0	0	23	0	0
MT-TC	18	172	0	0	40	0	0	136	0	0	67	0	0	28	0	0
MT-TC	30	177	2	0.0113	41	0	0	139	0	0	71	0	0	30	0	0
MT-TC	36	220	0	0	52	0	0	141	0	0	89	0	0	33	0	0
MT-TC	44	249	0	0	61	0	0	138	0	0	100	0	0	36	0	0
MT-TC	47	258	0	0	63	0	0	135	1	0.00741	101	0	0	35	0	0
MT-TC	50	265	0	0	66	0	0	136	0	0	103	0	0	36	0	0
MT-TC	54	264	0	0	66	0	0	136	0	0	103	0	0	36	0	0
MT-TC	55	264	0	0	65	0	0	136	0	0	103	0	0	36	0	0
MT-TC	58	258	1	0.00388	66	0	0	133	0	0	103	0	0	36	0	0
MT-TC	59	257	0	0	65	0	0	134	1	0.00746	103	0	0	36	1	0.02778
MT-TC	64	257	1	0.00389	64	0	0	131	0	0	101	0	0	36	0	0
MT-TC	67	236	0	0	58	0	0	122	0	0	90	0	0	33	0	0
MT-TC	68	217	0	0	57	0	0	118	0	0	87	0	0	32	0	0
MT-TD	16	33	0	0	21	1	0.04762	6	0		32	3	0.09375	5	0
MT-TD	17	38	0	0	21	1	0.04762	6	0		33	3	0.09091	5	0
MT-TD	22	45	2	0.04444	22	1	0.04545	6	0		31	3	0.09677	5	0
MT-TD	27	56	0	0	26	0	0	6	0		41	3	0.07317	7	0
MT-TD	33	63	0	0	27	1	0.03704	6	0		43	2	0.04651	7	0
MT-TD	50	62	0	0	27	1	0.03704	6	0		44	3	0.06818	7	0
MT-TD	56	60	0	0	23	1	0.04348	5	0		42	3	0.07143	7	0
MT-TD	57	58	0	0	23	1	0.04348	4	0		42	3	0.07143	7	0
MT-TD	65	51	0	0	23	0	0	4	0		40	3	0.075	6	0
MT-TD	69	46	0	0	18	1	0.05556	4	0		36	1	0.02778	5	0
MT-TD	70	45	0	0	16	1	0.0625	4	0		35	3	0.08571	5	0
MT-TE	4	32851	12	0.00037	14868	6	0.0004	61082	25	0.00041	30095	17	0.00056	17234	4	0.00023
MT-TE	19	48092	13	0.00027	18819	5	0.00027	74943	26	0.00035	44571	14	0.00031	23867	1	4e-05
MT-TE	22	48629	13	0.00027	18884	4	0.00021	75862	28	0.00037	44803	11	0.00025	23931	8	0.00033
MT-TE	33	50934	19	0.00037	19770	9	0.00046	79052	35	0.00044	46927	18	0.00038	24772	21	0.00085
MT-TE	38	54546	12	0.00022	21002	7	0.00033	81755	23	0.00028	48974	6	0.00012	26006	6	0.00023
MT-TE	45	62421	11293	0.18092	23436	5022	0.21429	84599	29950	0.35402	53615	12792	0.23859	27938	8045	0.28796
MT-TE	57	62753	43	0.00069	23546	17	0.00072	84163	33	0.00039	53481	22	0.00041	27916	18	0.00064
MT-TE	58	62774	56	0.00089	23579	21	0.00089	84187	130	0.00154	53488	37	0.00069	27954	26	0.00093
MT-TE	62	61815	45	0.00073	23373	23	0.00098	83599	195	0.00233	52463	65	0.00124	27492	45	0.00164
MT-TE	70	51585	28	0.00054	18852	3	0.00016	63281	30	0.00047	40445	17	0.00042	21618	11	0.00051
MT-TE	71	50657	31	0.00061	18371	8	0.00044	62145	43	0.00069	39601	21	0.00053	21179	21	0.00099
MT-TF	11	96	0	0	169	0	0	165	0	0	336	1	0.00298	137	0	0
MT-TF	15	97	0	0	167	0	0	165	0	0	337	1	0.00297	140	0	0
MT-TF	16	97	0	0	168	0	0	167	1	0.00599	338	1	0.00296	140	0	0
MT-TF	18	97	0	0	169	0	0	170	0	0	338	1	0.00296	140	0	0
MT-TF	19	97	0	0	169	0	0	171	0	0	339	1	0.00295	140	0	0
MT-TF	21	97	0	0	170	0	0	171	0	0	339	0	0	140	0	0
MT-TF	26	97	0	0	168	0	0	168	0	0	338	2	0.00592	139	0	0
MT-TF	31	105	1	0.00952	171	0	0	198	0	0	348	1	0.00287	145	0	0
MT-TF	33	109	0	0	173	0	0	204	0	0	352	0	0	149	0	0
MT-TF	48	243	149	0.61317	297	135	0.45455	367	229	0.62398	577	254	0.44021	258	121	0.46899
MT-TF	52	244	3	0.0123	292	5	0.01712	368	6	0.0163	572	13	0.02273	258	5	0.01938
MT-TF	54	243	0	0	292	1	0.00342	362	1	0.00276	567	0	0	258	0	0
MT-TF	56	244	2	0.0082	293	1	0.00341	363	2	0.00551	567	6	0.01058	258	0	0
MT-TF	59	244	0	0	292	0	0	362	0	0	566	1	0.00177	257	0	0
MT-TF	61	243	0	0	291	0	0	361	0	0	559	2	0.00358	256	0	0
MT-TF	62	243	0	0	290	0	0	361	0	0	560	0	0	254	0	0
MT-TF	63	232	0	0	277	0	0	348	0	0	530	1	0.00189	245	1	0.00408
MT-TF	64	233	2	0.00858	277	1	0.00361	348	1	0.00287	523	1	0.00191	241	0	0
MT-TF	70	182	0	0	237	0	0	287	0	0	443	0	0	197	0	0
tRNA-Thr-TGT-2	72	499	430	0.86172	155	7	0.04516	74	32	0.43243	231	6	0.02597	200	38	0.19
MT-TF	73	154	0	0	199	0	0	255	0	0	366	1	0.00273	174	0	0
MT-TG	2	3	1		2	0		3	0		0	0
MT-TG	4	3	0		2	0		3	0		1	0
MT-TG	22	7	1		2	0		3	0		1	0		1	0
MT-TG	23	7	2		2	0		2	0		1	0		1	0
MT-TG	29	7	2		3	0		3	0		1	0		1	0
MT-TG	32	8	3		5	0		3	0		3	0		1	0
MT-TG	33	8	3		5	0		3	0		3	0		1	0
MT-TG	40	8	2		5	0		3	0		3	0		1	0
MT-TG	50	8	1		5	0		1	0		3	0		1	0
MT-TG	53	8	4		5	0		1	0		3	0		1	0
MT-TG	57	8	3		5	0		1	0		3	0		1	0
MT-TG	69	6	3		3	0		1	0		1	0
MT-TG	70	6	2		3	0		1	0		1	0
MT-TH	16	92	0	0	101	1	0.0099	302	0	0	112	0	0	59	0	0
MT-TH	17	95	0	0	106	0	0	303	0	0	115	0	0	60	0	0
MT-TH	22	93	0	0	106	0	0	306	0	0	113	0	0	61	0	0
MT-TH	25	103	0	0	114	0	0	327	0	0	132	0	0	64	0	0
MT-TH	37	107	0	0	118	0	0	331	0	0	138	0	0	66	0	0
MT-TH	41	106	0	0	120	0	0	329	0	0	140	1	0.00714	67	0	0
MT-TH	44	103	88	0.85437	118	108	0.91525	323	299	0.9257	135	105	0.77778	66	52	0.78788
MT-TH	50	75	0	0	105	0	0	258	1	0.00388	111	0	0	58	0	0
MT-TH	54	64	0	0	81	0	0	139	0	0	82	0	0	45	0	0
MT-TH	57	52	1	0.01923	65	0	0	104	1	0.00962	63	0	0	41	0	0
MT-TH	58	48	0	0	64	1	0.01563	100	0	0	62	0	0	38	0	0
MT-TH	59	43	0	0	64	0	0	93	0	0	60	0	0	37	0	0
MT-TH	60	41	0	0	62	0	0	90	0	0	57	3	0.05263	36	0	0
MT-TH	68	36	0	0	59	0	0	81	0	0	52	0	0	28	0	0
MT-TH	69	36	0	0	59	0	0	80	0	0	51	0	0	28	0	0
MT-TH	70	32	0	0	52	0	0	79	0	0	49	0	0	26	0	0
MT-TH	71	32	0	0	52	0	0	77	0	0	47	0	0	25	0	0
MT-TI	11	7	0		3	0		17	0	0	2	0		2	0
MT-TI	26	7	0		3	0		18	0	0	4	0		3	0
MT-TI	50	10	0	0	5	0		18	0	0	6	0		3	0
MT-TI	56	10	0	0	5	0		17	0	0	5	0		1	0
MT-TI	57	10	0	0	5	0		17	0	0	5	0		1	0
MT-TI	58	10	0	0	5	0		17	0	0	4	0		1	0
MT-TI	59	10	0	0	5	0		17	0	0	4	0		1	0
MT-TI	60	10	0	0	5	0		17	0	0	4	0		1	0
MT-TI	67	8	0		4	0		14	0	0	3	0		1	0
[truncated: 5,189 more rows]
