# Supplementary material for: Sequence- and structure-selective mRNA m5C methylation by NSUN6 in animals
Source: Natl Sci Rev. 2020 Oct 31;8(6):nwaa273. doi: 10.1093/nsr/nwaa273 (PMC8288183; doi:10.1093/nsr/nwaa273)
Supplement: nwaa273_Supplemental_File [file nwaa273_supplemental_file.zip › Table_S3.xlsx]

## Sheet: Sheet1
Table S3. Comparison of the genic location distributions between Type I and Type II m5C sites.
	Type II sites		Type I sites
Sample	5'UTR	CDS+3'UTR	5'UTR	CDS+3'UTR	Chi-square test
Human	20	335	239	1394	p-value = 7.475e-06
Mouse	23	212	388	1631	p-value = 0.0005521
Fly	4	162	12	317	p-value = 0.6412
