# Supplementary material for: Sequence- and structure-selective mRNA m5C methylation by NSUN6 in animals
Source: Natl Sci Rev. 2020 Oct 31;8(6):nwaa273. doi: 10.1093/nsr/nwaa273 (PMC8288183; doi:10.1093/nsr/nwaa273)
Supplement: nwaa273_Supplemental_File [file nwaa273_supplemental_file.zip › Table_S4.xlsx]

## Sheet: human
Table S4. Correlation analysis of putative methyltransferases.
Gene name	R
NSUN6	0.819373
CARNMT1	0.677483
TFB2M	0.666459
DNMT3B	0.644153
TPMT	0.608466
CAMKMT	0.594396
CIAPIN1	0.592365
METTL23	0.573371
PCMT1	0.566088
METTL6	0.552743
GSTCD	0.549825
TRMT5	0.5481
FBLL1	0.540166
METTL1	0.538418
TRMT11	0.531912
EEF2KMT	0.521031
LCMT1	0.519517
NSUN4	0.517712
THUMPD3	0.510733
NDUFAF7	0.50786
DOT1L	0.497437
GNMT	0.480796
METTL7B	0.476776
COQ5	0.473669
DNMT1	0.46764
WBSCR22	0.463486
METTL3	0.448023
CMTR1	0.447799
TRMT1L	0.444661
COMT	0.438809
LRTOMT	0.436149
FASN	0.431318
NSUN7	0.430024
AS3MT	0.429513
METTL8	0.428073
TRMT61A	0.420689
VCPKMT	0.417738
METTL17	0.415873
METTL15	0.404557
TRMT61B	0.403883
HENMT1	0.400255
FBL	0.398629
METTL10	0.395844
PRMT9	0.389635
METTL25	0.387874
PRMT1	0.381627
METTL22	0.38009
THUMPD2	0.378937
TFB1M	0.376573
TRMT2A	0.374607
PRMT5	0.37203
MEPCE	0.370905
COMTD1	0.363039
RRP8	0.360663
NTMT1	0.35977
NSUN5	0.355494
NNMT	0.348559
METTL13	0.34733
METTL2A	0.34652
METTL21B	0.338596
METTL14	0.336566
CARM1	0.333147
FTSJ2	0.328284
METTL2B	0.326561
N6AMT2	0.324962
NOP2	0.324939
SRM	0.324588
FTSJ3	0.324105
C16orf13	0.322983
METTL7A	0.315166
RNMT	0.312897
METTL20	0.312886
METTL5	0.300129
HNMT	0.281906
PRMT6	0.272403
DIMT1	0.265171
TRMT1	0.261728
PRMT7	0.259162
FAM173A	0.256741
PRMT8	0.246882
PRMT3	0.230075
METTL18	0.216986
TGS1	0.212221
NDUFAF5	0.204244
TRMT12	0.197542
TRMT44	0.191147
SMS	0.185854
METTL16	0.184621
CMTR2	0.172946
METTL21A	0.162453
ALKBH8	0.162336
C7orf60	0.162062
NSUN3	0.148481
COQ3	0.135702
TRDMT1	0.12559
METTL4	0.124169
N6AMT1	0.107814
RRNAD1	0.0888527
HEMK1	0.0742039
FTSJ1	0.0519489
LCMT2	0.0070146
FAM173B	-0.0132312
FAS	-0.0449874
ASMTL	-0.0484774
METTL9	-0.0620223
GAMT	-0.0696106
METTL12	-0.0897441
BCDIN3D	-0.143384
ASMT	-0.144181
FAM86B2	-0.146442
METTL21C	-0.153515
WBSCR27	-0.168192
PCMTD2	-0.180534
DNMT3A	-0.235099
PRMT2	-0.254401
METTL11B	-0.276403
FAM86B1	-0.282336
KIAA1456	-0.286513
INMT	-0.303661
PNMT	-0.304676
TRMT2B	-0.43397
PCMTD1	-0.537493

## Sheet: mouse
Gene name	R
Nsun7	0.980643
Tfb1m	0.976166
Gstcd	0.970913
Nsun6	0.966709
Mepce	0.951387
Henmt1	0.940986
Prmt7	0.939098
Nop2	0.935284
Nsun4	0.93438
Nsun2	0.934114
Thumpd3	0.931338
Mettl16	0.930995
Mettl2	0.927871
Mettl6	0.918919
Ciapin1	0.916266
Mettl25	0.903817
Tomt	0.903199
Carm1	0.897824
Trdmt1	0.888523
Trmt5	0.887025
Trmt44	0.87997
Trmt1	0.872812
Ftsj3	0.858988
Dnmt1	0.852756
Trmt1l	0.848141
Pcmt1	0.847666
Eef2kmt	0.829853
Dnmt3b	0.822576
Ntmt1	0.819914
Fdxacb1	0.790654
Bcdin3d	0.788943
Prmt5	0.788489
Ndufaf7	0.787139
Hemk1	0.786649
Dimt1	0.77486
Mettl14	0.773485
Prmt6	0.752309
Trmt2a	0.737727
Camkmt	0.723224
Mettl18	0.714821
Nsun5	0.708013
Fbl	0.700721
Mettl3	0.700294
Mettl17	0.693181
Nsun3	0.640747
Bmt2	0.597159
Cmtr2	0.563371
Mettl22	0.555631
Mettl15	0.545036
Trmt12	0.519669
Cmtr1	0.51422
Rnmt	0.482657
Prmt9	0.476302
Dnmt3a	0.451262
Asmt	0.45031
Rrp8	0.445268
Tgs1	0.442887
Mettl1	0.413219
Mettl8	0.40952
Trmt11	0.408246
Prmt1	0.382045
Thumpd2	0.317442
Alkbh8	0.263041
Mettl23	0.261657
Fasn	0.258235
Carnmt1	0.248693
Trmt61a	0.219926
Prmt3	0.177338
Vcpkmt	0.163969
N6amt1	0.161009
Pcmtd2	0.0731961
Prmt2	0.0719542
Gamt	0.0629441
Coq3	0.0333765
Lcmt2	-0.0237039
Coq5	-0.0305635
Fbll1	-0.0704471
Pnmt	-0.0912058
Prmt8	-0.0932642
Tfb2m	-0.135354
Eef1akmt1	-0.154942
Tpmt	-0.172457
Srm	-0.188087
Mettl5	-0.197185
Sms	-0.264643
Mettl11b	-0.277733
Mettl21c	-0.287514
Mettl21e	-0.290005
Nnmt	-0.293274
Pcmtd1	-0.307675
Gnmt	-0.308615
Ndufaf5	-0.316247
Inmt	-0.360669
Comtd1	-0.362561
Mettl26	-0.371183
Mettl7b	-0.395326
Mettl9	-0.399307
Hnmt	-0.403961
As3mt	-0.426943
Comt	-0.462145
Mrm2	-0.530819
Trmt2b	-0.652324
