# Supplementary material for: Sequence- and structure-selective mRNA m5C methylation by NSUN6 in animals
Source: Natl Sci Rev. 2020 Oct 31;8(6):nwaa273. doi: 10.1093/nsr/nwaa273 (PMC8288183; doi:10.1093/nsr/nwaa273)
Supplement: nwaa273_Supplemental_File [file nwaa273_supplemental_file.zip › Table_S5.xlsx]

## Sheet: human
Table S5. Sequences used for NSUN6 and NSUN2 knockout generation.
Name	Sequence
NSUN2 sgRNA-1	GATCGTGCCCGAGGGCGAGT
NSUN2 sgRNA-2	GCTGTTCGAGCACTACTACC
NSUN6 sgRNA-1	GTTACTTGATGAACTTCAGA
NSUN6 sgRNA-2	GGAGCCCATGTCTATGCCCC
NSUN6 sgRNA-3	GTGATGCTGACACAATTCCT

## Sheet: fly
Name	Sequence
Fly NSUN6 sgRNA	GTAGTGGTTGACACTAACTGCGG
Primers for validation	Sequence
Fly_NSUN6_F	GAATGGCTGTGCCTTACTCC
Fly_NSUN6_indel_R	CCACTACCTCCTTGAGCTCG
Fly_NSUN6_common_R	AGCTTTGGTGAGCTGTGAGTC
