# Supplementary material for: Sequence- and structure-selective mRNA m5C methylation by NSUN6 in animals
Source: Natl Sci Rev. 2020 Oct 31;8(6):nwaa273. doi: 10.1093/nsr/nwaa273 (PMC8288183; doi:10.1093/nsr/nwaa273)
Supplement: nwaa273_Supplemental_File [file nwaa273_supplemental_file.zip › Table_S6.xlsx]

## Sheet: oligo sequences
Table S6. NSUN6 variant and substrate mutagenesis analysis.
Name	Usage	Sequence
Primers for Sanger sequencing
psiCHECK_3UTR_BS_fwd	Sanger sequencing amplification and sequencing	TGTGGAGTGTGTGTTGAAGAATGAGTAG
psiCHECK_3UTR_BS_rev	Sanger sequencing amplification	ACAACCAACAACCACTCTAAATTTAAAC
psiCHECK_CDS_BS_fwd	Sanger sequencing amplification and sequencing	TTTTGTAGTGATTTGTTTAAAAGTTTGG
psiCHECK_CDS_BS_rev	Sanger sequencing amplification	ACCAACAATACCATCCTCCAAAAA
Primers for library construction
Lib_BS_fwd	BS-seq forward	ACACTCTTTCCCTACACGACGCTCTTCCGATCTTGTGGAGTGTGTGTTGAAGAATGAGT
Lib_BS_rev	BS-seq reverse	GTGACTGGAGTTCAGACGTGTGCTCTTCCGATCTACAACCAACAACCACTCTAAATTTAAAC
Normal_PCR_fwd	Targeted sequencing forward	ACACTCTTTCCCTACACGACGCTCTTCCGATCTGGAGCGCGTGCTGAAGAAC
Normal_PCR_rev	Targeted sequencing reverse	GTGACTGGAGTTCAGACGTGTGCTCTTCCGATCTCAgcggccgcTCTAGGTTT
Lib_5p_univer	Universal library primer, forward	AATGATACGGCGACCACCGAGATCTACACTCTTTCCCTACACGACGCTCTTCCGATCT
Lib_3p_16	Universal library primer, reverse, barcode 1	CAAGCAGAAGACGGCATACGAGATGCGGACGGGTGACTGGAGTTCAGACGTGTGCTCTTCCGATCT
Lib_3p_18	Universal library primer, reverse, barcode 2	CAAGCAGAAGACGGCATACGAGATGTGCGGACGTGACTGGAGTTCAGACGTGTGCTCTTCCGATCT
Lib_3p_20	Universal library primer, reverse, barcode 3	CAAGCAGAAGACGGCATACGAGATAAGGCCACGTGACTGGAGTTCAGACGTGTGCTCTTCCGATCT
Lib_3p_23	Universall library primer, reverse, barcode 4	CAAGCAGAAGACGGCATACGAGATATCCACTCGTGACTGGAGTTCAGACGTGTGCTCTTCCGATCT
Primers used for NSUN6 gene mutagenesis
pCDH_fwd_0	Used for checking mutagenesis result	GGGTACAGTGCAGGGGAAA
pCDH_fwd_1	Used for checking mutagenesis result	GCCATCCACGCTGTTTTGACC
pCDH_fwd_2	Used for checking mutagenesis result	AGAACCAGTATATCTCAGCCCT
140_143A_fwd	140-143A mutation	CAGCATCAGCAGCAGCAGCAGCTGGAGATGTTATTTCTGTATACTCTG
140_143A_rev	140-143A mutation	TCCAGCTGCTGCTGCTGCTGATGCTGACACAATTCCTGGGGC
181_183A_fwd	181-183A mutation	GAACTAAGCGCAGCAGCAATCTTCAGTGGATTACCTGAACTG
181_183A_rev	181-183A mutation	CTGAAGATTGCTGCTGCGCTTAGTTCAGAAATCCCATTTCCAAG
C373A_fwd	C373A mutation	TAGCACGGCCACTATAACACTGGCCGAAAATGA
C373A_rev	C374A mutation	GTTATAGTGGCCGTGCTATAAACCAGCACACCC
K159A_fwd	K159A mutation	AAATGTGCCAAAGGAGCCAAAGAATTTGATGG
K159A_rev	K159A mutation	GCTCCTTTGGCACATTTTCCTTTAATATCAGAGTATACAGAAA
R181A_fwd	R181A mutation	GAACTAAGCGCCAAAGAAATCTTCAGTGGATTACCTGA
R181A_rev	R181A mutation	TCTTTGGCGCTTAGTTCAGAAATCCCATTTCC

## Sheet: parallel reporter assay legend
Column	Description
Name	The ID of the sequence
A/U/C/G	The read count of A/U/C/G bases
m5C level	The m5C level of the substrate: C/(C+U)
Substrate	The substrate number
Wild-type	If the sequence is the same as the wild-type sequence
Motif	Position -1 to +4 sequence
-1/+1/+2/+3/+4	The base in the corresponding position
NCUCCA	In the core motif mutation experiment, if the motif is NCUCCA
Mutated base (5')/Mutated base (3')	In the loop mutation experiment, the mutation types of 5' and 3' bases
Modification type	The modification types in the loop extension/truncation and stem unpairing experiment

## Sheet: core mutation
Name	A	U	C	G	m5C level	Substrate	Wild-type	Motif	-1	+1	+2	+3	+4	NCUCCA
S_06497	0	2668	2	0	0.000749064	substrate #1 (main figure)	FALSE	GCCGAA	G	C	G	A	A	FALSE
S_06338	0	867	0	0	0	substrate #1 (main figure)	FALSE	GCAUAU	G	A	U	A	U	FALSE
S_06431	0	1231	6	2	0.00485045	substrate #1 (main figure)	FALSE	GCUCGC	G	U	C	G	C	FALSE
S_06576	0	526	2	0	0.00378788	substrate #1 (main figure)	FALSE	GCGGGG	G	G	G	G	G	FALSE
S_06206	0	1625	0	0	0	substrate #1 (main figure)	FALSE	CCCAGU	C	C	A	G	U	FALSE
S_06387	0	940	2	0	0.00212314	substrate #1 (main figure)	FALSE	GCUAAC	G	U	A	A	C	FALSE
S_06460	0	2167	0	0	0	substrate #1 (main figure)	FALSE	GCCACG	G	C	A	C	G	FALSE
S_06137	0	1756	3	0	0.00170551	substrate #1 (main figure)	FALSE	CCUACA	C	U	A	C	A	FALSE
S_06280	0	2719	0	0	0	substrate #1 (main figure)	FALSE	CCGUUG	C	G	U	U	G	FALSE
S_06195	0	1356	6	1	0.00440529	substrate #1 (main figure)	FALSE	CCCAAC	C	C	A	A	C	FALSE
S_06191	0	1941	5	0	0.00256937	substrate #1 (main figure)	FALSE	CCUGGC	C	U	G	G	C	FALSE
S_06385	0	1381	1	1	0.000723589	substrate #1 (main figure)	FALSE	GCUAAA	G	U	A	A	A	FALSE
S_06536	0	2762	6	0	0.00216763	substrate #1 (main figure)	FALSE	GCGUUG	G	G	U	U	G	FALSE
S_06379	0	2276	2	0	0.000877963	substrate #1 (main figure)	FALSE	GCAGCC	G	A	G	C	C	FALSE
S_06292	0	1376	4	0	0.00289855	substrate #1 (main figure)	FALSE	CCGCAG	C	G	C	A	G	FALSE
S_06308	0	1405	16	0	0.0112597	substrate #1 (main figure)	FALSE	CCGGAG	C	G	G	A	G	FALSE
S_06090	0	820	0	0	0	substrate #1 (main figure)	FALSE	CCAUCU	C	A	U	C	U	FALSE
S_06414	0	1687	1	1	0.000592417	substrate #1 (main figure)	FALSE	GCUUGU	G	U	U	G	U	FALSE
S_06369	0	2226	2	0	0.000897666	substrate #1 (main figure)	FALSE	GCAGAA	G	A	G	A	A	FALSE
S_06540	0	1550	6	0	0.00385604	substrate #1 (main figure)	FALSE	GCGUCG	G	G	U	C	G	FALSE
S_06505	2	2413	4	0	0.00165494	substrate #1 (main figure)	FALSE	GCCGCA	G	C	G	C	A	FALSE
S_06516	0	1211	3	0	0.00247117	substrate #1 (main figure)	FALSE	GCGAAG	G	G	A	A	G	FALSE
S_06141	0	1964	0	0	0	substrate #1 (main figure)	FALSE	CCUAGA	C	U	A	G	A	FALSE
S_06086	0	1239	2	0	0.0016116	substrate #1 (main figure)	FALSE	CCAUUU	C	A	U	U	U	FALSE
S_06490	0	1344	0	0	0	substrate #1 (main figure)	FALSE	GCCCCU	G	C	C	C	U	FALSE
S_06071	0	1089	0	0	0	substrate #1 (main figure)	FALSE	CCAAUC	C	A	A	U	C	FALSE
S_06322	0	1789	1	2	0.000558659	substrate #1 (main figure)	FALSE	GCAAAU	G	A	A	A	U	FALSE
S_06487	0	2478	16	0	0.0064154	substrate #1 (main figure)	FALSE	GCCCUC	G	C	C	U	C	FALSE
S_06251	0	1437	2	1	0.00138985	substrate #1 (main figure)	FALSE	CCCGCC	C	C	G	C	C	FALSE
S_06404	0	1516	3	0	0.00197498	substrate #1 (main figure)	FALSE	GCUUAG	G	U	U	A	G	FALSE
S_06403	0	1960	3	0	0.00152827	substrate #1 (main figure)	FALSE	GCUUAC	G	U	U	A	C	FALSE
S_06572	0	1526	2	0	0.0013089	substrate #1 (main figure)	FALSE	GCGGCG	G	G	G	C	G	FALSE
S_06343	0	2315	3	0	0.00129422	substrate #1 (main figure)	FALSE	GCAUUC	G	A	U	U	C	FALSE
S_06377	0	1494	2	0	0.0013369	substrate #1 (main figure)	FALSE	GCAGCA	G	A	G	C	A	FALSE
S_06408	0	2551	14	0	0.00545809	substrate #1 (main figure)	FALSE	GCUUUG	G	U	U	U	G	FALSE
S_06566	0	1688	0	0	0	substrate #1 (main figure)	FALSE	GCGGUU	G	G	G	U	U	FALSE
S_06524	0	1440	1	0	0.000693963	substrate #1 (main figure)	FALSE	GCGACG	G	G	A	C	G	FALSE
S_06454	0	1349	1	1	0.000740741	substrate #1 (main figure)	FALSE	GCCAUU	G	C	A	U	U	FALSE
S_06492	0	926	4	0	0.00430107	substrate #1 (main figure)	FALSE	GCCCCG	G	C	C	C	G	FALSE
S_06358	0	1636	3	0	0.00183038	substrate #1 (main figure)	FALSE	GCACUU	G	A	C	U	U	FALSE
S_06300	0	807	3	0	0.0037037	substrate #1 (main figure)	FALSE	CCGCCG	C	G	C	C	G	FALSE
S_06399	0	1055	2	0	0.00189215	substrate #1 (main figure)	FALSE	GCUAGC	G	U	A	G	C	FALSE
S_06118	0	1006	0	0	0	substrate #1 (main figure)	FALSE	CCAGUU	C	A	G	U	U	FALSE
S_06069	0	1185	1	0	0.00084317	substrate #1 (main figure)	FALSE	CCAAUA	C	A	A	U	A	FALSE
S_06341	0	2081	1	0	0.000480307	substrate #1 (main figure)	FALSE	GCAUUA	G	A	U	U	A	FALSE
S_06335	0	2264	0	0	0	substrate #1 (main figure)	FALSE	GCAAGC	G	A	A	G	C	FALSE
S_06542	0	1579	12	0	0.00754243	substrate #1 (main figure)	FALSE	GCGUGU	G	G	U	G	U	FALSE
S_06248	0	1696	2	0	0.00117786	substrate #1 (main figure)	FALSE	CCCGUG	C	C	G	U	G	FALSE
S_06117	0	1319	5	0	0.00377643	substrate #1 (main figure)	FALSE	CCAGUA	C	A	G	U	A	FALSE
S_06277	0	933	2	0	0.00213904	substrate #1 (main figure)	FALSE	CCGUUA	C	G	U	U	A	FALSE
S_06168	12	1825	3	0	0.00164114	substrate #1 (main figure)	FALSE	CCUCUG	C	U	C	U	G	FALSE
S_06165	3	821	152	0	0.156218	substrate #1 (main figure)	FALSE	CCUCUA	C	U	C	U	A	FALSE
S_06552	0	2271	7	0	0.00307287	substrate #1 (main figure)	FALSE	GCGCUG	G	G	C	U	G	FALSE
S_06546	0	1101	1	0	0.000907441	substrate #1 (main figure)	FALSE	GCGCAU	G	G	C	A	U	FALSE
S_06484	5	2168	2	0	0.000921659	substrate #1 (main figure)	FALSE	GCCCAG	G	C	C	A	G	FALSE
S_06105	0	1989	0	0	0	substrate #1 (main figure)	FALSE	CCACCA	C	A	C	C	A	FALSE
S_06245	0	2043	10	0	0.00487092	substrate #1 (main figure)	FALSE	CCCGUA	C	C	G	U	A	FALSE
S_06574	0	633	1	0	0.00157729	substrate #1 (main figure)	FALSE	GCGGGU	G	G	G	G	U	FALSE
S_06529	0	1956	7	0	0.00356597	substrate #1 (main figure)	FALSE	GCGUAA	G	G	U	A	A	FALSE
S_06132	0	1611	0	0	0	substrate #1 (main figure)	FALSE	CCUAAG	C	U	A	A	G	FALSE
S_06286	0	1049	9	0	0.00850662	substrate #1 (main figure)	FALSE	CCGUGU	C	G	U	G	U	FALSE
S_06389	0	1728	4	0	0.00230947	substrate #1 (main figure)	FALSE	GCUAUA	G	U	A	U	A	FALSE
S_06401	0	1675	1	0	0.000596659	substrate #1 (main figure)	FALSE	GCUUAA	G	U	U	A	A	FALSE
S_06225	0	907	0	0	0	substrate #1 (main figure)	FALSE	CCCCAA	C	C	C	A	A	FALSE
S_06262	0	1641	1	0	0.000609013	substrate #1 (main figure)	FALSE	CCGAUU	C	G	A	U	U	FALSE
S_06103	0	1704	1	0	0.00058651	substrate #1 (main figure)	FALSE	CCACUC	C	A	C	U	C	FALSE
S_06134	0	1168	1	0	0.000855432	substrate #1 (main figure)	FALSE	CCUAUU	C	U	A	U	U	FALSE
S_06284	0	1898	3	0	0.00157812	substrate #1 (main figure)	FALSE	CCGUCG	C	G	U	C	G	FALSE
S_06110	0	1650	8	0	0.00482509	substrate #1 (main figure)	FALSE	CCACGU	C	A	C	G	U	FALSE
S_06085	0	864	0	0	0	substrate #1 (main figure)	FALSE	CCAUUA	C	A	U	U	A	FALSE
S_06502	0	1795	2	0	0.00111297	substrate #1 (main figure)	FALSE	GCCGUU	G	C	G	U	U	FALSE
S_06472	2	1194	2	0	0.00167224	substrate #1 (main figure)	FALSE	GCCUUG	G	C	U	U	G	FALSE
S_06334	0	1330	0	0	0	substrate #1 (main figure)	FALSE	GCAAGU	G	A	A	G	U	FALSE
S_06425	0	515	428	0	0.453871	substrate #1 (main figure)	FALSE	GCUCCA	G	U	C	C	A	TRUE
S_06297	1	1951	4	0	0.00204604	substrate #1 (main figure)	FALSE	CCGCCA	C	G	C	C	A	FALSE
S_06545	0	1501	1	0	0.000665779	substrate #1 (main figure)	FALSE	GCGCAA	G	G	C	A	A	FALSE
S_06328	0	1624	0	1	0	substrate #1 (main figure)	FALSE	GCAAUG	G	A	A	U	G	FALSE
S_06285	0	1594	3	0	0.00187852	substrate #1 (main figure)	FALSE	CCGUGA	C	G	U	G	A	FALSE
S_06522	0	2149	2	0	0.0009298	substrate #1 (main figure)	FALSE	GCGACU	G	G	A	C	U	FALSE
S_06486	0	1512	6	0	0.00395257	substrate #1 (main figure)	FALSE	GCCCUU	G	C	C	U	U	FALSE
S_06261	1	740	3	0	0.00403769	substrate #1 (main figure)	FALSE	CCGAUA	C	G	A	U	A	FALSE
S_06553	0	1911	2	0	0.00104548	substrate #1 (main figure)	FALSE	GCGCCA	G	G	C	C	A	FALSE
S_06503	0	1304	5	0	0.00381971	substrate #1 (main figure)	FALSE	GCCGUC	G	C	G	U	C	FALSE
S_06412	0	1292	7	0	0.00538876	substrate #1 (main figure)	FALSE	GCUUCG	G	U	U	C	G	FALSE
S_06263	1	2250	0	0	0	substrate #1 (main figure)	FALSE	CCGAUC	C	G	A	U	C	FALSE
S_06205	0	463	1	0	0.00215517	substrate #1 (main figure)	FALSE	CCCAGA	C	C	A	G	A	FALSE
S_06526	0	1414	5	0	0.00352361	substrate #1 (main figure)	FALSE	GCGAGU	G	G	A	G	U	FALSE
S_06461	0	3190	2	0	0.000626566	substrate #1 (main figure)	FALSE	GCCAGA	G	C	A	G	A	FALSE
S_06119	0	1046	1	0	0.00095511	substrate #1 (main figure)	FALSE	CCAGUC	C	A	G	U	C	FALSE
S_06449	0	2032	7	1	0.00343305	substrate #1 (main figure)	FALSE	GCCAAA	G	C	A	A	A	FALSE
S_06083	2	1707	0	0	0	substrate #1 (main figure)	FALSE	CCAUAC	C	A	U	A	C	FALSE
S_06468	0	1678	0	0	0	substrate #1 (main figure)	FALSE	GCCUAG	G	C	U	A	G	FALSE
S_06265	0	1192	1	0	0.000838223	substrate #1 (main figure)	FALSE	CCGACA	C	G	A	C	A	FALSE
S_06368	0	1350	3	0	0.0022173	substrate #1 (main figure)	FALSE	GCACGG	G	A	C	G	G	FALSE
S_06216	2	1776	0	0	0	substrate #1 (main figure)	FALSE	CCCUUG	C	C	U	U	G	FALSE
S_06347	0	1928	3	0	0.0015536	substrate #1 (main figure)	FALSE	GCAUCC	G	A	U	C	C	FALSE
S_06184	0	2361	2	0	0.000846382	substrate #1 (main figure)	FALSE	CCUGUG	C	U	G	U	G	FALSE
S_06413	1	1284	2	0	0.00155521	substrate #1 (main figure)	FALSE	GCUUGA	G	U	U	G	A	FALSE
S_06307	0	1757	2	0	0.00113701	substrate #1 (main figure)	FALSE	CCGGAC	C	G	G	A	C	FALSE
S_06127	0	1467	1	0	0.000681199	substrate #1 (main figure)	FALSE	CCAGGC	C	A	G	G	C	FALSE
S_06138	0	887	1	0	0.00112613	substrate #1 (main figure)	FALSE	CCUACU	C	U	A	C	U	FALSE
S_06065	0	883	0	0	0	substrate #1 (main figure)	FALSE	CCAAAA	C	A	A	A	A	FALSE
S_06547	0	1725	2	0	0.00115808	substrate #1 (main figure)	FALSE	GCGCAC	G	G	C	A	C	FALSE
S_06550	0	1639	0	0	0	substrate #1 (main figure)	FALSE	GCGCUU	G	G	C	U	U	FALSE
S_06135	0	989	0	0	0	substrate #1 (main figure)	FALSE	CCUAUC	C	U	A	U	C	FALSE
S_06430	0	975	0	0	0	substrate #1 (main figure)	FALSE	GCUCGU	G	U	C	G	U	FALSE
S_06253	0	1886	5	0	0.0026441	substrate #1 (main figure)	FALSE	CCCGGA	C	C	G	G	A	FALSE
S_06346	0	1182	5	0	0.0042123	substrate #1 (main figure)	FALSE	GCAUCU	G	A	U	C	U	FALSE
S_06411	0	942	2	0	0.00211864	substrate #1 (main figure)	FALSE	GCUUCC	G	U	U	C	C	FALSE
S_06149	0	737	0	0	0	substrate #1 (main figure)	FALSE	CCUUUA	C	U	U	U	A	FALSE
S_06068	0	1099	17	0	0.015233	substrate #1 (main figure)	FALSE	CCAAAG	C	A	A	A	G	FALSE
S_06388	0	1955	1	0	0.000511247	substrate #1 (main figure)	FALSE	GCUAAG	G	U	A	A	G	FALSE
S_06153	1	984	2	0	0.0020284	substrate #1 (main figure)	FALSE	CCUUCA	C	U	U	C	A	FALSE
S_06512	0	1419	1	0	0.000704225	substrate #1 (main figure)	FALSE	GCCGGG	G	C	G	G	G	FALSE
S_06123	0	1944	0	0	0	substrate #1 (main figure)	FALSE	CCAGCC	C	A	G	C	C	FALSE
S_06240	0	1271	3	0	0.00235479	substrate #1 (main figure)	FALSE	CCCCGG	C	C	C	G	G	FALSE
S_06367	0	1880	2	0	0.0010627	substrate #1 (main figure)	FALSE	GCACGC	G	A	C	G	C	FALSE
S_06193	0	1389	0	0	0	substrate #1 (main figure)	FALSE	CCCAAA	C	C	A	A	A	FALSE
S_06569	0	1786	27	0	0.0148924	substrate #1 (main figure)	FALSE	GCGGCA	G	G	G	C	A	FALSE
S_06532	0	3353	8	0	0.00238024	substrate #1 (main figure)	FALSE	GCGUAG	G	G	U	A	G	FALSE
S_06211	0	1901	2	0	0.00105097	substrate #1 (main figure)	FALSE	CCCUAC	C	C	U	A	C	FALSE
S_06390	0	1847	4	0	0.00216099	substrate #1 (main figure)	FALSE	GCUAUU	G	U	A	U	U	FALSE
S_06508	1	1475	3	1	0.00202977	substrate #1 (main figure)	FALSE	GCCGCG	G	C	G	C	G	FALSE
S_06228	0	709	0	0	0	substrate #1 (main figure)	FALSE	CCCCAG	C	C	C	A	G	FALSE
S_06161	0	1355	22	0	0.0159768	substrate #1 (main figure)	FALSE	CCUCAA	C	U	C	A	A	FALSE
S_06182	1	1237	1	0	0.000807754	substrate #1 (main figure)	FALSE	CCUGUU	C	U	G	U	U	FALSE
S_06257	0	1228	2	0	0.00162602	substrate #1 (main figure)	FALSE	CCGAAA	C	G	A	A	A	FALSE
S_06179	0	1107	0	1	0	substrate #1 (main figure)	FALSE	CCUGAC	C	U	G	A	C	FALSE
S_06180	0	1236	0	0	0	substrate #1 (main figure)	FALSE	CCUGAG	C	U	G	A	G	FALSE
S_06181	0	839	2	0	0.00237812	substrate #1 (main figure)	FALSE	CCUGUA	C	U	G	U	A	FALSE
S_06298	0	1529	4	0	0.00260926	substrate #1 (main figure)	FALSE	CCGCCU	C	G	C	C	U	FALSE
S_06121	0	1580	0	0	0	substrate #1 (main figure)	FALSE	CCAGCA	C	A	G	C	A	FALSE
S_06239	0	1956	1	0	0.000510986	substrate #1 (main figure)	FALSE	CCCCGC	C	C	C	G	C	FALSE
S_06561	0	790	1	0	0.00126422	substrate #1 (main figure)	FALSE	GCGGAA	G	G	G	A	A	FALSE
S_06094	0	882	0	0	0	substrate #1 (main figure)	FALSE	CCAUGU	C	A	U	G	U	FALSE
S_06304	0	1080	1	0	0.000925069	substrate #1 (main figure)	FALSE	CCGCGG	C	G	C	G	G	FALSE
S_06144	0	100	0	0	0	substrate #1 (main figure)	FALSE	CCUAGG	C	U	A	G	G	FALSE
S_06568	1	780	1	0	0.00128041	substrate #1 (main figure)	FALSE	GCGGUG	G	G	G	U	G	FALSE
S_06565	0	1580	0	0	0	substrate #1 (main figure)	FALSE	GCGGUA	G	G	G	U	A	FALSE
S_06466	0	1252	1	0	0.000798085	substrate #1 (main figure)	FALSE	GCCUAU	G	C	U	A	U	FALSE
S_06115	0	550	1	0	0.00181488	substrate #1 (main figure)	FALSE	CCAGAC	C	A	G	A	C	FALSE
S_06129	0	700	1	0	0.00142653	substrate #1 (main figure)	FALSE	CCUAAA	C	U	A	A	A	FALSE
S_06142	0	2176	0	0	0	substrate #1 (main figure)	FALSE	CCUAGU	C	U	A	G	U	FALSE
S_06313	0	1710	4	0	0.00233372	substrate #1 (main figure)	FALSE	CCGGCA	C	G	G	C	A	FALSE
S_06305	1	1532	2	0	0.00130378	substrate #1 (main figure)	FALSE	CCGGAA	C	G	G	A	A	FALSE
S_06186	0	597	2	0	0.0033389	substrate #1 (main figure)	FALSE	CCUGCU	C	U	G	C	U	FALSE
S_06256	0	726	0	0	0	substrate #1 (main figure)	FALSE	CCCGGG	C	C	G	G	G	FALSE
S_06380	0	943	2	0	0.0021164	substrate #1 (main figure)	FALSE	GCAGCG	G	A	G	C	G	FALSE
S_06214	0	607	0	0	0	substrate #1 (main figure)	FALSE	CCCUUU	C	C	U	U	U	FALSE
S_06146	0	1223	0	0	0	substrate #1 (main figure)	FALSE	CCUUAU	C	U	U	A	U	FALSE
S_06174	0	1110	1	0	0.00090009	substrate #1 (main figure)	FALSE	CCUCGU	C	U	C	G	U	FALSE
S_06475	0	1416	3	0	0.00211416	substrate #1 (main figure)	FALSE	GCCUCC	G	C	U	C	C	FALSE
S_06491	0	1393	4	0	0.00286328	substrate #1 (main figure)	FALSE	GCCCCC	G	C	C	C	C	FALSE
S_06067	1	1425	0	0	0	substrate #1 (main figure)	FALSE	CCAAAC	C	A	A	A	C	FALSE
S_06345	0	2171	4	0	0.00183908	substrate #1 (main figure)	FALSE	GCAUCA	G	A	U	C	A	FALSE
S_06478	0	1848	2	0	0.00108108	substrate #1 (main figure)	FALSE	GCCUGU	G	C	U	G	U	FALSE
S_06319	0	1406	0	0	0	substrate #1 (main figure)	FALSE	CCGGGC	C	G	G	G	C	FALSE
S_06531	0	2710	3	0	0.00110579	substrate #1 (main figure)	FALSE	GCGUAC	G	G	U	A	C	FALSE
S_06329	1	1010	0	0	0	substrate #1 (main figure)	FALSE	GCAACA	G	A	A	C	A	FALSE
S_06395	0	1571	2	0	0.00127146	substrate #1 (main figure)	FALSE	GCUACC	G	U	A	C	C	FALSE
S_06548	0	1628	4	0	0.00245098	substrate #1 (main figure)	FALSE	GCGCAG	G	G	C	A	G	FALSE
S_06562	2	1971	1	0	0.000507099	substrate #1 (main figure)	FALSE	GCGGAU	G	G	G	A	U	FALSE
S_06172	3	1243	1	0	0.000803859	substrate #1 (main figure)	FALSE	CCUCCG	C	U	C	C	G	FALSE
S_06397	0	2297	5	0	0.00217202	substrate #1 (main figure)	FALSE	GCUAGA	G	U	A	G	A	FALSE
S_06366	0	1891	3	0	0.00158395	substrate #1 (main figure)	FALSE	GCACGU	G	A	C	G	U	FALSE
S_06109	0	2529	1	0	0.000395257	substrate #1 (main figure)	FALSE	CCACGA	C	A	C	G	A	FALSE
S_06360	0	2171	2	0	0.000920387	substrate #1 (main figure)	FALSE	GCACUG	G	A	C	U	G	FALSE
S_06173	0	658	2	0	0.0030303	substrate #1 (main figure)	FALSE	CCUCGA	C	U	C	G	A	FALSE
S_06435	0	1217	11	0	0.00895766	substrate #1 (main figure)	FALSE	GCUGAC	G	U	G	A	C	FALSE
S_06470	0	1014	2	0	0.0019685	substrate #1 (main figure)	FALSE	GCCUUU	G	C	U	U	U	FALSE
S_06446	0	865	1	0	0.00115473	substrate #1 (main figure)	FALSE	GCUGGU	G	U	G	G	U	FALSE
S_06441	0	1116	1	0	0.000895255	substrate #1 (main figure)	FALSE	GCUGCA	G	U	G	C	A	FALSE
S_06279	0	1673	0	0	0	substrate #1 (main figure)	FALSE	CCGUUC	C	G	U	U	C	FALSE
S_06530	0	2066	5	0	0.00241429	substrate #1 (main figure)	FALSE	GCGUAU	G	G	U	A	U	FALSE
S_06255	0	2103	0	0	0	substrate #1 (main figure)	FALSE	CCCGGC	C	C	G	G	C	FALSE
S_06365	0	1159	1	1	0.000862069	substrate #1 (main figure)	FALSE	GCACGA	G	A	C	G	A	FALSE
S_06419	0	1439	2	0	0.00138792	substrate #1 (main figure)	FALSE	GCUCAC	G	U	C	A	C	FALSE
S_06302	0	1306	0	0	0	substrate #1 (main figure)	FALSE	CCGCGU	C	G	C	G	U	FALSE
S_06140	0	947	3	0	0.00315789	substrate #1 (main figure)	FALSE	CCUACG	C	U	A	C	G	FALSE
S_06199	0	869	0	0	0	substrate #1 (main figure)	FALSE	CCCAUC	C	C	A	U	C	FALSE
S_06352	0	1276	5	0	0.0039032	substrate #1 (main figure)	FALSE	GCAUGG	G	A	U	G	G	FALSE
S_06537	0	1726	4	0	0.00231214	substrate #1 (main figure)	FALSE	GCGUCA	G	G	U	C	A	FALSE
S_06409	0	1097	0	0	0	substrate #1 (main figure)	FALSE	GCUUCA	G	U	U	C	A	FALSE
S_06521	0	1548	1	0	0.000645578	substrate #1 (main figure)	FALSE	GCGACA	G	G	A	C	A	FALSE
S_06376	1	1337	1	0	0.000747384	substrate #1 (main figure)	FALSE	GCAGUG	G	A	G	U	G	FALSE
S_06384	0	835	0	0	0	substrate #1 (main figure)	FALSE	GCAGGG	G	A	G	G	G	FALSE
S_06282	0	980	0	0	0	substrate #1 (main figure)	FALSE	CCGUCU	C	G	U	C	U	FALSE
S_06465	0	1324	2	0	0.0015083	substrate #1 (main figure)	FALSE	GCCUAA	G	C	U	A	A	FALSE
S_06525	0	843	2	0	0.00236686	substrate #1 (main figure)	FALSE	GCGAGA	G	G	A	G	A	FALSE
S_06203	0	1140	1	0	0.000876424	substrate #1 (main figure)	FALSE	CCCACC	C	C	A	C	C	FALSE
S_06100	0	1140	0	1	0	substrate #1 (main figure)	FALSE	CCACAG	C	A	C	A	G	FALSE
S_06483	0	1785	0	0	0	substrate #1 (main figure)	FALSE	GCCCAC	G	C	C	A	C	FALSE
S_06272	0	1036	0	0	0	substrate #1 (main figure)	FALSE	CCGAGG	C	G	A	G	G	FALSE
S_06101	0	1030	1	0	0.000969932	substrate #1 (main figure)	FALSE	CCACUA	C	A	C	U	A	FALSE
S_06314	0	681	0	0	0	substrate #1 (main figure)	FALSE	CCGGCU	C	G	G	C	U	FALSE
S_06450	0	1479	6	0	0.0040404	substrate #1 (main figure)	FALSE	GCCAAU	G	C	A	A	U	FALSE
S_06370	0	930	0	0	0	substrate #1 (main figure)	FALSE	GCAGAU	G	A	G	A	U	FALSE
S_06392	0	1627	1	0	0.000614251	substrate #1 (main figure)	FALSE	GCUAUG	G	U	A	U	G	FALSE
S_06120	0	879	1	0	0.00113636	substrate #1 (main figure)	FALSE	CCAGUG	C	A	G	U	G	FALSE
S_06517	1	2145	8	0	0.00371574	substrate #1 (main figure)	FALSE	GCGAUA	G	G	A	U	A	FALSE
S_06295	0	1307	0	0	0	substrate #1 (main figure)	FALSE	CCGCUC	C	G	C	U	C	FALSE
S_06226	0	1786	9	0	0.00501393	substrate #1 (main figure)	FALSE	CCCCAU	C	C	C	A	U	FALSE
S_06410	0	972	4	0	0.00409836	substrate #1 (main figure)	FALSE	GCUUCU	G	U	U	C	U	FALSE
S_06124	0	1689	1	0	0.000591716	substrate #1 (main figure)	FALSE	CCAGCG	C	A	G	C	G	FALSE
S_06311	0	1541	0	0	0	substrate #1 (main figure)	FALSE	CCGGUC	C	G	G	U	C	FALSE
S_06485	0	1240	0	0	0	substrate #1 (main figure)	FALSE	GCCCUA	G	C	C	U	A	FALSE
S_06096	0	959	9	0	0.00929752	substrate #1 (main figure)	FALSE	CCAUGG	C	A	U	G	G	FALSE
S_06241	0	1450	3	0	0.00206469	substrate #1 (main figure)	FALSE	CCCGAA	C	C	G	A	A	FALSE
S_06498	0	1205	2	0	0.001657	substrate #1 (main figure)	FALSE	GCCGAU	G	C	G	A	U	FALSE
S_06163	0	1177	7	0	0.00591216	substrate #1 (main figure)	FALSE	CCUCAC	C	U	C	A	C	FALSE
S_06224	0	2253	7	0	0.00309735	substrate #1 (main figure)	FALSE	CCCUGG	C	C	U	G	G	FALSE
S_06293	0	1486	1	0	0.000672495	substrate #1 (main figure)	FALSE	CCGCUA	C	G	C	U	A	FALSE
S_06439	1	1790	9	0	0.00500278	substrate #1 (main figure)	FALSE	GCUGUC	G	U	G	U	C	FALSE
S_06107	0	2295	1	0	0.00043554	substrate #1 (main figure)	FALSE	CCACCC	C	A	C	C	C	FALSE
S_06233	0	645	13	0	0.0197568	substrate #1 (main figure)	FALSE	CCCCCA	C	C	C	C	A	FALSE
S_06294	0	1660	8	0	0.00479616	substrate #1 (main figure)	FALSE	CCGCUU	C	G	C	U	U	FALSE
S_06479	4	1706	4	0	0.00233918	substrate #1 (main figure)	FALSE	GCCUGC	G	C	U	G	C	FALSE
S_06079	0	730	0	0	0	substrate #1 (main figure)	FALSE	CCAAGC	C	A	A	G	C	FALSE
S_06106	0	1344	0	0	0	substrate #1 (main figure)	FALSE	CCACCU	C	A	C	C	U	FALSE
S_06344	0	1035	0	0	0	substrate #1 (main figure)	FALSE	GCAUUG	G	A	U	U	G	FALSE
S_06393	0	1954	3	0	0.00153296	substrate #1 (main figure)	FALSE	GCUACA	G	U	A	C	A	FALSE
S_06157	0	1214	0	0	0	substrate #1 (main figure)	FALSE	CCUUGA	C	U	U	G	A	FALSE
S_06535	2	1227	4	0	0.00324939	substrate #1 (main figure)	FALSE	GCGUUC	G	G	U	U	C	FALSE
S_06372	0	1103	1	0	0.000905797	substrate #1 (main figure)	FALSE	GCAGAG	G	A	G	A	G	FALSE
S_06331	0	1701	0	0	0	substrate #1 (main figure)	FALSE	GCAACC	G	A	A	C	C	FALSE
S_06213	1	680	0	0	0	substrate #1 (main figure)	FALSE	CCCUUA	C	C	U	U	A	FALSE
S_06210	0	1101	0	0	0	substrate #1 (main figure)	FALSE	CCCUAU	C	C	U	A	U	FALSE
S_06200	0	1565	4	1	0.00254939	substrate #1 (main figure)	FALSE	CCCAUG	C	C	A	U	G	FALSE
S_06383	0	1169	1	0	0.000854701	substrate #1 (main figure)	FALSE	GCAGGC	G	A	G	G	C	FALSE
S_06427	0	2327	3	1	0.00128755	substrate #1 (main figure)	FALSE	GCUCCC	G	U	C	C	C	FALSE
S_06333	0	2688	6	0	0.00222717	substrate #1 (main figure)	FALSE	GCAAGA	G	A	A	G	A	FALSE
S_06541	0	1377	4	0	0.00289645	substrate #1 (main figure)	FALSE	GCGUGA	G	G	U	G	A	FALSE
S_06493	0	784	1	0	0.00127388	substrate #1 (main figure)	FALSE	GCCCGA	G	C	C	G	A	FALSE
S_06170	0	805	0	0	0	substrate #1 (main figure)	FALSE	CCUCCU	C	U	C	C	U	FALSE
S_06349	0	1714	11	0	0.00637681	substrate #1 (main figure)	FALSE	GCAUGA	G	A	U	G	A	FALSE
S_06528	0	1211	0	0	0	substrate #1 (main figure)	FALSE	GCGAGG	G	G	A	G	G	FALSE
S_06301	0	1075	1	0	0.000929368	substrate #1 (main figure)	FALSE	CCGCGA	C	G	C	G	A	FALSE
S_06164	0	1728	2	0	0.00115607	substrate #1 (main figure)	FALSE	CCUCAG	C	U	C	A	G	FALSE
S_06247	0	1772	3	0	0.00169014	substrate #1 (main figure)	FALSE	CCCGUC	C	C	G	U	C	FALSE
S_06273	1	1949	0	0	0	substrate #1 (main figure)	FALSE	CCGUAA	C	G	U	A	A	FALSE
S_06511	0	1797	2	0	0.00111173	substrate #1 (main figure)	FALSE	GCCGGC	G	C	G	G	C	FALSE
S_06417	0	1921	35	1	0.0178937	substrate #1 (main figure)	FALSE	GCUCAA	G	U	C	A	A	FALSE
S_06316	0	1251	2	0	0.00159617	substrate #1 (main figure)	FALSE	CCGGCG	C	G	G	C	G	FALSE
S_06159	0	1151	0	0	0	substrate #1 (main figure)	FALSE	CCUUGC	C	U	U	G	C	FALSE
S_06423	0	1353	4	0	0.00294768	substrate #1 (main figure)	FALSE	GCUCUC	G	U	C	U	C	FALSE
S_06156	0	1296	2	0	0.00154083	substrate #1 (main figure)	FALSE	CCUUCG	C	U	U	C	G	FALSE
S_06081	0	1377	0	0	0	substrate #1 (main figure)	FALSE	CCAUAA	C	A	U	A	A	FALSE
S_06415	0	1592	0	0	0	substrate #1 (main figure)	FALSE	GCUUGC	G	U	U	G	C	FALSE
S_06169	0	215	196	0	0.476886	substrate #1 (main figure)	FALSE	CCUCCA	C	U	C	C	A	TRUE
S_06242	0	1393	0	0	0	substrate #1 (main figure)	FALSE	CCCGAU	C	C	G	A	U	FALSE
S_06371	0	1167	0	0	0	substrate #1 (main figure)	FALSE	GCAGAC	G	A	G	A	C	FALSE
S_06437	0	1716	2	0	0.00116414	substrate #1 (main figure)	FALSE	GCUGUA	G	U	G	U	A	FALSE
S_06080	0	1427	3	0	0.0020979	substrate #1 (main figure)	FALSE	CCAAGG	C	A	A	G	G	FALSE
S_06188	0	1450	2	0	0.00137741	substrate #1 (main figure)	FALSE	CCUGCG	C	U	G	C	G	FALSE
S_06078	0	1831	2	0	0.00109111	substrate #1 (main figure)	FALSE	CCAAGU	C	A	A	G	U	FALSE
S_06362	0	1568	2	0	0.00127388	substrate #1 (main figure)	FALSE	GCACCU	G	A	C	C	U	FALSE
S_06504	1	1678	3	0	0.00178465	substrate #1 (main figure)	FALSE	GCCGUG	G	C	G	U	G	FALSE
S_06538	0	1049	0	0	0	substrate #1 (main figure)	FALSE	GCGUCU	G	G	U	C	U	FALSE
S_06235	0	685	0	0	0	substrate #1 (main figure)	FALSE	CCCCCC	C	C	C	C	C	FALSE
S_06147	0	1941	3	0	0.00154321	substrate #1 (main figure)	FALSE	CCUUAC	C	U	U	A	C	FALSE
S_06507	0	1660	4	0	0.00240385	substrate #1 (main figure)	FALSE	GCCGCC	G	C	G	C	C	FALSE
S_06259	0	2110	4	1	0.00189215	substrate #1 (main figure)	FALSE	CCGAAC	C	G	A	A	C	FALSE
S_06364	0	1390	0	0	0	substrate #1 (main figure)	FALSE	GCACCG	G	A	C	C	G	FALSE
S_06192	0	443	1	0	0.00225225	substrate #1 (main figure)	FALSE	CCUGGG	C	U	G	G	G	FALSE
S_06320	0	830	11	0	0.0130797	substrate #1 (main figure)	FALSE	CCGGGG	C	G	G	G	G	FALSE
S_06422	0	2201	11	2	0.00497287	substrate #1 (main figure)	FALSE	GCUCUU	G	U	C	U	U	FALSE
S_06073	0	1166	8	0	0.00681431	substrate #1 (main figure)	FALSE	CCAACA	C	A	A	C	A	FALSE
S_06133	0	1317	2	0	0.0015163	substrate #1 (main figure)	FALSE	CCUAUA	C	U	A	U	A	FALSE
S_06451	0	1127	1	0	0.000886525	substrate #1 (main figure)	FALSE	GCCAAC	G	C	A	A	C	FALSE
S_06092	0	1037	1	0	0.000963391	substrate #1 (main figure)	FALSE	CCAUCG	C	A	U	C	G	FALSE
S_06151	0	723	1	0	0.00138122	substrate #1 (main figure)	FALSE	CCUUUC	C	U	U	U	C	FALSE
S_06209	0	1143	20	0	0.0171969	substrate #1 (main figure)	FALSE	CCCUAA	C	C	U	A	A	FALSE
S_06455	0	974	1	0	0.00102564	substrate #1 (main figure)	FALSE	GCCAUC	G	C	A	U	C	FALSE
S_06573	0	817	4	1	0.00487211	substrate #1 (main figure)	FALSE	GCGGGA	G	G	G	G	A	FALSE
S_06443	0	1869	0	0	0	substrate #1 (main figure)	FALSE	GCUGCC	G	U	G	C	C	FALSE
S_06515	0	1052	5	0	0.00473037	substrate #1 (main figure)	FALSE	GCGAAC	G	G	A	A	C	FALSE
S_06288	0	1124	1	0	0.000888889	substrate #1 (main figure)	FALSE	CCGUGG	C	G	U	G	G	FALSE
S_06400	0	1140	1	0	0.000876424	substrate #1 (main figure)	FALSE	GCUAGG	G	U	A	G	G	FALSE
S_06162	0	1363	0	0	0	substrate #1 (main figure)	FALSE	CCUCAU	C	U	C	A	U	FALSE
S_06442	0	2083	3	1	0.00143816	substrate #1 (main figure)	FALSE	GCUGCU	G	U	G	C	U	FALSE
S_06074	0	1489	7	0	0.00467914	substrate #1 (main figure)	FALSE	CCAACU	C	A	A	C	U	FALSE
S_06326	0	2048	1	0	0.000488043	substrate #1 (main figure)	FALSE	GCAAUU	G	A	A	U	U	FALSE
S_06471	0	1609	8	3	0.00494743	substrate #1 (main figure)	FALSE	GCCUUC	G	C	U	U	C	FALSE
S_06315	0	2283	0	0	0	substrate #1 (main figure)	FALSE	CCGGCC	C	G	G	C	C	FALSE
S_06509	3	1193	2	1	0.00167364	substrate #1 (main figure)	FALSE	GCCGGA	G	C	G	G	A	FALSE
S_06194	0	1296	1	0	0.00077101	substrate #1 (main figure)	FALSE	CCCAAU	C	C	A	A	U	FALSE
S_06496	0	1614	0	0	0	substrate #1 (main figure)	FALSE	GCCCGG	G	C	C	G	G	FALSE
S_06513	0	1301	7	0	0.00535168	substrate #1 (main figure)	FALSE	GCGAAA	G	G	A	A	A	FALSE
S_06527	0	849	0	0	0	substrate #1 (main figure)	FALSE	GCGAGC	G	G	A	G	C	FALSE
S_06474	0	1338	4	1	0.00298063	substrate #1 (main figure)	FALSE	GCCUCU	G	C	U	C	U	FALSE
S_06150	0	710	2	0	0.00280899	substrate #1 (main figure)	FALSE	CCUUUU	C	U	U	U	U	FALSE
S_06143	0	1198	1	0	0.000834028	substrate #1 (main figure)	FALSE	CCUAGC	C	U	A	G	C	FALSE
S_06394	0	1136	3	0	0.00263389	substrate #1 (main figure)	FALSE	GCUACU	G	U	A	C	U	FALSE
S_06238	0	1156	0	0	0	substrate #1 (main figure)	FALSE	CCCCGU	C	C	C	G	U	FALSE
S_06424	0	1192	0	0	0	substrate #1 (main figure)	FALSE	GCUCUG	G	U	C	U	G	FALSE
S_06148	0	1100	0	0	0	substrate #1 (main figure)	FALSE	CCUUAG	C	U	U	A	G	FALSE
S_06330	0	1438	0	0	0	substrate #1 (main figure)	FALSE	GCAACU	G	A	A	C	U	FALSE
S_06177	0	1811	14	0	0.00767123	substrate #1 (main figure)	FALSE	CCUGAA	C	U	G	A	A	FALSE
S_06559	0	1797	23	0	0.0126374	substrate #1 (main figure)	FALSE	GCGCGC	G	G	C	G	C	FALSE
S_06533	0	1608	1	0	0.000621504	substrate #1 (main figure)	FALSE	GCGUUA	G	G	U	U	A	FALSE
S_06551	0	696	0	0	0	substrate #1 (main figure)	FALSE	GCGCUC	G	G	C	U	C	FALSE
S_06339	0	2229	1	0	0.00044843	substrate #1 (main figure)	FALSE	GCAUAC	G	A	U	A	C	FALSE
S_06402	0	726	0	0	0	substrate #1 (main figure)	FALSE	GCUUAU	G	U	U	A	U	FALSE
S_06278	0	1230	0	1	0	substrate #1 (main figure)	FALSE	CCGUUU	C	G	U	U	U	FALSE
S_06355	0	1386	0	0	0	substrate #1 (main figure)	FALSE	GCACAC	G	A	C	A	C	FALSE
S_06464	0	1414	14	0	0.00980392	substrate #1 (main figure)	FALSE	GCCAGG	G	C	A	G	G	FALSE
S_06357	0	1242	1	0	0.000804505	substrate #1 (main figure)	FALSE	GCACUA	G	A	C	U	A	FALSE
S_06317	0	1091	2	0	0.00182983	substrate #1 (main figure)	FALSE	CCGGGA	C	G	G	G	A	FALSE
S_06337	0	1775	2	0	0.00112549	substrate #1 (main figure)	FALSE	GCAUAA	G	A	U	A	A	FALSE
S_06223	0	1429	2	0	0.00139762	substrate #1 (main figure)	FALSE	CCCUGC	C	C	U	G	C	FALSE
S_06183	0	2643	1	0	0.000378215	substrate #1 (main figure)	FALSE	CCUGUC	C	U	G	U	C	FALSE
S_06268	0	1181	5	0	0.00421585	substrate #1 (main figure)	FALSE	CCGACG	C	G	A	C	G	FALSE
S_06258	0	1169	0	0	0	substrate #1 (main figure)	FALSE	CCGAAU	C	G	A	A	U	FALSE
S_06102	0	1281	0	0	0	substrate #1 (main figure)	FALSE	CCACUU	C	A	C	U	U	FALSE
S_06176	0	1510	0	0	0	substrate #1 (main figure)	FALSE	CCUCGG	C	U	C	G	G	FALSE
S_06323	0	1899	5	0	0.00262605	substrate #1 (main figure)	FALSE	GCAAAC	G	A	A	A	C	FALSE
S_06342	0	1258	2	1	0.0015873	substrate #1 (main figure)	FALSE	GCAUUU	G	A	U	U	U	FALSE
S_06381	0	2020	1	0	0.000494805	substrate #1 (main figure)	FALSE	GCAGGA	G	A	G	G	A	FALSE
S_06189	0	1004	0	0	0	substrate #1 (main figure)	FALSE	CCUGGA	C	U	G	G	A	FALSE
S_06136	0	1521	0	0	0	substrate #1 (main figure)	FALSE	CCUAUG	C	U	A	U	G	FALSE
S_06489	0	1952	1	0	0.000512033	substrate #1 (main figure)	FALSE	GCCCCA	G	C	C	C	A	FALSE
S_06267	0	2159	1	0	0.000462963	substrate #1 (main figure)	FALSE	CCGACC	C	G	A	C	C	FALSE
S_06557	0	1476	2	0	0.00135318	substrate #1 (main figure)	FALSE	GCGCGA	G	G	C	G	A	FALSE
S_06463	0	1253	0	0	0	substrate #1 (main figure)	FALSE	GCCAGC	G	C	A	G	C	FALSE
S_06208	0	922	0	0	0	substrate #1 (main figure)	FALSE	CCCAGG	C	C	A	G	G	FALSE
S_06270	0	613	0	0	0	substrate #1 (main figure)	FALSE	CCGAGU	C	G	A	G	U	FALSE
S_06275	0	1711	1	0	0.000584112	substrate #1 (main figure)	FALSE	CCGUAC	C	G	U	A	C	FALSE
S_06321	0	1171	0	0	0	substrate #1 (main figure)	FALSE	GCAAAA	G	A	A	A	A	FALSE
S_06296	0	1384	3	0	0.00216294	substrate #1 (main figure)	FALSE	CCGCUG	C	G	C	U	G	FALSE
S_06567	0	1710	3	0	0.00175131	substrate #1 (main figure)	FALSE	GCGGUC	G	G	G	U	C	FALSE
S_06501	0	1365	0	0	0	substrate #1 (main figure)	FALSE	GCCGUA	G	C	G	U	A	FALSE
S_06130	0	1130	0	0	0	substrate #1 (main figure)	FALSE	CCUAAU	C	U	A	A	U	FALSE
S_06560	0	1681	0	0	0	substrate #1 (main figure)	FALSE	GCGCGG	G	G	C	G	G	FALSE
S_06458	0	1311	1	0	0.000762195	substrate #1 (main figure)	FALSE	GCCACU	G	C	A	C	U	FALSE
S_06543	0	2849	154	3	0.0512821	substrate #1 (main figure)	FALSE	GCGUGC	G	G	U	G	C	FALSE
S_06426	0	2078	2	1	0.000961538	substrate #1 (main figure)	FALSE	GCUCCU	G	U	C	C	U	FALSE
S_06558	0	1462	0	1	0	substrate #1 (main figure)	FALSE	GCGCGU	G	G	C	G	U	FALSE
S_06152	7	1331	2	0	0.00150037	substrate #1 (main figure)	FALSE	CCUUUG	C	U	U	U	G	FALSE
S_06097	0	960	0	0	0	substrate #1 (main figure)	FALSE	CCACAA	C	A	C	A	A	FALSE
S_06481	0	1549	2	0	0.00128949	substrate #1 (main figure)	FALSE	GCCCAA	G	C	C	A	A	FALSE
S_06234	0	1097	8	0	0.00723982	substrate #1 (main figure)	FALSE	CCCCCU	C	C	C	C	U	FALSE
S_06099	0	1897	0	0	0	substrate #1 (main figure)	FALSE	CCACAC	C	A	C	A	C	FALSE
S_06290	0	1171	0	0	0	substrate #1 (main figure)	FALSE	CCGCAU	C	G	C	A	U	FALSE
S_06212	0	1621	2	0	0.00123229	substrate #1 (main figure)	FALSE	CCCUAG	C	C	U	A	G	FALSE
S_06155	0	960	1	0	0.00104058	substrate #1 (main figure)	FALSE	CCUUCC	C	U	U	C	C	FALSE
S_06218	1	990	7	0	0.00702106	substrate #1 (main figure)	FALSE	CCCUCU	C	C	U	C	U	FALSE
S_06359	0	1518	3	0	0.00197239	substrate #1 (main figure)	FALSE	GCACUC	G	A	C	U	C	FALSE
S_06128	0	1296	0	0	0	substrate #1 (main figure)	FALSE	CCAGGG	C	A	G	G	G	FALSE
S_06252	0	2057	3	0	0.00145631	substrate #1 (main figure)	FALSE	CCCGCG	C	C	G	C	G	FALSE
S_06570	0	1175	0	0	0	substrate #1 (main figure)	FALSE	GCGGCU	G	G	G	C	U	FALSE
S_06154	0	609	3	0	0.00490196	substrate #1 (main figure)	FALSE	CCUUCU	C	U	U	C	U	FALSE
S_06534	0	2079	3	0	0.00144092	substrate #1 (main figure)	FALSE	GCGUUU	G	G	U	U	U	FALSE
S_06160	0	1845	0	1	0	substrate #1 (main figure)	FALSE	CCUUGG	C	U	U	G	G	FALSE
S_06575	0	912	1	0	0.00109529	substrate #1 (main figure)	FALSE	GCGGGC	G	G	G	G	C	FALSE
S_06363	0	1927	3	0	0.0015544	substrate #1 (main figure)	FALSE	GCACCC	G	A	C	C	C	FALSE
S_06215	0	1047	1	0	0.000954198	substrate #1 (main figure)	FALSE	CCCUUC	C	C	U	U	C	FALSE
S_06340	0	1477	1	1	0.00067659	substrate #1 (main figure)	FALSE	GCAUAG	G	A	U	A	G	FALSE
S_06396	0	1391	16	0	0.0113717	substrate #1 (main figure)	FALSE	GCUACG	G	U	A	C	G	FALSE
S_06477	0	1090	2	1	0.0018315	substrate #1 (main figure)	FALSE	GCCUGA	G	C	U	G	A	FALSE
S_06175	0	1615	2	0	0.00123686	substrate #1 (main figure)	FALSE	CCUCGC	C	U	C	G	C	FALSE
S_06386	0	1001	1	0	0.000998004	substrate #1 (main figure)	FALSE	GCUAAU	G	U	A	A	U	FALSE
S_06271	0	1402	10	0	0.00708215	substrate #1 (main figure)	FALSE	CCGAGC	C	G	A	G	C	FALSE
S_06220	0	1520	0	0	0	substrate #1 (main figure)	FALSE	CCCUCG	C	C	U	C	G	FALSE
S_06480	0	1595	6	0	0.00374766	substrate #1 (main figure)	FALSE	GCCUGG	G	C	U	G	G	FALSE
S_06332	0	1958	4	0	0.00203874	substrate #1 (main figure)	FALSE	GCAACG	G	A	A	C	G	FALSE
S_06354	0	1384	0	0	0	substrate #1 (main figure)	FALSE	GCACAU	G	A	C	A	U	FALSE
S_06373	0	1567	3	0	0.00191083	substrate #1 (main figure)	FALSE	GCAGUA	G	A	G	U	A	FALSE
S_06202	0	1546	0	0	0	substrate #1 (main figure)	FALSE	CCCACU	C	C	A	C	U	FALSE
S_06246	0	1417	0	0	0	substrate #1 (main figure)	FALSE	CCCGUU	C	C	G	U	U	FALSE
S_06356	0	1832	6	0	0.00326442	substrate #1 (main figure)	FALSE	GCACAG	G	A	C	A	G	FALSE
S_06299	0	2882	0	0	0	substrate #1 (main figure)	FALSE	CCGCCC	C	G	C	C	C	FALSE
S_06519	0	2519	12	0	0.00474121	substrate #1 (main figure)	FALSE	GCGAUC	G	G	A	U	C	FALSE
S_06564	0	1338	3	0	0.00223714	substrate #1 (main figure)	FALSE	GCGGAG	G	G	G	A	G	FALSE
S_06500	0	1580	2	0	0.00126422	substrate #1 (main figure)	FALSE	GCCGAG	G	C	G	A	G	FALSE
S_06374	0	1645	15	0	0.00903615	substrate #1 (main figure)	FALSE	GCAGUU	G	A	G	U	U	FALSE
S_06440	0	1449	2	0	0.00137836	substrate #1 (main figure)	FALSE	GCUGUG	G	U	G	U	G	FALSE
S_06416	0	2199	11	0	0.00497738	substrate #1 (main figure)	FALSE	GCUUGG	G	U	U	G	G	FALSE
S_06563	0	1140	4	0	0.0034965	substrate #1 (main figure)	FALSE	GCGGAC	G	G	G	A	C	FALSE
S_06219	0	1384	3	0	0.00216294	substrate #1 (main figure)	FALSE	CCCUCC	C	C	U	C	C	FALSE
S_06420	0	1450	3	0	0.00206469	substrate #1 (main figure)	FALSE	GCUCAG	G	U	C	A	G	FALSE
S_06325	0	1150	1	0	0.00086881	substrate #1 (main figure)	FALSE	GCAAUA	G	A	A	U	A	FALSE
S_06434	0	1495	2	0	0.001336	substrate #1 (main figure)	FALSE	GCUGAU	G	U	G	A	U	FALSE
S_06254	1	1942	1	1	0.000514668	substrate #1 (main figure)	FALSE	CCCGGU	C	C	G	G	U	FALSE
S_06499	0	2413	2	0	0.000828157	substrate #1 (main figure)	FALSE	GCCGAC	G	C	G	A	C	FALSE
S_06283	0	2292	1	0	0.00043611	substrate #1 (main figure)	FALSE	CCGUCC	C	G	U	C	C	FALSE
S_06469	0	1209	4	0	0.00329761	substrate #1 (main figure)	FALSE	GCCUUA	G	C	U	U	A	FALSE
S_06429	0	2611	24	0	0.00910816	substrate #1 (main figure)	FALSE	GCUCGA	G	U	C	G	A	FALSE
S_06108	0	1358	0	0	0	substrate #1 (main figure)	FALSE	CCACCG	C	A	C	C	G	FALSE
S_06098	0	967	0	0	0	substrate #1 (main figure)	FALSE	CCACAU	C	A	C	A	U	FALSE
S_06158	0	464	1	0	0.00215054	substrate #1 (main figure)	FALSE	CCUUGU	C	U	U	G	U	FALSE
S_06113	0	1672	7	0	0.00416915	substrate #1 (main figure)	FALSE	CCAGAA	C	A	G	A	A	FALSE
S_06510	2	1433	1	0	0.00069735	substrate #1 (main figure)	FALSE	GCCGGU	G	C	G	G	U	FALSE
S_06378	0	983	1	0	0.00101626	substrate #1 (main figure)	FALSE	GCAGCU	G	A	G	C	U	FALSE
S_06571	0	1599	0	0	0	substrate #1 (main figure)	FALSE	GCGGCC	G	G	G	C	C	FALSE
S_06269	0	1311	2	0	0.00152323	substrate #1 (main figure)	FALSE	CCGAGA	C	G	A	G	A	FALSE
S_06467	0	745	2	1	0.00267738	substrate #1 (main figure)	FALSE	GCCUAC	G	C	U	A	C	FALSE
S_06418	0	1194	0	0	0	substrate #1 (main figure)	FALSE	GCUCAU	G	U	C	A	U	FALSE
S_06407	0	1446	2	0	0.00138122	substrate #1 (main figure)	FALSE	GCUUUC	G	U	U	U	C	FALSE
S_06095	0	1373	0	0	0	substrate #1 (main figure)	FALSE	CCAUGC	C	A	U	G	C	FALSE
S_06312	0	1285	10	0	0.00772201	substrate #1 (main figure)	FALSE	CCGGUG	C	G	G	U	G	FALSE
S_06217	0	902	1	0	0.00110742	substrate #1 (main figure)	FALSE	CCCUCA	C	C	U	C	A	FALSE
S_06523	0	2156	2	0	0.000926784	substrate #1 (main figure)	FALSE	GCGACC	G	G	A	C	C	FALSE
S_06306	0	1174	1	0	0.000851064	substrate #1 (main figure)	FALSE	CCGGAU	C	G	G	A	U	FALSE
S_06310	0	1121	1	0	0.000891266	substrate #1 (main figure)	FALSE	CCGGUU	C	G	G	U	U	FALSE
S_06476	0	1206	2	0	0.00165563	substrate #1 (main figure)	FALSE	GCCUCG	G	C	U	C	G	FALSE
S_06556	1	2192	6	0	0.00272975	substrate #1 (main figure)	FALSE	GCGCCG	G	G	C	C	G	FALSE
S_06196	0	931	2	0	0.00214362	substrate #1 (main figure)	FALSE	CCCAAG	C	C	A	A	G	FALSE
S_06185	0	1887	0	0	0	substrate #1 (main figure)	FALSE	CCUGCA	C	U	G	C	A	FALSE
S_06236	3	2197	0	2	0	substrate #1 (main figure)	FALSE	CCCCCG	C	C	C	C	G	FALSE
S_06445	0	1770	0	0	0	substrate #1 (main figure)	FALSE	GCUGGA	G	U	G	G	A	FALSE
S_06198	0	1011	0	0	0	substrate #1 (main figure)	FALSE	CCCAUU	C	C	A	U	U	FALSE
S_06139	0	2228	2	0	0.000896861	substrate #1 (main figure)	FALSE	CCUACC	C	U	A	C	C	FALSE
S_06375	0	1346	2	0	0.00148368	substrate #1 (main figure)	FALSE	GCAGUC	G	A	G	U	C	FALSE
S_06473	4	1888	1	3	0.000529381	substrate #1 (main figure)	FALSE	GCCUCA	G	C	U	C	A	FALSE
S_06336	0	2688	9	0	0.00333704	substrate #1 (main figure)	FALSE	GCAAGG	G	A	A	G	G	FALSE
S_06518	0	1095	3	0	0.00273224	substrate #1 (main figure)	FALSE	GCGAUU	G	G	A	U	U	FALSE
S_06249	0	1788	2	0	0.00111732	substrate #1 (main figure)	FALSE	CCCGCA	C	C	G	C	A	FALSE
S_06114	0	802	1	0	0.00124533	substrate #1 (main figure)	FALSE	CCAGAU	C	A	G	A	U	FALSE
S_06554	0	1332	2	0	0.00149925	substrate #1 (main figure)	FALSE	GCGCCU	G	G	C	C	U	FALSE
S_06448	0	848	0	0	0	substrate #1 (main figure)	FALSE	GCUGGG	G	U	G	G	G	FALSE
S_06544	0	2584	15	0	0.00577145	substrate #1 (main figure)	FALSE	GCGUGG	G	G	U	G	G	FALSE
S_06452	0	1539	2	0	0.00129786	substrate #1 (main figure)	FALSE	GCCAAG	G	C	A	A	G	FALSE
S_06274	0	1248	6	0	0.00478469	substrate #1 (main figure)	FALSE	CCGUAU	C	G	U	A	U	FALSE
S_06167	0	1050	0	0	0	substrate #1 (main figure)	FALSE	CCUCUC	C	U	C	U	C	FALSE
S_06178	1	1872	1	0	0.000533903	substrate #1 (main figure)	FALSE	CCUGAU	C	U	G	A	U	FALSE
S_06222	0	2163	0	0	0	substrate #1 (main figure)	FALSE	CCCUGU	C	C	U	G	U	FALSE
S_06361	0	2224	1	0	0.000449438	substrate #1 (main figure)	FALSE	GCACCA	G	A	C	C	A	FALSE
S_06082	0	927	8	0	0.00855615	substrate #1 (main figure)	FALSE	CCAUAU	C	A	U	A	U	FALSE
S_06495	0	1838	4	0	0.00217155	substrate #1 (main figure)	FALSE	GCCCGC	G	C	C	G	C	FALSE
S_06391	0	2114	4	0	0.00188857	substrate #1 (main figure)	FALSE	GCUAUC	G	U	A	U	C	FALSE
S_06281	1	2026	0	0	0	substrate #1 (main figure)	FALSE	CCGUCA	C	G	U	C	A	FALSE
S_06287	0	1646	21	0	0.0125975	substrate #1 (main figure)	FALSE	CCGUGC	C	G	U	G	C	FALSE
S_06066	0	1712	0	0	0	substrate #1 (main figure)	FALSE	CCAAAU	C	A	A	A	U	FALSE
S_06506	0	2675	2	0	0.000747105	substrate #1 (main figure)	FALSE	GCCGCU	G	C	G	C	U	FALSE
S_06077	0	1774	0	0	0	substrate #1 (main figure)	FALSE	CCAAGA	C	A	A	G	A	FALSE
S_06070	0	1217	1	0	0.000821018	substrate #1 (main figure)	FALSE	CCAAUU	C	A	A	U	U	FALSE
S_06433	0	1741	4	0	0.00229226	substrate #1 (main figure)	FALSE	GCUGAA	G	U	G	A	A	FALSE
S_06084	0	1087	0	0	0	substrate #1 (main figure)	FALSE	CCAUAG	C	A	U	A	G	FALSE
S_06231	0	633	0	0	0	substrate #1 (main figure)	FALSE	CCCCUC	C	C	C	U	C	FALSE
S_06398	0	1965	3	0	0.00152439	substrate #1 (main figure)	FALSE	GCUAGU	G	U	A	G	U	FALSE
S_06318	0	1191	0	0	0	substrate #1 (main figure)	FALSE	CCGGGU	C	G	G	G	U	FALSE
S_06549	0	1185	9	0	0.00753769	substrate #1 (main figure)	FALSE	GCGCUA	G	G	C	U	A	FALSE
S_06087	0	1329	0	0	0	substrate #1 (main figure)	FALSE	CCAUUC	C	A	U	U	C	FALSE
S_06250	0	1764	1	0	0.000566572	substrate #1 (main figure)	FALSE	CCCGCU	C	C	G	C	U	FALSE
S_06421	0	1081	152	0	0.123277	substrate #1 (main figure)	FALSE	GCUCUA	G	U	C	U	A	FALSE
S_06243	0	1672	1	0	0.000597729	substrate #1 (main figure)	FALSE	CCCGAC	C	C	G	A	C	FALSE
S_06457	0	1474	2	0	0.00135501	substrate #1 (main figure)	FALSE	GCCACA	G	C	A	C	A	FALSE
S_06289	0	1464	4	0	0.0027248	substrate #1 (main figure)	FALSE	CCGCAA	C	G	C	A	A	FALSE
S_06201	0	833	0	0	0	substrate #1 (main figure)	FALSE	CCCACA	C	C	A	C	A	FALSE
S_06122	0	918	0	0	0	substrate #1 (main figure)	FALSE	CCAGCU	C	A	G	C	U	FALSE
S_06112	0	1515	0	0	0	substrate #1 (main figure)	FALSE	CCACGG	C	A	C	G	G	FALSE
S_06514	0	1665	7	0	0.0041866	substrate #1 (main figure)	FALSE	GCGAAU	G	G	A	A	U	FALSE
S_06091	0	1047	0	0	0	substrate #1 (main figure)	FALSE	CCAUCC	C	A	U	C	C	FALSE
S_06350	0	2365	5	0	0.0021097	substrate #1 (main figure)	FALSE	GCAUGU	G	A	U	G	U	FALSE
S_06229	2	589	0	0	0	substrate #1 (main figure)	FALSE	CCCCUA	C	C	C	U	A	FALSE
S_06276	0	856	0	0	0	substrate #1 (main figure)	FALSE	CCGUAG	C	G	U	A	G	FALSE
S_06382	0	1256	0	0	0	substrate #1 (main figure)	FALSE	GCAGGU	G	A	G	G	U	FALSE
S_06072	0	1691	0	0	0	substrate #1 (main figure)	FALSE	CCAAUG	C	A	A	U	G	FALSE
S_06444	0	2854	7	0	0.0024467	substrate #1 (main figure)	FALSE	GCUGCG	G	U	G	C	G	FALSE
S_06126	0	847	1	0	0.00117924	substrate #1 (main figure)	FALSE	CCAGGU	C	A	G	G	U	FALSE
S_06190	0	1020	1	0	0.000979432	substrate #1 (main figure)	FALSE	CCUGGU	C	U	G	G	U	FALSE
S_06104	0	828	0	0	0	substrate #1 (main figure)	FALSE	CCACUG	C	A	C	U	G	FALSE
S_06187	2	1336	2	0	0.00149477	substrate #1 (main figure)	FALSE	CCUGCC	C	U	G	C	C	FALSE
S_06145	0	979	1	0	0.00102041	substrate #1 (main figure)	FALSE	CCUUAA	C	U	U	A	A	FALSE
S_06462	0	2492	5	0	0.0020024	substrate #1 (main figure)	FALSE	GCCAGU	G	C	A	G	U	FALSE
S_06428	0	2116	3	0	0.00141576	substrate #1 (main figure)	FALSE	GCUCCG	G	U	C	C	G	FALSE
S_06351	0	1591	3	0	0.00188206	substrate #1 (main figure)	FALSE	GCAUGC	G	A	U	G	C	FALSE
S_06406	0	1475	5	1	0.00337838	substrate #1 (main figure)	FALSE	GCUUUU	G	U	U	U	U	FALSE
S_06555	0	3089	4	0	0.00129324	substrate #1 (main figure)	FALSE	GCGCCC	G	G	C	C	C	FALSE
S_06303	0	2457	1	0	0.000406835	substrate #1 (main figure)	FALSE	CCGCGC	C	G	C	G	C	FALSE
S_06166	5	854	0	0	0	substrate #1 (main figure)	FALSE	CCUCUU	C	U	C	U	U	FALSE
S_06453	1	1233	1	0	0.000810373	substrate #1 (main figure)	FALSE	GCCAUA	G	C	A	U	A	FALSE
S_06125	0	1434	2	0	0.00139276	substrate #1 (main figure)	FALSE	CCAGGA	C	A	G	G	A	FALSE
S_06116	0	868	5	0	0.00572738	substrate #1 (main figure)	FALSE	CCAGAG	C	A	G	A	G	FALSE
S_06131	0	2365	6	0	0.00253058	substrate #1 (main figure)	FALSE	CCUAAC	C	U	A	A	C	FALSE
S_06327	0	1233	1	0	0.000810373	substrate #1 (main figure)	FALSE	GCAAUC	G	A	A	U	C	FALSE
S_06291	0	1799	9	0	0.00497788	substrate #1 (main figure)	FALSE	CCGCAC	C	G	C	A	C	FALSE
S_06111	0	1767	0	0	0	substrate #1 (main figure)	FALSE	CCACGC	C	A	C	G	C	FALSE
S_06482	0	2044	2	0	0.000977517	substrate #1 (main figure)	FALSE	GCCCAU	G	C	C	A	U	FALSE
S_06232	10	1533	1	0	0.00065189	substrate #1 (main figure)	FALSE	CCCCUG	C	C	C	U	G	FALSE
S_06264	0	1758	0	0	0	substrate #1 (main figure)	FALSE	CCGAUG	C	G	A	U	G	FALSE
S_06353	0	1756	14	0	0.00790961	substrate #1 (main figure)	FALSE	GCACAA	G	A	C	A	A	FALSE
S_06432	0	1710	0	0	0	substrate #1 (main figure)	FALSE	GCUCGG	G	U	C	G	G	FALSE
S_06075	0	1804	2	0	0.00110742	substrate #1 (main figure)	FALSE	CCAACC	C	A	A	C	C	FALSE
S_06309	0	1454	3	0	0.00205902	substrate #1 (main figure)	FALSE	CCGGUA	C	G	G	U	A	FALSE
S_06088	0	1591	4	0	0.00250784	substrate #1 (main figure)	FALSE	CCAUUG	C	A	U	U	G	FALSE
S_06237	0	2184	2	0	0.000914913	substrate #1 (main figure)	FALSE	CCCCGA	C	C	C	G	A	FALSE
S_06221	0	2056	18	1	0.00867888	substrate #1 (main figure)	FALSE	CCCUGA	C	C	U	G	A	FALSE
S_06405	0	1641	1	0	0.000609013	substrate #1 (main figure)	FALSE	GCUUUA	G	U	U	U	A	FALSE
S_06348	0	1819	2	0	0.0010983	substrate #1 (main figure)	FALSE	GCAUCG	G	A	U	C	G	FALSE
S_06076	0	1087	0	0	0	substrate #1 (main figure)	FALSE	CCAACG	C	A	A	C	G	FALSE
S_06520	0	1581	3	0	0.00189394	substrate #1 (main figure)	FALSE	GCGAUG	G	G	A	U	G	FALSE
S_06089	0	1541	4	0	0.002589	substrate #1 (main figure)	FALSE	CCAUCA	C	A	U	C	A	FALSE
S_06171	0	901	0	0	0	substrate #1 (main figure)	FALSE	CCUCCC	C	U	C	C	C	FALSE
S_06456	0	1756	2	0	0.00113766	substrate #1 (main figure)	FALSE	GCCAUG	G	C	A	U	G	FALSE
S_06447	0	1159	3	0	0.00258176	substrate #1 (main figure)	FALSE	GCUGGC	G	U	G	G	C	FALSE
S_06324	0	1244	2	0	0.00160514	substrate #1 (main figure)	FALSE	GCAAAG	G	A	A	A	G	FALSE
S_06260	0	1444	7	0	0.00482426	substrate #1 (main figure)	FALSE	CCGAAG	C	G	A	A	G	FALSE
S_06539	0	1021	0	0	0	substrate #1 (main figure)	FALSE	GCGUCC	G	G	U	C	C	FALSE
S_06207	0	1636	5	0	0.00304692	substrate #1 (main figure)	FALSE	CCCAGC	C	C	A	G	C	FALSE
S_06438	1	1791	1	0	0.000558036	substrate #1 (main figure)	FALSE	GCUGUU	G	U	G	U	U	FALSE
S_06436	0	1577	1	0	0.000633714	substrate #1 (main figure)	FALSE	GCUGAG	G	U	G	A	G	FALSE
S_06459	0	1740	2	0	0.00114811	substrate #1 (main figure)	FALSE	GCCACC	G	C	A	C	C	FALSE
S_06244	0	1833	0	0	0	substrate #1 (main figure)	FALSE	CCCGAG	C	C	G	A	G	FALSE
S_06266	0	1498	0	0	0	substrate #1 (main figure)	FALSE	CCGACU	C	G	A	C	U	FALSE
S_06230	0	1488	5	0	0.00334896	substrate #1 (main figure)	FALSE	CCCCUU	C	C	C	U	U	FALSE
S_06204	1	1725	9	1	0.00519031	substrate #1 (main figure)	FALSE	CCCACG	C	C	A	C	G	FALSE
S_06227	0	2423	3	1	0.0012366	substrate #1 (main figure)	FALSE	CCCCAC	C	C	C	A	C	FALSE
S_06494	0	1551	0	0	0	substrate #1 (main figure)	FALSE	GCCCGU	G	C	C	G	U	FALSE
S_06197	0	1513	2	0	0.00132013	substrate #1 (main figure)	FALSE	CCCAUA	C	C	A	U	A	FALSE
S_06488	0	1764	0	0	0	substrate #1 (main figure)	FALSE	GCCCUG	G	C	C	U	G	FALSE
S_06093	0	1941	0	0	0	substrate #1 (main figure)	FALSE	CCAUGA	C	A	U	G	A	FALSE
S_05803	0	1697	3	0	0.00176471	substrate #1 (main figure)	FALSE	ACGGCC	A	G	G	C	C	FALSE
S_05601	0	1543	3	0	0.00194049	substrate #1 (main figure)	FALSE	ACAGAA	A	A	G	A	A	FALSE
S_05834	0	1813	6	0	0.00329852	substrate #1 (main figure)	FALSE	UCAUCU	U	A	U	C	U	FALSE
S_05904	0	1186	0	1	0	substrate #1 (main figure)	FALSE	UCUUGG	U	U	U	G	G	FALSE
S_06041	0	1161	0	0	0	substrate #1 (main figure)	FALSE	UCGCCA	U	G	C	C	A	FALSE
S_05608	0	1134	1	0	0.000881057	substrate #1 (main figure)	FALSE	ACAGUG	A	A	G	U	G	FALSE
S_05555	0	1504	1	0	0.000664452	substrate #1 (main figure)	FALSE	ACAAAC	A	A	A	A	C	FALSE
S_06062	0	1084	1	0	0.000921659	substrate #1 (main figure)	FALSE	UCGGGU	U	G	G	G	U	FALSE
S_05763	0	1351	5	0	0.00368732	substrate #1 (main figure)	FALSE	ACGUAC	A	G	U	A	C	FALSE
S_05610	0	1438	0	0	0	substrate #1 (main figure)	FALSE	ACAGCU	A	A	G	C	U	FALSE
S_05586	0	662	0	0	0	substrate #1 (main figure)	FALSE	ACACAU	A	A	C	A	U	FALSE
S_05851	0	1718	0	0	0	substrate #1 (main figure)	FALSE	UCACCC	U	A	C	C	C	FALSE
S_05981	0	1956	2	0	0.00102145	substrate #1 (main figure)	FALSE	UCCCGA	U	C	C	G	A	FALSE
S_05990	0	1510	1	0	0.000661813	substrate #1 (main figure)	FALSE	UCCGUU	U	C	G	U	U	FALSE
S_05596	0	1989	1	0	0.000502513	substrate #1 (main figure)	FALSE	ACACCG	A	A	C	C	G	FALSE
S_05694	0	1569	0	0	0	substrate #1 (main figure)	FALSE	ACCAGU	A	C	A	G	U	FALSE
S_05669	0	1239	4	0	0.00321802	substrate #1 (main figure)	FALSE	ACUGUA	A	U	G	U	A	FALSE
S_05979	0	532	6	0	0.0111524	substrate #1 (main figure)	FALSE	UCCCCC	U	C	C	C	C	FALSE
S_05935	0	1657	2	0	0.00120555	substrate #1 (main figure)	FALSE	UCUGGC	U	U	G	G	C	FALSE
S_05713	0	1416	1	0	0.000705716	substrate #1 (main figure)	FALSE	ACCCAA	A	C	C	A	A	FALSE
S_05910	0	947	0	0	0	substrate #1 (main figure)	FALSE	UCUCUU	U	U	C	U	U	FALSE
S_05597	0	1148	0	0	0	substrate #1 (main figure)	FALSE	ACACGA	A	A	C	G	A	FALSE
S_05703	0	2075	5	0	0.00240385	substrate #1 (main figure)	FALSE	ACCUUC	A	C	U	U	C	FALSE
S_05752	0	2192	1	0	0.000455996	substrate #1 (main figure)	FALSE	ACGAUG	A	G	A	U	G	FALSE
S_05783	0	2014	11	0	0.0054321	substrate #1 (main figure)	FALSE	ACGCUC	A	G	C	U	C	FALSE
S_05705	0	1103	0	0	0	substrate #1 (main figure)	FALSE	ACCUCA	A	C	U	C	A	FALSE
S_05970	0	1204	1	0	0.000829876	substrate #1 (main figure)	FALSE	UCCCAU	U	C	C	A	U	FALSE
S_05986	1	2118	1	0	0.000471921	substrate #1 (main figure)	FALSE	UCCGAU	U	C	G	A	U	FALSE
S_05793	0	2051	1	0	0.000487329	substrate #1 (main figure)	FALSE	ACGGAA	A	G	G	A	A	FALSE
S_05750	0	1382	0	0	0	substrate #1 (main figure)	FALSE	ACGAUU	A	G	A	U	U	FALSE
S_05903	0	1817	0	1	0	substrate #1 (main figure)	FALSE	UCUUGC	U	U	U	G	C	FALSE
S_05626	0	1068	1	0	0.000935454	substrate #1 (main figure)	FALSE	ACUACU	A	U	A	C	U	FALSE
S_05899	0	827	1	0	0.00120773	substrate #1 (main figure)	FALSE	UCUUCC	U	U	U	C	C	FALSE
S_05902	0	1406	0	1	0	substrate #1 (main figure)	FALSE	UCUUGU	U	U	U	G	U	FALSE
S_05837	0	1548	3	0	0.00193424	substrate #1 (main figure)	FALSE	UCAUGA	U	A	U	G	A	FALSE
S_05814	0	1288	3	0	0.00232378	substrate #1 (main figure)	FALSE	UCAAUU	U	A	A	U	U	FALSE
S_05676	0	2091	1	0	0.000478011	substrate #1 (main figure)	FALSE	ACUGCG	A	U	G	C	G	FALSE
S_05905	0	1191	13	0	0.0107973	substrate #1 (main figure)	FALSE	UCUCAA	U	U	C	A	A	FALSE
S_05665	0	1250	11	0	0.00872324	substrate #1 (main figure)	FALSE	ACUGAA	A	U	G	A	A	FALSE
S_05857	0	1083	0	0	0	substrate #1 (main figure)	FALSE	UCAGAA	U	A	G	A	A	FALSE
S_05712	0	1016	0	0	0	substrate #1 (main figure)	FALSE	ACCUGG	A	C	U	G	G	FALSE
S_05883	0	1567	2	0	0.0012747	substrate #1 (main figure)	FALSE	UCUACC	U	U	A	C	C	FALSE
S_06026	0	1299	7	0	0.00535988	substrate #1 (main figure)	FALSE	UCGUCU	U	G	U	C	U	FALSE
S_05744	0	833	0	0	0	substrate #1 (main figure)	FALSE	ACCGGG	A	C	G	G	G	FALSE
S_05711	0	1460	1	0	0.000684463	substrate #1 (main figure)	FALSE	ACCUGC	A	C	U	G	C	FALSE
S_05593	0	1124	0	0	0	substrate #1 (main figure)	FALSE	ACACCA	A	A	C	C	A	FALSE
S_05645	0	2404	3	0	0.00124636	substrate #1 (main figure)	FALSE	ACUUGA	A	U	U	G	A	FALSE
S_06031	0	1795	31	0	0.016977	substrate #1 (main figure)	FALSE	UCGUGC	U	G	U	G	C	FALSE
S_05666	0	1857	2	0	0.00107585	substrate #1 (main figure)	FALSE	ACUGAU	A	U	G	A	U	FALSE
S_05640	0	1712	2	0	0.00116686	substrate #1 (main figure)	FALSE	ACUUUG	A	U	U	U	G	FALSE
S_05583	0	1016	0	0	0	substrate #1 (main figure)	FALSE	ACAUGC	A	A	U	G	C	FALSE
S_05728	0	1096	12	0	0.0108303	substrate #1 (main figure)	FALSE	ACCCGG	A	C	C	G	G	FALSE
S_05941	0	1032	0	0	0	substrate #1 (main figure)	FALSE	UCCAUA	U	C	A	U	A	FALSE
S_05878	0	1121	1	0	0.000891266	substrate #1 (main figure)	FALSE	UCUAUU	U	U	A	U	U	FALSE
S_05678	0	1323	0	0	0	substrate #1 (main figure)	FALSE	ACUGGU	A	U	G	G	U	FALSE
S_05729	0	987	5	0	0.00504032	substrate #1 (main figure)	FALSE	ACCGAA	A	C	G	A	A	FALSE
S_05869	0	1413	2	0	0.00141343	substrate #1 (main figure)	FALSE	UCAGGA	U	A	G	G	A	FALSE
S_05592	0	1219	1	0	0.000819672	substrate #1 (main figure)	FALSE	ACACUG	A	A	C	U	G	FALSE
S_05841	0	1382	1	0	0.000723066	substrate #1 (main figure)	FALSE	UCACAA	U	A	C	A	A	FALSE
S_05609	0	1047	0	0	0	substrate #1 (main figure)	FALSE	ACAGCA	A	A	G	C	A	FALSE
S_05560	0	1213	0	0	0	substrate #1 (main figure)	FALSE	ACAAUG	A	A	A	U	G	FALSE
S_05969	0	1906	1	0	0.000524384	substrate #1 (main figure)	FALSE	UCCCAA	U	C	C	A	A	FALSE
S_05929	0	1329	0	0	0	substrate #1 (main figure)	FALSE	UCUGCA	U	U	G	C	A	FALSE
S_05967	0	2008	1	0	0.00049776	substrate #1 (main figure)	FALSE	UCCUGC	U	C	U	G	C	FALSE
S_05773	0	1735	0	0	0	substrate #1 (main figure)	FALSE	ACGUGA	A	G	U	G	A	FALSE
S_05911	1	884	0	0	0	substrate #1 (main figure)	FALSE	UCUCUC	U	U	C	U	C	FALSE
S_05784	0	1701	3	0	0.00176056	substrate #1 (main figure)	FALSE	ACGCUG	A	G	C	U	G	FALSE
S_05931	0	2038	0	0	0	substrate #1 (main figure)	FALSE	UCUGCC	U	U	G	C	C	FALSE
S_05709	0	1339	1	0	0.000746269	substrate #1 (main figure)	FALSE	ACCUGA	A	C	U	G	A	FALSE
S_06048	0	1309	1	0	0.000763359	substrate #1 (main figure)	FALSE	UCGCGG	U	G	C	G	G	FALSE
S_05827	0	1468	1	0	0.000680735	substrate #1 (main figure)	FALSE	UCAUAC	U	A	U	A	C	FALSE
S_05854	0	1659	1	0	0.00060241	substrate #1 (main figure)	FALSE	UCACGU	U	A	C	G	U	FALSE
S_05624	0	701	0	0	0	substrate #1 (main figure)	FALSE	ACUAUG	A	U	A	U	G	FALSE
S_05758	0	1455	8	0	0.00546822	substrate #1 (main figure)	FALSE	ACGAGU	A	G	A	G	U	FALSE
S_05942	0	1995	8	1	0.00399401	substrate #1 (main figure)	FALSE	UCCAUU	U	C	A	U	U	FALSE
S_05873	0	1160	7	0	0.00599829	substrate #1 (main figure)	FALSE	UCUAAA	U	U	A	A	A	FALSE
S_05656	0	1762	1	0	0.000567215	substrate #1 (main figure)	FALSE	ACUCUG	A	U	C	U	G	FALSE
S_05563	0	1268	0	0	0	substrate #1 (main figure)	FALSE	ACAACC	A	A	A	C	C	FALSE
S_05999	0	1578	0	0	0	substrate #1 (main figure)	FALSE	UCCGGC	U	C	G	G	C	FALSE
S_05740	0	1540	2	0	0.00129702	substrate #1 (main figure)	FALSE	ACCGCG	A	C	G	C	G	FALSE
S_06013	0	766	4	0	0.00519481	substrate #1 (main figure)	FALSE	UCGAGA	U	G	A	G	A	FALSE
S_05721	0	1930	71	0	0.0354823	substrate #1 (main figure)	FALSE	ACCCCA	A	C	C	C	A	FALSE
S_05687	0	1435	0	0	0	substrate #1 (main figure)	FALSE	ACCAUC	A	C	A	U	C	FALSE
S_05886	0	1724	2	0	0.00115875	substrate #1 (main figure)	FALSE	UCUAGU	U	U	A	G	U	FALSE
S_05702	0	1442	1	0	0.000693001	substrate #1 (main figure)	FALSE	ACCUUU	A	C	U	U	U	FALSE
S_05770	0	1445	2	0	0.00138217	substrate #1 (main figure)	FALSE	ACGUCU	A	G	U	C	U	FALSE
S_05621	0	1539	2	0	0.00129786	substrate #1 (main figure)	FALSE	ACUAUA	A	U	A	U	A	FALSE
S_05849	0	2156	2	0	0.000926784	substrate #1 (main figure)	FALSE	UCACCA	U	A	C	C	A	FALSE
S_05735	0	1450	0	0	0	substrate #1 (main figure)	FALSE	ACCGUC	A	C	G	U	C	FALSE
S_05616	0	462	0	0	0	substrate #1 (main figure)	FALSE	ACAGGG	A	A	G	G	G	FALSE
S_05639	0	975	0	0	0	substrate #1 (main figure)	FALSE	ACUUUC	A	U	U	U	C	FALSE
S_05708	0	1936	13	0	0.00667009	substrate #1 (main figure)	FALSE	ACCUCG	A	C	U	C	G	FALSE
S_05573	0	1046	13	1	0.0122757	substrate #1 (main figure)	FALSE	ACAUUA	A	A	U	U	A	FALSE
S_05800	1	1908	25	0	0.0129333	substrate #1 (main figure)	FALSE	ACGGUG	A	G	G	U	G	FALSE
S_06029	0	1615	2	0	0.00123686	substrate #1 (main figure)	FALSE	UCGUGA	U	G	U	G	A	FALSE
S_05668	0	1689	2	0	0.00118273	substrate #1 (main figure)	FALSE	ACUGAG	A	U	G	A	G	FALSE
S_05772	0	849	2	0	0.00235018	substrate #1 (main figure)	FALSE	ACGUCG	A	G	U	C	G	FALSE
S_05749	0	1579	3	0	0.00189633	substrate #1 (main figure)	FALSE	ACGAUA	A	G	A	U	A	FALSE
S_05577	0	1326	0	0	0	substrate #1 (main figure)	FALSE	ACAUCA	A	A	U	C	A	FALSE
S_05754	0	1678	2	1	0.00119048	substrate #1 (main figure)	FALSE	ACGACU	A	G	A	C	U	FALSE
S_05680	0	794	0	0	0	substrate #1 (main figure)	FALSE	ACUGGG	A	U	G	G	G	FALSE
S_06047	0	1814	3	0	0.00165107	substrate #1 (main figure)	FALSE	UCGCGC	U	G	C	G	C	FALSE
S_05756	0	1267	0	0	0	substrate #1 (main figure)	FALSE	ACGACG	A	G	A	C	G	FALSE
S_05932	0	2275	3	0	0.00131694	substrate #1 (main figure)	FALSE	UCUGCG	U	U	G	C	G	FALSE
S_05628	0	1876	2	0	0.00106496	substrate #1 (main figure)	FALSE	ACUACG	A	U	A	C	G	FALSE
S_05679	0	2289	2	0	0.000872981	substrate #1 (main figure)	FALSE	ACUGGC	A	U	G	G	C	FALSE
S_05813	0	1141	2	0	0.00174978	substrate #1 (main figure)	FALSE	UCAAUA	U	A	A	U	A	FALSE
S_05998	0	1320	0	0	0	substrate #1 (main figure)	FALSE	UCCGGU	U	C	G	G	U	FALSE
S_05788	0	2559	3	9	0.00117096	substrate #1 (main figure)	FALSE	ACGCCG	A	G	C	C	G	FALSE
S_05731	0	1880	9	0	0.00476443	substrate #1 (main figure)	FALSE	ACCGAC	A	C	G	A	C	FALSE
S_05934	0	2313	0	0	0	substrate #1 (main figure)	FALSE	UCUGGU	U	U	G	G	U	FALSE
S_06049	0	1467	0	0	0	substrate #1 (main figure)	FALSE	UCGGAA	U	G	G	A	A	FALSE
S_05569	0	1800	6	0	0.00332226	substrate #1 (main figure)	FALSE	ACAUAA	A	A	U	A	A	FALSE
S_05860	0	2210	11	0	0.00495272	substrate #1 (main figure)	FALSE	UCAGAG	U	A	G	A	G	FALSE
S_05915	0	653	1	0	0.00152905	substrate #1 (main figure)	FALSE	UCUCCC	U	U	C	C	C	FALSE
S_06042	0	2194	6	1	0.00272727	substrate #1 (main figure)	FALSE	UCGCCU	U	G	C	C	U	FALSE
S_05972	0	2167	9	0	0.00413603	substrate #1 (main figure)	FALSE	UCCCAG	U	C	C	A	G	FALSE
S_06025	0	1683	0	0	0	substrate #1 (main figure)	FALSE	UCGUCA	U	G	U	C	A	FALSE
S_05602	0	795	2	0	0.00250941	substrate #1 (main figure)	FALSE	ACAGAU	A	A	G	A	U	FALSE
S_05965	0	2143	1	0	0.000466418	substrate #1 (main figure)	FALSE	UCCUGA	U	C	U	G	A	FALSE
S_05768	0	2155	4	0	0.00185271	substrate #1 (main figure)	FALSE	ACGUUG	A	G	U	U	G	FALSE
S_05993	1	1472	5	0	0.00338524	substrate #1 (main figure)	FALSE	UCCGCA	U	C	G	C	A	FALSE
S_05672	0	1764	0	0	0	substrate #1 (main figure)	FALSE	ACUGUG	A	U	G	U	G	FALSE
S_05858	0	1990	0	0	0	substrate #1 (main figure)	FALSE	UCAGAU	U	A	G	A	U	FALSE
S_05792	0	841	0	0	0	substrate #1 (main figure)	FALSE	ACGCGG	A	G	C	G	G	FALSE
S_05574	0	1428	11	0	0.0076442	substrate #1 (main figure)	FALSE	ACAUUU	A	A	U	U	U	FALSE
S_05777	0	1194	10	0	0.00830565	substrate #1 (main figure)	FALSE	ACGCAA	A	G	C	A	A	FALSE
S_05566	0	931	2	0	0.00214362	substrate #1 (main figure)	FALSE	ACAAGU	A	A	A	G	U	FALSE
S_05908	0	861	0	0	0	substrate #1 (main figure)	FALSE	UCUCAG	U	U	C	A	G	FALSE
S_05802	0	1149	2	0	0.00173762	substrate #1 (main figure)	FALSE	ACGGCU	A	G	G	C	U	FALSE
S_05638	0	1509	1	0	0.000662252	substrate #1 (main figure)	FALSE	ACUUUU	A	U	U	U	U	FALSE
S_05846	0	1280	1	0	0.00078064	substrate #1 (main figure)	FALSE	UCACUU	U	A	C	U	U	FALSE
S_06033	0	1700	0	0	0	substrate #1 (main figure)	FALSE	UCGCAA	U	G	C	A	A	FALSE
S_05657	3	444	557	0	0.556444	substrate #1 (main figure)	FALSE	ACUCCA	A	U	C	C	A	TRUE
S_05877	0	1250	5	0	0.00398406	substrate #1 (main figure)	FALSE	UCUAUA	U	U	A	U	A	FALSE
S_05655	0	1332	9	0	0.00671141	substrate #1 (main figure)	FALSE	ACUCUC	A	U	C	U	C	FALSE
S_05622	0	1220	3	0	0.00245298	substrate #1 (main figure)	FALSE	ACUAUU	A	U	A	U	U	FALSE
S_05839	0	1051	1	1	0.00095057	substrate #1 (main figure)	FALSE	UCAUGC	U	A	U	G	C	FALSE
S_05748	0	635	0	0	0	substrate #1 (main figure)	FALSE	ACGAAG	A	G	A	A	G	FALSE
S_05766	0	558	0	0	0	substrate #1 (main figure)	FALSE	ACGUUU	A	G	U	U	U	FALSE
S_05906	0	1627	0	0	0	substrate #1 (main figure)	FALSE	UCUCAU	U	U	C	A	U	FALSE
S_05642	0	1296	0	0	0	substrate #1 (main figure)	FALSE	ACUUCU	A	U	U	C	U	FALSE
S_06056	0	1069	3	0	0.00279851	substrate #1 (main figure)	FALSE	UCGGUG	U	G	G	U	G	FALSE
S_05564	0	1054	0	0	0	substrate #1 (main figure)	FALSE	ACAACG	A	A	A	C	G	FALSE
S_05824	0	1730	1	0	0.000577701	substrate #1 (main figure)	FALSE	UCAAGG	U	A	A	G	G	FALSE
S_05863	0	1797	0	0	0	substrate #1 (main figure)	FALSE	UCAGUC	U	A	G	U	C	FALSE
S_05765	3	953	0	2	0	substrate #1 (main figure)	FALSE	ACGUUA	A	G	U	U	A	FALSE
S_05927	0	1396	1	0	0.00071582	substrate #1 (main figure)	FALSE	UCUGUC	U	U	G	U	C	FALSE
S_05951	0	1455	0	0	0	substrate #1 (main figure)	FALSE	UCCAGC	U	C	A	G	C	FALSE
S_05741	0	979	0	0	0	substrate #1 (main figure)	FALSE	ACCGGA	A	C	G	G	A	FALSE
S_05925	0	1359	2	0	0.00146951	substrate #1 (main figure)	FALSE	UCUGUA	U	U	G	U	A	FALSE
S_05697	0	1091	1	0	0.000915751	substrate #1 (main figure)	FALSE	ACCUAA	A	C	U	A	A	FALSE
S_05988	0	1062	1	0	0.000940734	substrate #1 (main figure)	FALSE	UCCGAG	U	C	G	A	G	FALSE
S_05743	0	1974	2	0	0.00101215	substrate #1 (main figure)	FALSE	ACCGGC	A	C	G	G	C	FALSE
S_06054	0	2395	19	1	0.00787075	substrate #1 (main figure)	FALSE	UCGGUU	U	G	G	U	U	FALSE
S_05978	0	879	0	0	0	substrate #1 (main figure)	FALSE	UCCCCU	U	C	C	C	U	FALSE
S_06061	0	1482	6	0	0.00403226	substrate #1 (main figure)	FALSE	UCGGGA	U	G	G	G	A	FALSE
S_06015	0	1716	0	21	0	substrate #1 (main figure)	FALSE	UCGAGC	U	G	A	G	C	FALSE
S_05853	0	856	6	0	0.00696056	substrate #1 (main figure)	FALSE	UCACGA	U	A	C	G	A	FALSE
S_05850	0	1271	0	0	0	substrate #1 (main figure)	FALSE	UCACCU	U	A	C	C	U	FALSE
S_05795	0	1647	1	5	0.000606796	substrate #1 (main figure)	FALSE	ACGGAC	A	G	G	A	C	FALSE
S_05974	0	427	0	0	0	substrate #1 (main figure)	FALSE	UCCCUU	U	C	C	U	U	FALSE
S_05611	0	1507	1	0	0.00066313	substrate #1 (main figure)	FALSE	ACAGCC	A	A	G	C	C	FALSE
S_05862	0	1829	1	1	0.000546448	substrate #1 (main figure)	FALSE	UCAGUU	U	A	G	U	U	FALSE
S_05896	7	1359	4	0	0.0029347	substrate #1 (main figure)	FALSE	UCUUUG	U	U	U	U	G	FALSE
S_05716	0	1709	0	0	0	substrate #1 (main figure)	FALSE	ACCCAG	A	C	C	A	G	FALSE
S_06058	0	1012	0	0	0	substrate #1 (main figure)	FALSE	UCGGCU	U	G	G	C	U	FALSE
S_05745	0	1692	0	0	0	substrate #1 (main figure)	FALSE	ACGAAA	A	G	A	A	A	FALSE
S_05864	0	1576	0	0	0	substrate #1 (main figure)	FALSE	UCAGUG	U	A	G	U	G	FALSE
S_06004	0	1678	3	0	0.00178465	substrate #1 (main figure)	FALSE	UCGAAG	U	G	A	A	G	FALSE
S_05856	0	1365	0	0	0	substrate #1 (main figure)	FALSE	UCACGG	U	A	C	G	G	FALSE
S_05786	0	1605	2	0	0.00124456	substrate #1 (main figure)	FALSE	ACGCCU	A	G	C	C	U	FALSE
S_05736	0	1884	3	0	0.00158983	substrate #1 (main figure)	FALSE	ACCGUG	A	C	G	U	G	FALSE
S_06040	0	1332	2	0	0.00149925	substrate #1 (main figure)	FALSE	UCGCUG	U	G	C	U	G	FALSE
S_05696	0	696	1	0	0.00143472	substrate #1 (main figure)	FALSE	ACCAGG	A	C	A	G	G	FALSE
S_05791	0	1575	14	0	0.00881057	substrate #1 (main figure)	FALSE	ACGCGC	A	G	C	G	C	FALSE
S_06014	0	1159	0	0	0	substrate #1 (main figure)	FALSE	UCGAGU	U	G	A	G	U	FALSE
S_05726	0	1369	3	0	0.00218659	substrate #1 (main figure)	FALSE	ACCCGU	A	C	C	G	U	FALSE
S_05820	0	1881	4	0	0.00212202	substrate #1 (main figure)	FALSE	UCAACG	U	A	A	C	G	FALSE
S_05944	0	1150	0	0	0	substrate #1 (main figure)	FALSE	UCCAUG	U	C	A	U	G	FALSE
S_05819	0	1892	0	0	0	substrate #1 (main figure)	FALSE	UCAACC	U	A	A	C	C	FALSE
S_05987	0	2007	0	0	0	substrate #1 (main figure)	FALSE	UCCGAC	U	C	G	A	C	FALSE
S_05634	0	569	0	0	0	substrate #1 (main figure)	FALSE	ACUUAU	A	U	U	A	U	FALSE
S_06023	0	1734	4	1	0.0023015	substrate #1 (main figure)	FALSE	UCGUUC	U	G	U	U	C	FALSE
S_05845	0	1478	0	0	0	substrate #1 (main figure)	FALSE	UCACUA	U	A	C	U	A	FALSE
S_05723	0	1035	3	0	0.00289017	substrate #1 (main figure)	FALSE	ACCCCC	A	C	C	C	C	FALSE
S_05598	0	1385	14	0	0.0100071	substrate #1 (main figure)	FALSE	ACACGU	A	A	C	G	U	FALSE
S_05780	0	1536	1	0	0.000650618	substrate #1 (main figure)	FALSE	ACGCAG	A	G	C	A	G	FALSE
S_05730	0	988	0	0	0	substrate #1 (main figure)	FALSE	ACCGAU	A	C	G	A	U	FALSE
S_05623	0	1065	1	0	0.000938086	substrate #1 (main figure)	FALSE	ACUAUC	A	U	A	U	C	FALSE
S_05955	0	1679	2	0	0.00118977	substrate #1 (main figure)	FALSE	UCCUAC	U	C	U	A	C	FALSE
S_05582	0	1055	0	0	0	substrate #1 (main figure)	FALSE	ACAUGU	A	A	U	G	U	FALSE
S_05882	0	1534	0	0	0	substrate #1 (main figure)	FALSE	UCUACU	U	U	A	C	U	FALSE
S_05799	0	2245	4	0	0.00177857	substrate #1 (main figure)	FALSE	ACGGUC	A	G	G	U	C	FALSE
S_06010	0	2168	2	0	0.000921659	substrate #1 (main figure)	FALSE	UCGACU	U	G	A	C	U	FALSE
S_05868	0	1587	1	0	0.000629723	substrate #1 (main figure)	FALSE	UCAGCG	U	A	G	C	G	FALSE
S_05949	0	2072	5	0	0.00240732	substrate #1 (main figure)	FALSE	UCCAGA	U	C	A	G	A	FALSE
S_06022	0	1733	0	0	0	substrate #1 (main figure)	FALSE	UCGUUU	U	G	U	U	U	FALSE
S_05580	0	896	0	0	0	substrate #1 (main figure)	FALSE	ACAUCG	A	A	U	C	G	FALSE
S_05587	0	1052	1	0	0.000949668	substrate #1 (main figure)	FALSE	ACACAC	A	A	C	A	C	FALSE
S_05559	0	871	0	0	0	substrate #1 (main figure)	FALSE	ACAAUC	A	A	A	U	C	FALSE
S_05578	0	1898	1	0	0.000526593	substrate #1 (main figure)	FALSE	ACAUCU	A	A	U	C	U	FALSE
S_05828	0	1046	1	0	0.00095511	substrate #1 (main figure)	FALSE	UCAUAG	U	A	U	A	G	FALSE
S_05658	0	1337	0	0	0	substrate #1 (main figure)	FALSE	ACUCCU	A	U	C	C	U	FALSE
S_05919	0	1571	0	0	0	substrate #1 (main figure)	FALSE	UCUCGC	U	U	C	G	C	FALSE
S_05725	0	1820	4	0	0.00219298	substrate #1 (main figure)	FALSE	ACCCGA	A	C	C	G	A	FALSE
S_05650	0	1539	0	0	0	substrate #1 (main figure)	FALSE	ACUCAU	A	U	C	A	U	FALSE
S_05810	0	1136	0	0	0	substrate #1 (main figure)	FALSE	UCAAAU	U	A	A	A	U	FALSE
S_06053	0	1283	3	0	0.00233281	substrate #1 (main figure)	FALSE	UCGGUA	U	G	G	U	A	FALSE
S_05591	0	2081	5	0	0.00239693	substrate #1 (main figure)	FALSE	ACACUC	A	A	C	U	C	FALSE
S_05995	0	2242	3	0	0.0013363	substrate #1 (main figure)	FALSE	UCCGCC	U	C	G	C	C	FALSE
S_05631	0	1563	8	0	0.0050923	substrate #1 (main figure)	FALSE	ACUAGC	A	U	A	G	C	FALSE
S_05875	0	1153	0	0	0	substrate #1 (main figure)	FALSE	UCUAAC	U	U	A	A	C	FALSE
S_05614	0	1113	0	0	0	substrate #1 (main figure)	FALSE	ACAGGU	A	A	G	G	U	FALSE
S_05835	0	1213	0	0	0	substrate #1 (main figure)	FALSE	UCAUCC	U	A	U	C	C	FALSE
S_05881	0	2524	2	0	0.000791766	substrate #1 (main figure)	FALSE	UCUACA	U	U	A	C	A	FALSE
S_05606	0	1878	0	0	0	substrate #1 (main figure)	FALSE	ACAGUU	A	A	G	U	U	FALSE
S_05607	0	742	0	0	0	substrate #1 (main figure)	FALSE	ACAGUC	A	A	G	U	C	FALSE
S_05812	0	1786	0	0	0	substrate #1 (main figure)	FALSE	UCAAAG	U	A	A	A	G	FALSE
S_05554	0	1344	0	0	0	substrate #1 (main figure)	FALSE	ACAAAU	A	A	A	A	U	FALSE
S_05867	0	1588	1	0	0.000629327	substrate #1 (main figure)	FALSE	UCAGCC	U	A	G	C	C	FALSE
S_05776	0	869	0	0	0	substrate #1 (main figure)	FALSE	ACGUGG	A	G	U	G	G	FALSE
S_05706	0	1826	0	0	0	substrate #1 (main figure)	FALSE	ACCUCU	A	C	U	C	U	FALSE
S_05641	0	2159	4	0	0.00184928	substrate #1 (main figure)	FALSE	ACUUCA	A	U	U	C	A	FALSE
S_06007	0	2189	1	0	0.000456621	substrate #1 (main figure)	FALSE	UCGAUC	U	G	A	U	C	FALSE
S_06064	0	759	2	0	0.00262812	substrate #1 (main figure)	FALSE	UCGGGG	U	G	G	G	G	FALSE
S_05675	0	1897	5	0	0.00262881	substrate #1 (main figure)	FALSE	ACUGCC	A	U	G	C	C	FALSE
S_05815	0	1352	0	1	0	substrate #1 (main figure)	FALSE	UCAAUC	U	A	A	U	C	FALSE
S_06009	0	1595	3	0	0.00187735	substrate #1 (main figure)	FALSE	UCGACA	U	G	A	C	A	FALSE
S_05738	0	1395	0	0	0	substrate #1 (main figure)	FALSE	ACCGCU	A	C	G	C	U	FALSE
S_05733	0	1685	3	0	0.00177725	substrate #1 (main figure)	FALSE	ACCGUA	A	C	G	U	A	FALSE
S_05936	0	1561	1	0	0.000640205	substrate #1 (main figure)	FALSE	UCUGGG	U	U	G	G	G	FALSE
S_05852	0	1610	12	0	0.00739827	substrate #1 (main figure)	FALSE	UCACCG	U	A	C	C	G	FALSE
S_05781	0	1221	6	0	0.00488998	substrate #1 (main figure)	FALSE	ACGCUA	A	G	C	U	A	FALSE
S_06045	0	853	1	0	0.00117096	substrate #1 (main figure)	FALSE	UCGCGA	U	G	C	G	A	FALSE
S_05704	0	1842	1	0	0.000542594	substrate #1 (main figure)	FALSE	ACCUUG	A	C	U	U	G	FALSE
S_05866	0	1805	0	0	0	substrate #1 (main figure)	FALSE	UCAGCU	U	A	G	C	U	FALSE
S_05914	2	1246	2	0	0.00160256	substrate #1 (main figure)	FALSE	UCUCCU	U	U	C	C	U	FALSE
S_05737	0	1086	0	0	0	substrate #1 (main figure)	FALSE	ACCGCA	A	C	G	C	A	FALSE
S_05681	0	1781	0	4	0	substrate #1 (main figure)	FALSE	ACCAAA	A	C	A	A	A	FALSE
S_05719	0	1723	1	0	0.000580046	substrate #1 (main figure)	FALSE	ACCCUC	A	C	C	U	C	FALSE
S_05637	0	2252	3	0	0.00133038	substrate #1 (main figure)	FALSE	ACUUUA	A	U	U	U	A	FALSE
S_05625	0	1429	1	0	0.000699301	substrate #1 (main figure)	FALSE	ACUACA	A	U	A	C	A	FALSE
S_06005	0	1592	0	0	0	substrate #1 (main figure)	FALSE	UCGAUA	U	G	A	U	A	FALSE
S_05557	0	818	2	0	0.00243902	substrate #1 (main figure)	FALSE	ACAAUA	A	A	A	U	A	FALSE
S_05662	0	1481	3	0	0.00202156	substrate #1 (main figure)	FALSE	ACUCGU	A	U	C	G	U	FALSE
S_06039	0	1335	4	0	0.0029873	substrate #1 (main figure)	FALSE	UCGCUC	U	G	C	U	C	FALSE
S_05996	0	2099	10	0	0.00474158	substrate #1 (main figure)	FALSE	UCCGCG	U	C	G	C	G	FALSE
S_05832	0	1791	0	2	0	substrate #1 (main figure)	FALSE	UCAUUG	U	A	U	U	G	FALSE
S_05807	1	1129	0	0	0	substrate #1 (main figure)	FALSE	ACGGGC	A	G	G	G	C	FALSE
S_05808	0	842	9	0	0.0105758	substrate #1 (main figure)	FALSE	ACGGGG	A	G	G	G	G	FALSE
S_06050	0	1514	0	1	0	substrate #1 (main figure)	FALSE	UCGGAU	U	G	G	A	U	FALSE
S_05861	1	2103	7	0	0.00331754	substrate #1 (main figure)	FALSE	UCAGUA	U	A	G	U	A	FALSE
S_05667	0	1528	2	0	0.00130719	substrate #1 (main figure)	FALSE	ACUGAC	A	U	G	A	C	FALSE
S_05629	0	1324	8	0	0.00600601	substrate #1 (main figure)	FALSE	ACUAGA	A	U	A	G	A	FALSE
S_05584	0	778	2	0	0.0025641	substrate #1 (main figure)	FALSE	ACAUGG	A	A	U	G	G	FALSE
S_05615	0	1059	5	2	0.00469925	substrate #1 (main figure)	FALSE	ACAGGC	A	A	G	G	C	FALSE
S_05727	0	1579	4	0	0.00252685	substrate #1 (main figure)	FALSE	ACCCGC	A	C	C	G	C	FALSE
S_05753	0	1412	9	0	0.00633357	substrate #1 (main figure)	FALSE	ACGACA	A	G	A	C	A	FALSE
S_05660	0	2078	3	0	0.00144162	substrate #1 (main figure)	FALSE	ACUCCG	A	U	C	C	G	FALSE
S_05844	0	1903	4	0	0.00209754	substrate #1 (main figure)	FALSE	UCACAG	U	A	C	A	G	FALSE
S_05887	0	1486	1	0	0.000672495	substrate #1 (main figure)	FALSE	UCUAGC	U	U	A	G	C	FALSE
S_05620	0	641	0	0	0	substrate #1 (main figure)	FALSE	ACUAAG	A	U	A	A	G	FALSE
S_05649	0	1260	13	0	0.0102121	substrate #1 (main figure)	FALSE	ACUCAA	A	U	C	A	A	FALSE
S_06003	0	1405	0	0	0	substrate #1 (main figure)	FALSE	UCGAAC	U	G	A	A	C	FALSE
S_05771	0	1430	1	0	0.000698812	substrate #1 (main figure)	FALSE	ACGUCC	A	G	U	C	C	FALSE
S_05599	0	1374	1	0	0.000727273	substrate #1 (main figure)	FALSE	ACACGC	A	A	C	G	C	FALSE
S_05782	0	966	9	0	0.00923077	substrate #1 (main figure)	FALSE	ACGCUU	A	G	C	U	U	FALSE
S_05787	0	1160	0	0	0	substrate #1 (main figure)	FALSE	ACGCCC	A	G	C	C	C	FALSE
S_05924	0	2336	1	0	0.000427899	substrate #1 (main figure)	FALSE	UCUGAG	U	U	G	A	G	FALSE
S_05604	0	1121	12	0	0.0105913	substrate #1 (main figure)	FALSE	ACAGAG	A	A	G	A	G	FALSE
S_05633	0	1386	2	0	0.00144092	substrate #1 (main figure)	FALSE	ACUUAA	A	U	U	A	A	FALSE
S_05747	0	1636	9	0	0.00547113	substrate #1 (main figure)	FALSE	ACGAAC	A	G	A	A	C	FALSE
S_05759	1	1365	12	0	0.0087146	substrate #1 (main figure)	FALSE	ACGAGC	A	G	A	G	C	FALSE
S_06051	0	2789	5	0	0.00178955	substrate #1 (main figure)	FALSE	UCGGAC	U	G	G	A	C	FALSE
S_05901	0	1292	0	0	0	substrate #1 (main figure)	FALSE	UCUUGA	U	U	U	G	A	FALSE
S_05994	0	2503	0	1	0	substrate #1 (main figure)	FALSE	UCCGCU	U	C	G	C	U	FALSE
S_06043	0	1829	3	0	0.00163755	substrate #1 (main figure)	FALSE	UCGCCC	U	G	C	C	C	FALSE
S_05701	0	1238	2	0	0.0016129	substrate #1 (main figure)	FALSE	ACCUUA	A	C	U	U	A	FALSE
S_05937	0	1084	0	0	0	substrate #1 (main figure)	FALSE	UCCAAA	U	C	A	A	A	FALSE
S_05648	0	1150	1	0	0.00086881	substrate #1 (main figure)	FALSE	ACUUGG	A	U	U	G	G	FALSE
S_05619	0	911	0	0	0	substrate #1 (main figure)	FALSE	ACUAAC	A	U	A	A	C	FALSE
S_05581	0	1718	5	0	0.00290192	substrate #1 (main figure)	FALSE	ACAUGA	A	A	U	G	A	FALSE
S_05888	0	1601	1	0	0.00062422	substrate #1 (main figure)	FALSE	UCUAGG	U	U	A	G	G	FALSE
S_05698	0	872	1	1	0.00114547	substrate #1 (main figure)	FALSE	ACCUAU	A	C	U	A	U	FALSE
S_05585	0	1100	0	0	0	substrate #1 (main figure)	FALSE	ACACAA	A	A	C	A	A	FALSE
S_05818	0	2607	1	0	0.000383436	substrate #1 (main figure)	FALSE	UCAACU	U	A	A	C	U	FALSE
S_05954	0	831	0	0	0	substrate #1 (main figure)	FALSE	UCCUAU	U	C	U	A	U	FALSE
S_06008	0	1107	0	0	0	substrate #1 (main figure)	FALSE	UCGAUG	U	G	A	U	G	FALSE
S_05964	4	912	1	0	0.00109529	substrate #1 (main figure)	FALSE	UCCUCG	U	C	U	C	G	FALSE
S_05895	0	1480	0	0	0	substrate #1 (main figure)	FALSE	UCUUUC	U	U	U	U	C	FALSE
S_05739	0	1661	2	0	0.00120265	substrate #1 (main figure)	FALSE	ACCGCC	A	C	G	C	C	FALSE
S_05892	0	947	0	0	0	substrate #1 (main figure)	FALSE	UCUUAG	U	U	U	A	G	FALSE
S_05968	0	1250	0	0	0	substrate #1 (main figure)	FALSE	UCCUGG	U	C	U	G	G	FALSE
S_05632	0	977	4	0	0.00407747	substrate #1 (main figure)	FALSE	ACUAGG	A	U	A	G	G	FALSE
S_06030	0	1283	1	0	0.000778816	substrate #1 (main figure)	FALSE	UCGUGU	U	G	U	G	U	FALSE
S_05572	0	734	1	0	0.00136054	substrate #1 (main figure)	FALSE	ACAUAG	A	A	U	A	G	FALSE
S_05946	10	1967	3	0	0.00152284	substrate #1 (main figure)	FALSE	UCCACU	U	C	A	C	U	FALSE
S_05843	0	1942	0	0	0	substrate #1 (main figure)	FALSE	UCACAC	U	A	C	A	C	FALSE
S_05948	0	2328	2	0	0.000858369	substrate #1 (main figure)	FALSE	UCCACG	U	C	A	C	G	FALSE
S_05677	0	1547	2	0	0.00129116	substrate #1 (main figure)	FALSE	ACUGGA	A	U	G	G	A	FALSE
S_05891	0	1696	1	0	0.000589275	substrate #1 (main figure)	FALSE	UCUUAC	U	U	U	A	C	FALSE
S_05767	0	1292	1	4	0.000773395	substrate #1 (main figure)	FALSE	ACGUUC	A	G	U	U	C	FALSE
S_05945	0	1350	5	0	0.00369004	substrate #1 (main figure)	FALSE	UCCACA	U	C	A	C	A	FALSE
S_05958	0	663	0	0	0	substrate #1 (main figure)	FALSE	UCCUUU	U	C	U	U	U	FALSE
S_05962	1	958	1	0	0.00104275	substrate #1 (main figure)	FALSE	UCCUCU	U	C	U	C	U	FALSE
S_05594	0	1428	0	0	0	substrate #1 (main figure)	FALSE	ACACCU	A	A	C	C	U	FALSE
S_05576	0	1434	1	0	0.000696864	substrate #1 (main figure)	FALSE	ACAUUG	A	A	U	U	G	FALSE
S_06036	0	996	10	0	0.00994036	substrate #1 (main figure)	FALSE	UCGCAG	U	G	C	A	G	FALSE
S_06028	1	2076	2	0	0.000962464	substrate #1 (main figure)	FALSE	UCGUCG	U	G	U	C	G	FALSE
S_05831	0	2330	11	0	0.00469885	substrate #1 (main figure)	FALSE	UCAUUC	U	A	U	U	C	FALSE
S_05603	0	1149	1	0	0.000869565	substrate #1 (main figure)	FALSE	ACAGAC	A	A	G	A	C	FALSE
S_05825	2	1065	0	0	0	substrate #1 (main figure)	FALSE	UCAUAA	U	A	U	A	A	FALSE
S_06018	1	1275	0	0	0	substrate #1 (main figure)	FALSE	UCGUAU	U	G	U	A	U	FALSE
S_05565	0	2335	1	0	0.000428082	substrate #1 (main figure)	FALSE	ACAAGA	A	A	A	G	A	FALSE
S_05801	0	1395	14	0	0.00993613	substrate #1 (main figure)	FALSE	ACGGCA	A	G	G	C	A	FALSE
S_05570	0	1559	2	0	0.00128123	substrate #1 (main figure)	FALSE	ACAUAU	A	A	U	A	U	FALSE
S_05692	0	1746	1	0	0.00057241	substrate #1 (main figure)	FALSE	ACCACG	A	C	A	C	G	FALSE
S_05798	0	1632	0	0	0	substrate #1 (main figure)	FALSE	ACGGUU	A	G	G	U	U	FALSE
S_05898	0	732	0	0	0	substrate #1 (main figure)	FALSE	UCUUCU	U	U	U	C	U	FALSE
S_05571	0	1168	0	0	0	substrate #1 (main figure)	FALSE	ACAUAC	A	A	U	A	C	FALSE
S_05876	0	1464	0	0	0	substrate #1 (main figure)	FALSE	UCUAAG	U	U	A	A	G	FALSE
S_05991	0	1290	0	0	0	substrate #1 (main figure)	FALSE	UCCGUC	U	C	G	U	C	FALSE
S_05961	0	735	1	0	0.0013587	substrate #1 (main figure)	FALSE	UCCUCA	U	C	U	C	A	FALSE
S_05870	1	1389	0	1	0	substrate #1 (main figure)	FALSE	UCAGGU	U	A	G	G	U	FALSE
S_05558	0	993	0	0	0	substrate #1 (main figure)	FALSE	ACAAUU	A	A	A	U	U	FALSE
S_05690	0	903	14	0	0.0152672	substrate #1 (main figure)	FALSE	ACCACU	A	C	A	C	U	FALSE
S_06037	0	1637	0	0	0	substrate #1 (main figure)	FALSE	UCGCUA	U	G	C	U	A	FALSE
S_06021	0	1948	1	0	0.000513084	substrate #1 (main figure)	FALSE	UCGUUA	U	G	U	U	A	FALSE
S_05724	0	1343	0	0	0	substrate #1 (main figure)	FALSE	ACCCCG	A	C	C	C	G	FALSE
S_05567	0	1345	0	0	0	substrate #1 (main figure)	FALSE	ACAAGC	A	A	A	G	C	FALSE
S_05890	0	1259	1	0	0.000793651	substrate #1 (main figure)	FALSE	UCUUAU	U	U	U	A	U	FALSE
S_05651	0	1322	0	0	0	substrate #1 (main figure)	FALSE	ACUCAC	A	U	C	A	C	FALSE
S_05613	0	1193	2	0	0.00167364	substrate #1 (main figure)	FALSE	ACAGGA	A	A	G	G	A	FALSE
S_06052	1	1825	2	0	0.00109469	substrate #1 (main figure)	FALSE	UCGGAG	U	G	G	A	G	FALSE
S_05859	0	2044	7	0	0.00341297	substrate #1 (main figure)	FALSE	UCAGAC	U	A	G	A	C	FALSE
S_05975	0	1725	20	0	0.0114613	substrate #1 (main figure)	FALSE	UCCCUC	U	C	C	U	C	FALSE
S_05885	1	1689	2	4	0.00118273	substrate #1 (main figure)	FALSE	UCUAGA	U	U	A	G	A	FALSE
S_05686	0	1003	0	0	0	substrate #1 (main figure)	FALSE	ACCAUU	A	C	A	U	U	FALSE
S_05953	0	2047	1	0	0.000488281	substrate #1 (main figure)	FALSE	UCCUAA	U	C	U	A	A	FALSE
S_05779	0	2080	1	0	0.000480538	substrate #1 (main figure)	FALSE	ACGCAC	A	G	C	A	C	FALSE
S_05822	0	1913	0	0	0	substrate #1 (main figure)	FALSE	UCAAGU	U	A	A	G	U	FALSE
S_05916	1	2171	1	2	0.000460405	substrate #1 (main figure)	FALSE	UCUCCG	U	U	C	C	G	FALSE
S_05707	1	1447	2	0	0.00138026	substrate #1 (main figure)	FALSE	ACCUCC	A	C	U	C	C	FALSE
S_05699	2	1896	1	0	0.000527148	substrate #1 (main figure)	FALSE	ACCUAC	A	C	U	A	C	FALSE
S_05960	0	1762	4	1	0.00226501	substrate #1 (main figure)	FALSE	UCCUUG	U	C	U	U	G	FALSE
S_05691	0	886	2	1	0.00225225	substrate #1 (main figure)	FALSE	ACCACC	A	C	A	C	C	FALSE
S_05884	0	2210	1	0	0.000452284	substrate #1 (main figure)	FALSE	UCUACG	U	U	A	C	G	FALSE
S_05762	0	1319	0	0	0	substrate #1 (main figure)	FALSE	ACGUAU	A	G	U	A	U	FALSE
S_05590	0	1514	0	0	0	substrate #1 (main figure)	FALSE	ACACUU	A	A	C	U	U	FALSE
S_05871	0	683	0	0	0	substrate #1 (main figure)	FALSE	UCAGGC	U	A	G	G	C	FALSE
S_05575	0	1954	0	0	0	substrate #1 (main figure)	FALSE	ACAUUC	A	A	U	U	C	FALSE
S_06059	0	1740	2	0	0.00114811	substrate #1 (main figure)	FALSE	UCGGCC	U	G	G	C	C	FALSE
S_05755	0	1708	15	0	0.00870575	substrate #1 (main figure)	FALSE	ACGACC	A	G	A	C	C	FALSE
S_05732	0	872	0	0	0	substrate #1 (main figure)	FALSE	ACCGAG	A	C	G	A	G	FALSE
S_05926	1	1238	2	0	0.0016129	substrate #1 (main figure)	FALSE	UCUGUU	U	U	G	U	U	FALSE
S_05661	4	1613	42	0	0.0253776	substrate #1 (main figure)	FALSE	ACUCGA	A	U	C	G	A	FALSE
S_06000	0	1034	0	0	0	substrate #1 (main figure)	FALSE	UCCGGG	U	C	G	G	G	FALSE
S_05952	0	1400	2	0	0.00142653	substrate #1 (main figure)	FALSE	UCCAGG	U	C	A	G	G	FALSE
S_05918	0	1326	0	0	0	substrate #1 (main figure)	FALSE	UCUCGU	U	U	C	G	U	FALSE
S_05976	0	1858	3	0	0.00161204	substrate #1 (main figure)	FALSE	UCCCUG	U	C	C	U	G	FALSE
S_05997	0	2262	5	0	0.00220556	substrate #1 (main figure)	FALSE	UCCGGA	U	C	G	G	A	FALSE
S_05947	0	1141	2	0	0.00174978	substrate #1 (main figure)	FALSE	UCCACC	U	C	A	C	C	FALSE
S_05673	0	1289	1	1	0.000775194	substrate #1 (main figure)	FALSE	ACUGCA	A	U	G	C	A	FALSE
S_06016	0	1679	7	0	0.00415184	substrate #1 (main figure)	FALSE	UCGAGG	U	G	A	G	G	FALSE
S_05553	0	1998	0	0	0	substrate #1 (main figure)	FALSE	ACAAAA	A	A	A	A	A	FALSE
S_05600	0	1458	0	0	0	substrate #1 (main figure)	FALSE	ACACGG	A	A	C	G	G	FALSE
S_05847	0	2988	1	0	0.00033456	substrate #1 (main figure)	FALSE	UCACUC	U	A	C	U	C	FALSE
S_05682	0	782	0	0	0	substrate #1 (main figure)	FALSE	ACCAAU	A	C	A	A	U	FALSE
S_06046	0	1394	0	0	0	substrate #1 (main figure)	FALSE	UCGCGU	U	G	C	G	U	FALSE
S_05963	0	1174	0	0	0	substrate #1 (main figure)	FALSE	UCCUCC	U	C	U	C	C	FALSE
S_05654	0	1212	0	0	0	substrate #1 (main figure)	FALSE	ACUCUU	A	U	C	U	U	FALSE
S_05710	0	1417	1	0	0.000705219	substrate #1 (main figure)	FALSE	ACCUGU	A	C	U	G	U	FALSE
S_05630	0	1829	2	0	0.0010923	substrate #1 (main figure)	FALSE	ACUAGU	A	U	A	G	U	FALSE
S_06024	0	2158	2	0	0.000925926	substrate #1 (main figure)	FALSE	UCGUUG	U	G	U	U	G	FALSE
S_06001	0	2391	3	0	0.00125313	substrate #1 (main figure)	FALSE	UCGAAA	U	G	A	A	A	FALSE
S_05659	0	1965	1	0	0.000508647	substrate #1 (main figure)	FALSE	ACUCCC	A	U	C	C	C	FALSE
S_05746	0	2144	3	0	0.0013973	substrate #1 (main figure)	FALSE	ACGAAU	A	G	A	A	U	FALSE
S_05992	0	1651	3	2	0.00181379	substrate #1 (main figure)	FALSE	UCCGUG	U	C	G	U	G	FALSE
S_05893	8	699	2	1	0.00285307	substrate #1 (main figure)	FALSE	UCUUUA	U	U	U	U	A	FALSE
S_05838	0	1798	0	0	0	substrate #1 (main figure)	FALSE	UCAUGU	U	A	U	G	U	FALSE
S_05879	0	1591	1	0	0.000628141	substrate #1 (main figure)	FALSE	UCUAUC	U	U	A	U	C	FALSE
S_05840	0	1435	2	0	0.00139179	substrate #1 (main figure)	FALSE	UCAUGG	U	A	U	G	G	FALSE
S_05683	0	1957	0	0	0	substrate #1 (main figure)	FALSE	ACCAAC	A	C	A	A	C	FALSE
S_05829	0	865	0	0	0	substrate #1 (main figure)	FALSE	UCAUUA	U	A	U	U	A	FALSE
S_05674	0	640	0	0	0	substrate #1 (main figure)	FALSE	ACUGCU	A	U	G	C	U	FALSE
S_05595	0	2093	0	0	0	substrate #1 (main figure)	FALSE	ACACCC	A	A	C	C	C	FALSE
S_05874	0	2194	0	1	0	substrate #1 (main figure)	FALSE	UCUAAU	U	U	A	A	U	FALSE
S_05985	0	1518	2	0	0.00131579	substrate #1 (main figure)	FALSE	UCCGAA	U	C	G	A	A	FALSE
S_05956	0	928	0	0	0	substrate #1 (main figure)	FALSE	UCCUAG	U	C	U	A	G	FALSE
S_06020	0	2025	19	0	0.0092955	substrate #1 (main figure)	FALSE	UCGUAG	U	G	U	A	G	FALSE
S_05579	0	459	0	0	0	substrate #1 (main figure)	FALSE	ACAUCC	A	A	U	C	C	FALSE
S_06060	0	1154	1	1	0.000865801	substrate #1 (main figure)	FALSE	UCGGCG	U	G	G	C	G	FALSE
S_05588	0	1269	1	0	0.000787402	substrate #1 (main figure)	FALSE	ACACAG	A	A	C	A	G	FALSE
S_05769	0	1982	5	0	0.00251636	substrate #1 (main figure)	FALSE	ACGUCA	A	G	U	C	A	FALSE
S_05646	0	1608	4	0	0.00248139	substrate #1 (main figure)	FALSE	ACUUGU	A	U	U	G	U	FALSE
S_05913	0	242	304	0	0.556777	substrate #1 (main figure)	FALSE	UCUCCA	U	U	C	C	A	TRUE
S_06055	0	2021	1	0	0.00049456	substrate #1 (main figure)	FALSE	UCGGUC	U	G	G	U	C	FALSE
S_05928	0	2100	7	0	0.00332226	substrate #1 (main figure)	FALSE	UCUGUG	U	U	G	U	G	FALSE
S_05826	0	1495	0	0	0	substrate #1 (main figure)	FALSE	UCAUAU	U	A	U	A	U	FALSE
S_06012	0	2157	4	0	0.001851	substrate #1 (main figure)	FALSE	UCGACG	U	G	A	C	G	FALSE
S_06063	0	1494	5	0	0.00333556	substrate #1 (main figure)	FALSE	UCGGGC	U	G	G	G	C	FALSE
S_05880	0	1840	0	0	0	substrate #1 (main figure)	FALSE	UCUAUG	U	U	A	U	G	FALSE
S_05817	0	1601	9	0	0.00559006	substrate #1 (main figure)	FALSE	UCAACA	U	A	A	C	A	FALSE
S_05693	0	1510	3	0	0.00198282	substrate #1 (main figure)	FALSE	ACCAGA	A	C	A	G	A	FALSE
S_06017	1	1776	1	0	0.000562746	substrate #1 (main figure)	FALSE	UCGUAA	U	G	U	A	A	FALSE
S_05909	2	586	172	0	0.226913	substrate #1 (main figure)	FALSE	UCUCUA	U	U	C	U	A	FALSE
S_05816	0	1219	0	0	0	substrate #1 (main figure)	FALSE	UCAAUG	U	A	A	U	G	FALSE
S_05561	0	1324	3	0	0.00226074	substrate #1 (main figure)	FALSE	ACAACA	A	A	A	C	A	FALSE
S_05836	0	1576	0	0	0	substrate #1 (main figure)	FALSE	UCAUCG	U	A	U	C	G	FALSE
S_05821	0	1653	0	0	0	substrate #1 (main figure)	FALSE	UCAAGA	U	A	A	G	A	FALSE
S_05775	0	1876	18	0	0.0095037	substrate #1 (main figure)	FALSE	ACGUGC	A	G	U	G	C	FALSE
S_05950	0	1352	0	0	0	substrate #1 (main figure)	FALSE	UCCAGU	U	C	A	G	U	FALSE
S_05938	0	1962	0	0	0	substrate #1 (main figure)	FALSE	UCCAAU	U	C	A	A	U	FALSE
S_06019	0	1494	2	0	0.0013369	substrate #1 (main figure)	FALSE	UCGUAC	U	G	U	A	C	FALSE
S_05717	0	1680	1	0	0.000594884	substrate #1 (main figure)	FALSE	ACCCUA	A	C	C	U	A	FALSE
S_05605	0	1942	3	1	0.00154242	substrate #1 (main figure)	FALSE	ACAGUA	A	A	G	U	A	FALSE
S_05722	0	1612	2	0	0.00123916	substrate #1 (main figure)	FALSE	ACCCCU	A	C	C	C	U	FALSE
S_05872	0	610	0	0	0	substrate #1 (main figure)	FALSE	UCAGGG	U	A	G	G	G	FALSE
S_05917	0	1733	11	0	0.00630734	substrate #1 (main figure)	FALSE	UCUCGA	U	U	C	G	A	FALSE
S_05943	0	1587	7	0	0.00439147	substrate #1 (main figure)	FALSE	UCCAUC	U	C	A	U	C	FALSE
S_05920	0	1893	3	0	0.00158228	substrate #1 (main figure)	FALSE	UCUCGG	U	U	C	G	G	FALSE
S_05688	0	1267	0	1	0	substrate #1 (main figure)	FALSE	ACCAUG	A	C	A	U	G	FALSE
S_05671	0	1810	0	0	0	substrate #1 (main figure)	FALSE	ACUGUC	A	U	G	U	C	FALSE
S_05823	0	1687	2	0	0.00118413	substrate #1 (main figure)	FALSE	UCAAGC	U	A	A	G	C	FALSE
S_05855	0	1688	0	0	0	substrate #1 (main figure)	FALSE	UCACGC	U	A	C	G	C	FALSE
S_05977	0	371	0	0	0	substrate #1 (main figure)	FALSE	UCCCCA	U	C	C	C	A	FALSE
S_05618	0	1335	1	0	0.000748503	substrate #1 (main figure)	FALSE	ACUAAU	A	U	A	A	U	FALSE
S_05761	0	685	0	0	0	substrate #1 (main figure)	FALSE	ACGUAA	A	G	U	A	A	FALSE
S_05670	0	1578	2	0	0.00126582	substrate #1 (main figure)	FALSE	ACUGUU	A	U	G	U	U	FALSE
S_05664	0	1280	7	0	0.00543901	substrate #1 (main figure)	FALSE	ACUCGG	A	U	C	G	G	FALSE
S_05865	0	1187	0	0	0	substrate #1 (main figure)	FALSE	UCAGCA	U	A	G	C	A	FALSE
S_06035	0	914	0	0	0	substrate #1 (main figure)	FALSE	UCGCAC	U	G	C	A	C	FALSE
S_05806	0	1254	1	0	0.000796813	substrate #1 (main figure)	FALSE	ACGGGU	A	G	G	G	U	FALSE
S_06027	0	2585	3	0	0.0011592	substrate #1 (main figure)	FALSE	UCGUCC	U	G	U	C	C	FALSE
S_05774	2	2611	4	0	0.00152964	substrate #1 (main figure)	FALSE	ACGUGU	A	G	U	G	U	FALSE
S_05695	0	895	1	0	0.00111607	substrate #1 (main figure)	FALSE	ACCAGC	A	C	A	G	C	FALSE
S_05700	0	1484	3	0	0.00201748	substrate #1 (main figure)	FALSE	ACCUAG	A	C	U	A	G	FALSE
S_05940	0	3250	5	0	0.0015361	substrate #1 (main figure)	FALSE	UCCAAG	U	C	A	A	G	FALSE
S_05830	0	1104	0	0	0	substrate #1 (main figure)	FALSE	UCAUUU	U	A	U	U	U	FALSE
S_05922	0	828	0	0	0	substrate #1 (main figure)	FALSE	UCUGAU	U	U	G	A	U	FALSE
S_05982	0	1125	4	0	0.00354296	substrate #1 (main figure)	FALSE	UCCCGU	U	C	C	G	U	FALSE
S_05907	0	1419	2	0	0.00140746	substrate #1 (main figure)	FALSE	UCUCAC	U	U	C	A	C	FALSE
S_05562	0	924	0	0	0	substrate #1 (main figure)	FALSE	ACAACU	A	A	A	C	U	FALSE
S_05980	8	1831	0	0	0	substrate #1 (main figure)	FALSE	UCCCCG	U	C	C	C	G	FALSE
S_06057	0	1065	0	0	0	substrate #1 (main figure)	FALSE	UCGGCA	U	G	G	C	A	FALSE
S_06006	0	1721	2	0	0.00116077	substrate #1 (main figure)	FALSE	UCGAUU	U	G	A	U	U	FALSE
S_05663	0	1317	1	0	0.000758725	substrate #1 (main figure)	FALSE	ACUCGC	A	U	C	G	C	FALSE
S_05833	0	1699	0	0	0	substrate #1 (main figure)	FALSE	UCAUCA	U	A	U	C	A	FALSE
S_05933	0	1451	0	0	0	substrate #1 (main figure)	FALSE	UCUGGA	U	U	G	G	A	FALSE
S_05930	0	1160	0	0	0	substrate #1 (main figure)	FALSE	UCUGCU	U	U	G	C	U	FALSE
S_05627	0	2408	15	1	0.00619067	substrate #1 (main figure)	FALSE	ACUACC	A	U	A	C	C	FALSE
S_05751	0	1200	9	0	0.00744417	substrate #1 (main figure)	FALSE	ACGAUC	A	G	A	U	C	FALSE
S_05984	0	1786	1	0	0.000559597	substrate #1 (main figure)	FALSE	UCCCGG	U	C	C	G	G	FALSE
S_05805	0	1558	5	1	0.00319898	substrate #1 (main figure)	FALSE	ACGGGA	A	G	G	G	A	FALSE
S_05912	0	2073	3	0	0.00144509	substrate #1 (main figure)	FALSE	UCUCUG	U	U	C	U	G	FALSE
S_05923	0	1057	1	0	0.00094518	substrate #1 (main figure)	FALSE	UCUGAC	U	U	G	A	C	FALSE
S_05797	0	877	18	0	0.0201117	substrate #1 (main figure)	FALSE	ACGGUA	A	G	G	U	A	FALSE
S_05778	0	2092	3	0	0.00143198	substrate #1 (main figure)	FALSE	ACGCAU	A	G	C	A	U	FALSE
S_05617	0	1752	0	0	0	substrate #1 (main figure)	FALSE	ACUAAA	A	U	A	A	A	FALSE
S_05959	0	1349	4	0	0.00295639	substrate #1 (main figure)	FALSE	UCCUUC	U	C	U	U	C	FALSE
S_05653	0	1397	542	0	0.279526	substrate #1 (main figure)	FALSE	ACUCUA	A	U	C	U	A	FALSE
S_05685	0	1987	13	0	0.0065	substrate #1 (main figure)	FALSE	ACCAUA	A	C	A	U	A	FALSE
S_05612	0	1659	0	0	0	substrate #1 (main figure)	FALSE	ACAGCG	A	A	G	C	G	FALSE
S_06034	0	1372	0	0	0	substrate #1 (main figure)	FALSE	UCGCAU	U	G	C	A	U	FALSE
S_06011	0	2099	2	0	0.000951928	substrate #1 (main figure)	FALSE	UCGACC	U	G	A	C	C	FALSE
S_05760	0	1301	15	0	0.0113982	substrate #1 (main figure)	FALSE	ACGAGG	A	G	A	G	G	FALSE
S_05848	0	2386	0	0	0	substrate #1 (main figure)	FALSE	UCACUG	U	A	C	U	G	FALSE
S_05789	0	1527	8	0	0.00521173	substrate #1 (main figure)	FALSE	ACGCGA	A	G	C	G	A	FALSE
S_06038	0	1777	7	0	0.00392377	substrate #1 (main figure)	FALSE	UCGCUU	U	G	C	U	U	FALSE
S_05811	0	2185	0	0	0	substrate #1 (main figure)	FALSE	UCAAAC	U	A	A	A	C	FALSE
S_05894	0	297	0	0	0	substrate #1 (main figure)	FALSE	UCUUUU	U	U	U	U	U	FALSE
S_05794	0	1679	4	0	0.00237671	substrate #1 (main figure)	FALSE	ACGGAU	A	G	G	A	U	FALSE
S_05647	0	1918	1	0	0.000521105	substrate #1 (main figure)	FALSE	ACUUGC	A	U	U	G	C	FALSE
S_05983	0	1134	0	0	0	substrate #1 (main figure)	FALSE	UCCCGC	U	C	C	G	C	FALSE
S_05809	1	1889	3	0	0.00158562	substrate #1 (main figure)	FALSE	UCAAAA	U	A	A	A	A	FALSE
S_05635	0	787	0	0	0	substrate #1 (main figure)	FALSE	ACUUAC	A	U	U	A	C	FALSE
S_05989	1	2531	2	0	0.000789578	substrate #1 (main figure)	FALSE	UCCGUA	U	C	G	U	A	FALSE
S_05714	0	1364	0	0	0	substrate #1 (main figure)	FALSE	ACCCAU	A	C	C	A	U	FALSE
S_05689	0	1566	0	0	0	substrate #1 (main figure)	FALSE	ACCACA	A	C	A	C	A	FALSE
S_05652	0	1780	1	0	0.000561482	substrate #1 (main figure)	FALSE	ACUCAG	A	U	C	A	G	FALSE
S_05785	0	1311	0	0	0	substrate #1 (main figure)	FALSE	ACGCCA	A	G	C	C	A	FALSE
S_05889	0	1827	1	0	0.000547046	substrate #1 (main figure)	FALSE	UCUUAA	U	U	U	A	A	FALSE
S_05973	5	1003	0	0	0	substrate #1 (main figure)	FALSE	UCCCUA	U	C	C	U	A	FALSE
S_05742	0	1171	0	0	0	substrate #1 (main figure)	FALSE	ACCGGU	A	C	G	G	U	FALSE
S_05971	0	1678	3	0	0.00178465	substrate #1 (main figure)	FALSE	UCCCAC	U	C	C	A	C	FALSE
S_05715	0	2035	0	0	0	substrate #1 (main figure)	FALSE	ACCCAC	A	C	C	A	C	FALSE
S_05636	0	1505	4	0	0.00265076	substrate #1 (main figure)	FALSE	ACUUAG	A	U	U	A	G	FALSE
S_06002	0	2671	12	0	0.00447261	substrate #1 (main figure)	FALSE	UCGAAU	U	G	A	A	U	FALSE
S_05764	0	1732	7	0	0.0040253	substrate #1 (main figure)	FALSE	ACGUAG	A	G	U	A	G	FALSE
S_05556	0	849	0	0	0	substrate #1 (main figure)	FALSE	ACAAAG	A	A	A	A	G	FALSE
S_05589	0	1346	4	0	0.00296296	substrate #1 (main figure)	FALSE	ACACUA	A	A	C	U	A	FALSE
S_05643	0	1124	1	0	0.000888889	substrate #1 (main figure)	FALSE	ACUUCC	A	U	U	C	C	FALSE
S_05790	0	2234	4	0	0.00178731	substrate #1 (main figure)	FALSE	ACGCGU	A	G	C	G	U	FALSE
S_05957	0	599	1	0	0.00166667	substrate #1 (main figure)	FALSE	UCCUUA	U	C	U	U	A	FALSE
S_05842	0	1588	0	1	0	substrate #1 (main figure)	FALSE	UCACAU	U	A	C	A	U	FALSE
S_05684	0	1404	6	1	0.00425532	substrate #1 (main figure)	FALSE	ACCAAG	A	C	A	A	G	FALSE
S_05966	0	1051	0	0	0	substrate #1 (main figure)	FALSE	UCCUGU	U	C	U	G	U	FALSE
S_05720	0	1876	3	0	0.00159659	substrate #1 (main figure)	FALSE	ACCCUG	A	C	C	U	G	FALSE
S_06044	0	2244	0	0	0	substrate #1 (main figure)	FALSE	UCGCCG	U	G	C	C	G	FALSE
S_05804	0	1771	1	0	0.000564334	substrate #1 (main figure)	FALSE	ACGGCG	A	G	G	C	G	FALSE
S_05734	0	2955	2	0	0.000676361	substrate #1 (main figure)	FALSE	ACCGUU	A	C	G	U	U	FALSE
S_05718	0	909	0	0	0	substrate #1 (main figure)	FALSE	ACCCUU	A	C	C	U	U	FALSE
S_05644	0	936	0	0	0	substrate #1 (main figure)	FALSE	ACUUCG	A	U	U	C	G	FALSE
S_05796	0	1412	1	0	0.000707714	substrate #1 (main figure)	FALSE	ACGGAG	A	G	G	A	G	FALSE
S_05939	0	1963	0	0	0	substrate #1 (main figure)	FALSE	UCCAAC	U	C	A	A	C	FALSE
S_05897	0	592	7	1	0.0116861	substrate #1 (main figure)	FALSE	UCUUCA	U	U	U	C	A	FALSE
S_06032	0	1243	1	0	0.000803859	substrate #1 (main figure)	FALSE	UCGUGG	U	G	U	G	G	FALSE
S_05921	0	1605	0	1	0	substrate #1 (main figure)	FALSE	UCUGAA	U	U	G	A	A	FALSE
S_05757	0	1676	5	0	0.00297442	substrate #1 (main figure)	FALSE	ACGAGA	A	G	A	G	A	FALSE
S_05568	0	1023	0	0	0	substrate #1 (main figure)	FALSE	ACAAGG	A	A	A	G	G	FALSE
S_05900	0	1052	2	0	0.00189753	substrate #1 (main figure)	FALSE	UCUUCG	U	U	U	C	G	FALSE
substrate #1 (main figure)	7	1503	2093	0	0.582036	substrate #1 (main figure)	TRUE	UCUCCA	U	U	C	C	A	TRUE
substrate #2	2	2543	745	0	0.226582	substrate #2	TRUE	CCUCCA	C	U	C	C	A	TRUE
S_07334	0	494	80	0	0.139373	substrate #2	FALSE	UCUCCA	U	U	C	C	A	TRUE
S_07078	0	234	37	0	0.136531	substrate #2	FALSE	ACUCCA	A	U	C	C	A	TRUE
S_07846	0	912	26	3	0.0277186	substrate #2	FALSE	GCUCCA	G	U	C	C	A	TRUE
S_06977	0	502	14	0	0.0271318	substrate #2	FALSE	ACAAAG	A	A	A	A	G	FALSE
S_07586	0	657	15	0	0.0223214	substrate #2	FALSE	CCUCUA	C	U	C	U	A	FALSE
S_07177	0	424	9	0	0.0207852	substrate #2	FALSE	ACGACG	A	G	A	C	G	FALSE
S_07807	0	1173	23	0	0.0192308	substrate #2	FALSE	GCUAAU	G	U	A	A	U	FALSE
S_07535	0	805	14	0	0.017094	substrate #2	FALSE	CCAGAU	C	A	G	A	U	FALSE
S_07330	0	677	11	0	0.0159884	substrate #2	FALSE	UCUCUA	U	U	C	U	A	FALSE
S_07706	0	746	12	19	0.0158311	substrate #2	FALSE	CCGUGA	C	G	U	G	A	FALSE
S_07103	0	1079	17	0	0.0155109	substrate #2	FALSE	ACCAAU	A	C	A	A	U	FALSE
S_07790	0	318	5	0	0.0154799	substrate #2	FALSE	GCAGAA	G	A	G	A	A	FALSE
S_07074	0	970	15	1	0.0152284	substrate #2	FALSE	ACUCUA	A	U	C	U	A	FALSE
S_07654	0	394	6	0	0.015	substrate #2	FALSE	CCCCCA	C	C	C	C	A	FALSE
S_07763	0	477	7	0	0.0144628	substrate #2	FALSE	GCAUUU	G	A	U	U	U	FALSE
S_07683	0	980	14	0	0.0140845	substrate #2	FALSE	CCGAUU	C	G	A	U	U	FALSE
S_07879	0	1056	15	0	0.0140056	substrate #2	FALSE	GCCACU	G	C	A	C	U	FALSE
S_07584	0	788	11	0	0.0137672	substrate #2	FALSE	CCUCAC	C	U	C	A	C	FALSE
S_07963	0	579	8	0	0.0136286	substrate #2	FALSE	GCGUGU	G	G	U	G	U	FALSE
S_07107	0	1153	15	0	0.0128425	substrate #2	FALSE	ACCAUU	A	C	A	U	U	FALSE
S_07138	0	1237	16	5	0.0127694	substrate #2	FALSE	ACCCUA	A	C	C	U	A	FALSE
S_07262	0	1015	13	0	0.0126459	substrate #2	FALSE	UCACAA	U	A	C	A	A	FALSE
S_07910	0	862	11	0	0.0126002	substrate #2	FALSE	GCCCCA	G	C	C	C	A	FALSE
S_07909	2	709	9	0	0.0125348	substrate #2	FALSE	GCCCUG	G	C	C	U	G	FALSE
S_07407	0	750	9	0	0.0118577	substrate #2	FALSE	UCCGAU	U	C	G	A	U	FALSE
S_07691	0	1119	13	0	0.0114841	substrate #2	FALSE	CCGAGU	C	G	A	G	U	FALSE
S_07594	0	643	7	0	0.0107692	substrate #2	FALSE	CCUCGA	C	U	C	G	A	FALSE
S_07278	0	463	5	0	0.0106838	substrate #2	FALSE	UCAGAA	U	A	G	A	A	FALSE
S_07844	0	841	9	3	0.0105882	substrate #2	FALSE	GCUCUC	G	U	C	U	C	FALSE
S_07936	0	1358	14	0	0.0102041	substrate #2	FALSE	GCGAAC	G	G	A	A	C	FALSE
S_07823	0	587	6	0	0.010118	substrate #2	FALSE	GCUUAU	G	U	U	A	U	FALSE
S_06988	0	783	8	0	0.0101138	substrate #2	FALSE	ACAAGC	A	A	A	G	C	FALSE
S_07028	0	490	5	0	0.010101	substrate #2	FALSE	ACAGUC	A	A	G	U	C	FALSE
S_07534	0	907	9	0	0.00982533	substrate #2	FALSE	CCAGAA	C	A	G	A	A	FALSE
S_07490	0	1115	11	0	0.00976909	substrate #2	FALSE	CCAAUA	C	A	A	U	A	FALSE
S_07857	2	1019	10	0	0.00971817	substrate #2	FALSE	GCUGAG	G	U	G	A	G	FALSE
S_07506	0	926	9	0	0.00962567	substrate #2	FALSE	CCAUUA	C	A	U	U	A	FALSE
S_07238	0	638	6	0	0.00931677	substrate #2	FALSE	UCAACA	U	A	A	C	A	FALSE
S_06987	0	640	6	0	0.00928793	substrate #2	FALSE	ACAAGU	A	A	A	G	U	FALSE
S_07843	0	971	9	1	0.00918367	substrate #2	FALSE	GCUCUU	G	U	C	U	U	FALSE
S_07971	0	1744	16	0	0.00909091	substrate #2	FALSE	GCGCUU	G	G	C	U	U	FALSE
S_07470	0	766	7	0	0.00905563	substrate #2	FALSE	UCGGAA	U	G	G	A	A	FALSE
S_07269	0	767	7	0	0.00904393	substrate #2	FALSE	UCACUG	U	A	C	U	G	FALSE
S_07063	0	666	6	0	0.00892857	substrate #2	FALSE	ACUUCU	A	U	U	C	U	FALSE
S_07768	0	1120	10	0	0.00884956	substrate #2	FALSE	GCAUCC	G	A	U	C	C	FALSE
S_07889	0	1037	9	0	0.00860421	substrate #2	FALSE	GCCUAG	G	C	U	A	G	FALSE
S_06997	0	701	6	0	0.00848656	substrate #2	FALSE	ACAUUG	A	A	U	U	G	FALSE
S_07474	0	471	4	0	0.00842105	substrate #2	FALSE	UCGGUA	U	G	G	U	A	FALSE
S_07914	0	828	7	0	0.00838323	substrate #2	FALSE	GCCCGA	G	C	C	G	A	FALSE
S_07398	0	711	6	0	0.0083682	substrate #2	FALSE	UCCCCA	U	C	C	C	A	FALSE
S_07137	0	603	5	0	0.00822368	substrate #2	FALSE	ACCCAG	A	C	C	A	G	FALSE
S_07815	0	1333	11	0	0.00818452	substrate #2	FALSE	GCUACU	G	U	A	C	U	FALSE
S_07194	0	1102	9	0	0.00810081	substrate #2	FALSE	ACGUGA	A	G	U	G	A	FALSE
S_07453	1	858	7	0	0.00809249	substrate #2	FALSE	UCGUGG	U	G	U	G	G	FALSE
S_07680	0	865	7	0	0.00802752	substrate #2	FALSE	CCGAAC	C	G	A	A	C	FALSE
S_07355	0	619	5	0	0.00801282	substrate #2	FALSE	UCUGGU	U	U	G	G	U	FALSE
S_07792	0	997	8	0	0.0079602	substrate #2	FALSE	GCAGAC	G	A	G	A	C	FALSE
S_07696	0	998	8	0	0.00795229	substrate #2	FALSE	CCGUAC	C	G	U	A	C	FALSE
S_07434	0	624	5	1	0.00794913	substrate #2	FALSE	UCGAGA	U	G	A	G	A	FALSE
S_07242	0	885	7	0	0.00784753	substrate #2	FALSE	UCAAGA	U	A	A	G	A	FALSE
S_07130	0	1155	9	0	0.00773196	substrate #2	FALSE	ACCUGA	A	C	U	G	A	FALSE
S_07885	0	387	3	0	0.00769231	substrate #2	FALSE	GCCAGG	G	C	A	G	G	FALSE
S_07880	0	791	6	0	0.00752823	substrate #2	FALSE	GCCACC	G	C	A	C	C	FALSE
S_07969	0	1085	8	0	0.0073193	substrate #2	FALSE	GCGCAG	G	G	C	A	G	FALSE
S_07869	0	1222	9	0	0.00731113	substrate #2	FALSE	GCUGGG	G	U	G	G	G	FALSE
S_07865	0	683	5	0	0.00726744	substrate #2	FALSE	GCUGCG	G	U	G	C	G	FALSE
S_07597	0	821	6	0	0.00725514	substrate #2	FALSE	CCUCGG	C	U	C	G	G	FALSE
S_07160	0	1097	8	0	0.00723982	substrate #2	FALSE	ACCGCC	A	C	G	C	C	FALSE
S_07826	0	828	6	0	0.00719425	substrate #2	FALSE	GCUUUA	G	U	U	U	A	FALSE
S_07433	0	554	4	0	0.00716846	substrate #2	FALSE	UCGACG	U	G	A	C	G	FALSE
S_07796	0	278	2	0	0.00714286	substrate #2	FALSE	GCAGUC	G	A	G	U	C	FALSE
S_07437	0	838	6	1	0.007109	substrate #2	FALSE	UCGAGG	U	G	A	G	G	FALSE
S_07849	0	1138	8	0	0.0069808	substrate #2	FALSE	GCUCCG	G	U	C	C	G	FALSE
S_07455	0	1003	7	1	0.00693069	substrate #2	FALSE	UCGCAU	U	G	C	A	U	FALSE
S_07540	0	725	5	0	0.00684931	substrate #2	FALSE	CCAGUC	C	A	G	U	C	FALSE
S_07819	0	1613	11	1	0.0067734	substrate #2	FALSE	GCUAGU	G	U	A	G	U	FALSE
S_07195	0	1337	9	0	0.00668648	substrate #2	FALSE	ACGUGU	A	G	U	G	U	FALSE
S_07128	0	597	4	0	0.00665557	substrate #2	FALSE	ACCUCC	A	C	U	C	C	FALSE
S_07145	6	457	3	0	0.00652174	substrate #2	FALSE	ACCCCG	A	C	C	C	G	FALSE
S_07797	0	933	6	0	0.00638978	substrate #2	FALSE	GCAGUG	G	A	G	U	G	FALSE
S_07324	0	1255	8	0	0.00633413	substrate #2	FALSE	UCUUGC	U	U	U	G	C	FALSE
S_07893	0	630	4	0	0.00630915	substrate #2	FALSE	GCCUUG	G	C	U	U	G	FALSE
S_07989	1	1432	9	0	0.00624566	substrate #2	FALSE	GCGGUG	G	G	G	U	G	FALSE
S_07399	0	647	4	0	0.00614439	substrate #2	FALSE	UCCCCU	U	C	C	C	U	FALSE
S_07174	0	1148	7	0	0.00606061	substrate #2	FALSE	ACGACA	A	G	A	C	A	FALSE
S_07165	0	1321	8	0	0.00601956	substrate #2	FALSE	ACCGGG	A	C	G	G	G	FALSE
S_07520	0	661	4	0	0.00601504	substrate #2	FALSE	CCACAC	C	A	C	A	C	FALSE
S_07896	0	677	4	1	0.00587371	substrate #2	FALSE	GCCUCC	G	C	U	C	C	FALSE
S_07326	0	692	4	0	0.00574713	substrate #2	FALSE	UCUCAA	U	U	C	A	A	FALSE
S_07065	0	1388	8	0	0.00573066	substrate #2	FALSE	ACUUCG	A	U	U	C	G	FALSE
S_07839	0	902	5	0	0.00551268	substrate #2	FALSE	GCUCAU	G	U	C	A	U	FALSE
S_07567	0	361	2	0	0.00550964	substrate #2	FALSE	CCUUAU	C	U	U	A	U	FALSE
S_07156	0	1264	7	0	0.00550747	substrate #2	FALSE	ACCGUC	A	C	G	U	C	FALSE
S_07834	1	1268	7	0	0.0054902	substrate #2	FALSE	GCUUGA	G	U	U	G	A	FALSE
S_07954	1	1678	9	0	0.00533491	substrate #2	FALSE	GCGUUA	G	G	U	U	A	FALSE
S_07163	0	1321	7	0	0.00527108	substrate #2	FALSE	ACCGGU	A	C	G	G	U	FALSE
S_07802	0	949	5	0	0.00524109	substrate #2	FALSE	GCAGGA	G	A	G	G	A	FALSE
S_07363	0	766	4	0	0.00519481	substrate #2	FALSE	UCCAUU	U	C	A	U	U	FALSE
S_07316	0	579	3	0	0.00515464	substrate #2	FALSE	UCUUUC	U	U	U	U	C	FALSE
S_07365	0	388	2	0	0.00512821	substrate #2	FALSE	UCCAUG	U	C	A	U	G	FALSE
S_07732	0	982	5	0	0.00506586	substrate #2	FALSE	CCGGUC	C	G	G	U	C	FALSE
S_07923	0	393	2	0	0.00506329	substrate #2	FALSE	GCCGUU	G	C	G	U	U	FALSE
S_07687	0	983	5	0	0.00506073	substrate #2	FALSE	CCGACU	C	G	A	C	U	FALSE
S_07305	0	790	4	0	0.00503778	substrate #2	FALSE	UCUACG	U	U	A	C	G	FALSE
S_07822	0	1186	6	0	0.00503356	substrate #2	FALSE	GCUUAA	G	U	U	A	A	FALSE
S_07075	0	1191	6	0	0.00501253	substrate #2	FALSE	ACUCUU	A	U	C	U	U	FALSE
S_07181	0	1008	5	0	0.00493583	substrate #2	FALSE	ACGAGG	A	G	A	G	G	FALSE
S_07481	0	414	2	1	0.00480769	substrate #2	FALSE	UCGGCG	U	G	G	C	G	FALSE
S_07113	0	623	3	0	0.00479233	substrate #2	FALSE	ACCACG	A	C	A	C	G	FALSE
S_07095	0	832	4	0	0.00478469	substrate #2	FALSE	ACUGCU	A	U	G	C	U	FALSE
S_07166	0	625	3	0	0.00477707	substrate #2	FALSE	ACGAAA	A	G	A	A	A	FALSE
S_07529	0	845	4	0	0.00471142	substrate #2	FALSE	CCACCG	C	A	C	C	G	FALSE
S_07811	0	846	4	0	0.00470588	substrate #2	FALSE	GCUAUU	G	U	A	U	U	FALSE
S_07753	0	859	4	0	0.00463499	substrate #2	FALSE	GCAACG	G	A	A	C	G	FALSE
S_07422	0	862	4	0	0.00461894	substrate #2	FALSE	UCGAAA	U	G	A	A	A	FALSE
S_07912	0	863	4	4	0.00461361	substrate #2	FALSE	GCCCCC	G	C	C	C	C	FALSE
S_07198	0	648	3	0	0.0046083	substrate #2	FALSE	ACGCAA	A	G	C	A	A	FALSE
S_07667	0	1298	6	0	0.00460123	substrate #2	FALSE	CCCGUU	C	C	G	U	U	FALSE
S_07208	0	1522	7	0	0.00457816	substrate #2	FALSE	ACGCCC	A	G	C	C	C	FALSE
S_07890	0	872	4	0	0.00456621	substrate #2	FALSE	GCCUUA	G	C	U	U	A	FALSE
S_07934	0	1313	6	0	0.0045489	substrate #2	FALSE	GCGAAA	G	G	A	A	A	FALSE
S_07851	0	659	3	0	0.00453172	substrate #2	FALSE	GCUCGU	G	U	C	G	U	FALSE
S_07050	0	661	3	0	0.00451807	substrate #2	FALSE	ACUAGA	A	U	A	G	A	FALSE
S_07596	0	666	3	0	0.00448431	substrate #2	FALSE	CCUCGC	C	U	C	G	C	FALSE
S_07983	0	1796	8	0	0.00443459	substrate #2	FALSE	GCGGAU	G	G	G	A	U	FALSE
S_07131	0	1126	5	1	0.00442087	substrate #2	FALSE	ACCUGU	A	C	U	G	U	FALSE
S_07126	0	228	1	1	0.00436681	substrate #2	FALSE	ACCUCA	A	C	U	C	A	FALSE
S_07353	0	1374	6	0	0.00434783	substrate #2	FALSE	UCUGCG	U	U	G	C	G	FALSE
S_07228	0	689	3	0	0.00433526	substrate #2	FALSE	ACGGGC	A	G	G	G	C	FALSE
S_07944	0	919	4	0	0.00433369	substrate #2	FALSE	GCGACC	G	G	A	C	C	FALSE
S_07976	0	925	4	0	0.0043057	substrate #2	FALSE	GCGCCC	G	G	C	C	C	FALSE
S_07489	0	927	4	0	0.00429646	substrate #2	FALSE	CCAAAG	C	A	A	A	G	FALSE
S_07997	0	927	4	0	0.00429646	substrate #2	FALSE	GCGGGG	G	G	G	G	G	FALSE
S_07707	0	936	4	0	0.00425532	substrate #2	FALSE	CCGUGU	C	G	U	G	U	FALSE
S_07745	0	469	2	0	0.00424628	substrate #2	FALSE	GCAAAG	G	A	A	A	G	FALSE
S_07357	0	1411	6	0	0.0042343	substrate #2	FALSE	UCUGGG	U	U	G	G	G	FALSE
S_06989	0	708	3	0	0.00421941	substrate #2	FALSE	ACAAGG	A	A	A	G	G	FALSE
S_07185	0	712	3	0	0.0041958	substrate #2	FALSE	ACGUAG	A	G	U	A	G	FALSE
S_07777	0	713	3	0	0.00418994	substrate #2	FALSE	GCACAG	G	A	C	A	G	FALSE
S_07602	0	716	3	0	0.00417246	substrate #2	FALSE	CCUGUA	C	U	G	U	A	FALSE
S_07598	0	718	3	0	0.00416089	substrate #2	FALSE	CCUGAA	C	U	G	A	A	FALSE
S_07178	1	1680	7	0	0.00414938	substrate #2	FALSE	ACGAGA	A	G	A	G	A	FALSE
S_07550	0	481	2	0	0.00414079	substrate #2	FALSE	CCUAAA	C	U	A	A	A	FALSE
S_07627	0	965	4	0	0.00412797	substrate #2	FALSE	CCCAGU	C	C	A	G	U	FALSE
S_07444	0	1207	5	1	0.00412541	substrate #2	FALSE	UCGUUC	U	G	U	U	C	FALSE
S_07409	0	1212	5	1	0.00410846	substrate #2	FALSE	UCCGAG	U	C	G	A	G	FALSE
S_07742	0	485	2	0	0.00410678	substrate #2	FALSE	GCAAAA	G	A	A	A	A	FALSE
S_07816	0	1706	7	0	0.0040864	substrate #2	FALSE	GCUACC	G	U	A	C	C	FALSE
S_07066	0	732	3	0	0.00408163	substrate #2	FALSE	ACUUGA	A	U	U	G	A	FALSE
S_07484	0	1221	5	0	0.0040783	substrate #2	FALSE	UCGGGC	U	G	G	G	C	FALSE
S_07587	0	491	2	0	0.0040568	substrate #2	FALSE	CCUCUU	C	U	C	U	U	FALSE
S_07679	0	501	2	0	0.00397614	substrate #2	FALSE	CCGAAU	C	G	A	A	U	FALSE
S_07729	0	1257	5	2	0.00396196	substrate #2	FALSE	CCGGAG	C	G	G	A	G	FALSE
S_07205	1	1510	6	0	0.00395778	substrate #2	FALSE	ACGCUG	A	G	C	U	G	FALSE
S_07301	0	756	3	0	0.00395257	substrate #2	FALSE	UCUAUG	U	U	A	U	G	FALSE
S_07016	0	504	2	0	0.00395257	substrate #2	FALSE	ACACCC	A	A	C	C	C	FALSE
S_07700	0	759	3	0	0.00393701	substrate #2	FALSE	CCGUUC	C	G	U	U	C	FALSE
S_07140	0	1274	5	0	0.0039093	substrate #2	FALSE	ACCCUC	A	C	C	U	C	FALSE
S_07852	0	767	3	0	0.0038961	substrate #2	FALSE	GCUCGC	G	U	C	G	C	FALSE
S_07141	0	768	3	0	0.00389105	substrate #2	FALSE	ACCCUG	A	C	C	U	G	FALSE
S_07097	0	263	1	0	0.00378788	substrate #2	FALSE	ACUGCG	A	U	G	C	G	FALSE
S_07162	0	526	2	0	0.00378788	substrate #2	FALSE	ACCGGA	A	C	G	G	A	FALSE
S_07374	0	1845	7	0	0.0037797	substrate #2	FALSE	UCCUAA	U	C	U	A	A	FALSE
S_07210	0	791	3	0	0.00377834	substrate #2	FALSE	ACGCGA	A	G	C	G	A	FALSE
S_07167	0	531	2	0	0.00375234	substrate #2	FALSE	ACGAAU	A	G	A	A	U	FALSE
S_07836	0	1594	6	0	0.00375	substrate #2	FALSE	GCUUGC	G	U	U	G	C	FALSE
S_07664	0	537	2	0	0.00371057	substrate #2	FALSE	CCCGAC	C	C	G	A	C	FALSE
S_07494	0	811	3	0	0.0036855	substrate #2	FALSE	CCAACA	C	A	A	C	A	FALSE
S_07412	0	274	1	0	0.00363636	substrate #2	FALSE	UCCGUC	U	C	G	U	C	FALSE
S_07868	2	1371	5	0	0.00363372	substrate #2	FALSE	GCUGGC	G	U	G	G	C	FALSE
S_07698	0	825	3	0	0.00362319	substrate #2	FALSE	CCGUUA	C	G	U	U	A	FALSE
S_07213	0	831	3	0	0.00359712	substrate #2	FALSE	ACGCGG	A	G	C	G	G	FALSE
S_07129	0	834	3	0	0.00358423	substrate #2	FALSE	ACCUCG	A	C	U	C	G	FALSE
S_07360	0	837	3	0	0.00357143	substrate #2	FALSE	UCCAAC	U	C	A	A	C	FALSE
S_07304	0	842	3	0	0.0035503	substrate #2	FALSE	UCUACC	U	U	A	C	C	FALSE
S_07551	0	564	2	0	0.00353357	substrate #2	FALSE	CCUAAU	C	U	A	A	U	FALSE
S_07908	0	566	2	0	0.00352113	substrate #2	FALSE	GCCCUC	G	C	C	U	C	FALSE
S_07124	0	851	3	0	0.00351288	substrate #2	FALSE	ACCUUC	A	C	U	U	C	FALSE
S_07854	11	852	3	0	0.00350877	substrate #2	FALSE	GCUGAA	G	U	G	A	A	FALSE
S_07189	0	1430	5	0	0.00348432	substrate #2	FALSE	ACGUUG	A	G	U	U	G	FALSE
S_07381	0	866	3	0	0.00345224	substrate #2	FALSE	UCCUUG	U	C	U	U	G	FALSE
S_07011	3	868	3	0	0.00344432	substrate #2	FALSE	ACACUU	A	A	C	U	U	FALSE
S_07342	0	587	2	1	0.00339559	substrate #2	FALSE	UCUGAA	U	U	G	A	A	FALSE
S_07352	0	887	3	0	0.00337079	substrate #2	FALSE	UCUGCC	U	U	G	C	C	FALSE
S_07348	0	593	2	0	0.00336134	substrate #2	FALSE	UCUGUC	U	U	G	U	C	FALSE
S_07025	0	1191	4	0	0.00334728	substrate #2	FALSE	ACAGAG	A	A	G	A	G	FALSE
S_07922	0	897	3	0	0.00333333	substrate #2	FALSE	GCCGUA	G	C	G	U	A	FALSE
S_07204	0	1207	4	0	0.00330306	substrate #2	FALSE	ACGCUC	A	G	C	U	C	FALSE
S_07756	0	1212	4	0	0.00328947	substrate #2	FALSE	GCAAGC	G	A	A	G	C	FALSE
S_07394	0	609	2	0	0.00327332	substrate #2	FALSE	UCCCUA	U	C	C	U	A	FALSE
S_07179	0	928	3	0	0.00322234	substrate #2	FALSE	ACGAGU	A	G	A	G	U	FALSE
S_07048	0	631	2	0	0.00315956	substrate #2	FALSE	ACUACC	A	U	A	C	C	FALSE
S_07271	0	958	3	0	0.00312175	substrate #2	FALSE	UCACCU	U	A	C	C	U	FALSE
S_07681	0	1296	4	0	0.00307692	substrate #2	FALSE	CCGAAG	C	G	A	A	G	FALSE
S_07483	0	648	2	0	0.00307692	substrate #2	FALSE	UCGGGU	U	G	G	G	U	FALSE
S_07441	0	1301	4	0	0.00306513	substrate #2	FALSE	UCGUAG	U	G	U	A	G	FALSE
S_07904	0	978	3	0	0.0030581	substrate #2	FALSE	GCCCAC	G	C	C	A	C	FALSE
S_07006	0	978	3	0	0.0030581	substrate #2	FALSE	ACACAA	A	A	C	A	A	FALSE
S_07930	0	329	1	0	0.0030303	substrate #2	FALSE	GCCGGA	G	C	G	G	A	FALSE
S_07222	0	992	3	0	0.00301507	substrate #2	FALSE	ACGGCA	A	G	G	C	A	FALSE
S_07212	0	1668	5	0	0.00298864	substrate #2	FALSE	ACGCGC	A	G	C	G	C	FALSE
S_07985	0	1337	4	0	0.00298285	substrate #2	FALSE	GCGGAG	G	G	G	A	G	FALSE
S_07601	0	1004	3	0	0.00297915	substrate #2	FALSE	CCUGAG	C	U	G	A	G	FALSE
S_07092	0	338	1	0	0.00294985	substrate #2	FALSE	ACUGUC	A	U	G	U	C	FALSE
S_07968	0	1020	3	0	0.00293255	substrate #2	FALSE	GCGCAC	G	G	C	A	C	FALSE
S_07544	0	1379	4	0	0.00289226	substrate #2	FALSE	CCAGCC	C	A	G	C	C	FALSE
S_07314	0	346	1	0	0.00288184	substrate #2	FALSE	UCUUUA	U	U	U	U	A	FALSE
S_07258	0	693	2	0	0.0028777	substrate #2	FALSE	UCAUGA	U	A	U	G	A	FALSE
S_07148	0	696	2	0	0.00286533	substrate #2	FALSE	ACCCGC	A	C	C	G	C	FALSE
S_07237	0	1046	3	0	0.00285987	substrate #2	FALSE	UCAAUG	U	A	A	U	G	FALSE
S_07827	0	1405	4	3	0.00283889	substrate #2	FALSE	GCUUUU	G	U	U	U	U	FALSE
S_07784	0	704	2	0	0.00283286	substrate #2	FALSE	GCACCC	G	A	C	C	C	FALSE
S_07828	0	707	2	0	0.00282087	substrate #2	FALSE	GCUUUC	G	U	U	U	C	FALSE
S_07652	0	354	1	0	0.0028169	substrate #2	FALSE	CCCCUC	C	C	C	U	C	FALSE
S_07814	0	1063	3	0	0.00281426	substrate #2	FALSE	GCUACA	G	U	A	C	A	FALSE
S_07927	0	714	2	0	0.0027933	substrate #2	FALSE	GCCGCU	G	C	G	C	U	FALSE
S_07924	0	1072	3	0	0.0027907	substrate #2	FALSE	GCCGUC	G	C	G	U	C	FALSE
S_07972	0	1074	3	0	0.00278552	substrate #2	FALSE	GCGCUC	G	G	C	U	C	FALSE
S_07207	0	1433	4	8	0.00278358	substrate #2	FALSE	ACGCCU	A	G	C	C	U	FALSE
S_07515	0	721	2	0	0.00276625	substrate #2	FALSE	CCAUGU	C	A	U	G	U	FALSE
S_07570	0	362	1	0	0.00275482	substrate #2	FALSE	CCUUUA	C	U	U	U	A	FALSE
S_07762	0	724	2	0	0.00275482	substrate #2	FALSE	GCAUUA	G	A	U	U	A	FALSE
S_07820	0	729	2	0	0.00273598	substrate #2	FALSE	GCUAGC	G	U	A	G	C	FALSE
S_07692	0	1099	3	0	0.00272232	substrate #2	FALSE	CCGAGC	C	G	A	G	C	FALSE
S_06983	0	735	2	0	0.0027137	substrate #2	FALSE	ACAACU	A	A	A	C	U	FALSE
S_07878	0	737	2	0	0.00270636	substrate #2	FALSE	GCCACA	G	C	A	C	A	FALSE
S_07139	0	742	2	0	0.00268817	substrate #2	FALSE	ACCCUU	A	C	C	U	U	FALSE
S_07188	0	372	1	0	0.00268096	substrate #2	FALSE	ACGUUC	A	G	U	U	C	FALSE
S_07127	11	754	2	0	0.0026455	substrate #2	FALSE	ACCUCU	A	C	U	C	U	FALSE
S_07121	0	1154	3	0	0.00259291	substrate #2	FALSE	ACCUAG	A	C	U	A	G	FALSE
S_07094	0	386	1	0	0.00258398	substrate #2	FALSE	ACUGCA	A	U	G	C	A	FALSE
S_07249	0	1170	3	0	0.00255755	substrate #2	FALSE	UCAUAG	U	A	U	A	G	FALSE
S_07418	1	788	2	0	0.00253165	substrate #2	FALSE	UCCGGA	U	C	G	G	A	FALSE
S_07081	0	1972	5	0	0.00252908	substrate #2	FALSE	ACUCCG	A	U	C	C	G	FALSE
S_07821	2	789	2	1	0.00252844	substrate #2	FALSE	GCUAGG	G	U	A	G	G	FALSE
S_07281	0	1187	3	0	0.00252101	substrate #2	FALSE	UCAGAG	U	A	G	A	G	FALSE
S_07449	0	792	2	0	0.00251889	substrate #2	FALSE	UCGUCG	U	G	U	C	G	FALSE
S_07993	0	1189	3	0	0.00251678	substrate #2	FALSE	GCGGCG	G	G	G	C	G	FALSE
S_07275	0	1192	3	0	0.00251046	substrate #2	FALSE	UCACGU	U	A	C	G	U	FALSE
S_07282	0	1594	4	0	0.00250313	substrate #2	FALSE	UCAGUA	U	A	G	U	A	FALSE
S_07267	0	798	2	0	0.0025	substrate #2	FALSE	UCACUU	U	A	C	U	U	FALSE
S_07847	0	806	2	0	0.00247525	substrate #2	FALSE	GCUCCU	G	U	C	C	U	FALSE
S_07134	0	1209	3	0	0.00247525	substrate #2	FALSE	ACCCAA	A	C	C	A	A	FALSE
S_07187	0	810	2	0	0.00246305	substrate #2	FALSE	ACGUUU	A	G	U	U	U	FALSE
S_06978	0	813	2	0	0.00245399	substrate #2	FALSE	ACAAUA	A	A	A	U	A	FALSE
S_07940	0	1221	3	0	0.00245098	substrate #2	FALSE	GCGAUC	G	G	A	U	C	FALSE
S_07939	0	1224	3	0	0.00244499	substrate #2	FALSE	GCGAUU	G	G	A	U	U	FALSE
S_07717	0	816	2	0	0.00244499	substrate #2	FALSE	CCGCUG	C	G	C	U	G	FALSE
S_07303	0	816	2	0	0.00244499	substrate #2	FALSE	UCUACU	U	U	A	C	U	FALSE
S_07835	0	822	2	1	0.00242718	substrate #2	FALSE	GCUUGU	G	U	U	G	U	FALSE
S_07726	0	824	2	0	0.00242131	substrate #2	FALSE	CCGGAA	C	G	G	A	A	FALSE
S_07573	0	826	2	0	0.00241546	substrate #2	FALSE	CCUUUG	C	U	U	U	G	FALSE
S_07340	0	1661	4	0	0.0024024	substrate #2	FALSE	UCUCGC	U	U	C	G	C	FALSE
S_07918	0	835	2	0	0.00238949	substrate #2	FALSE	GCCGAA	G	C	G	A	A	FALSE
S_07900	0	846	2	0	0.00235849	substrate #2	FALSE	GCCUGC	G	C	U	G	C	FALSE
S_07546	0	424	1	0	0.00235294	substrate #2	FALSE	CCAGGA	C	A	G	G	A	FALSE
S_07622	0	852	2	0	0.00234192	substrate #2	FALSE	CCCACA	C	C	A	C	A	FALSE
S_07043	0	854	2	0	0.00233645	substrate #2	FALSE	ACUAUU	A	U	A	U	U	FALSE
S_07787	0	1286	3	0	0.00232739	substrate #2	FALSE	GCACGU	G	A	C	G	U	FALSE
S_07462	0	1730	4	0	0.0023068	substrate #2	FALSE	UCGCCA	U	G	C	C	A	FALSE
S_07047	0	866	2	0	0.00230415	substrate #2	FALSE	ACUACU	A	U	A	C	U	FALSE
S_07668	0	1735	4	0	0.00230017	substrate #2	FALSE	CCCGUC	C	C	G	U	C	FALSE
S_07905	0	875	2	1	0.0022805	substrate #2	FALSE	GCCCAG	G	C	C	A	G	FALSE
S_07067	0	876	2	0	0.0022779	substrate #2	FALSE	ACUUGU	A	U	U	G	U	FALSE
S_07132	0	439	1	0	0.00227273	substrate #2	FALSE	ACCUGC	A	C	U	G	C	FALSE
S_07813	0	1324	3	0	0.00226074	substrate #2	FALSE	GCUAUG	G	U	A	U	G	FALSE
S_07018	0	884	2	0	0.00225734	substrate #2	FALSE	ACACGA	A	A	C	G	A	FALSE
S_07928	0	1331	3	0	0.00224888	substrate #2	FALSE	GCCGCC	G	C	G	C	C	FALSE
S_07543	0	896	2	0	0.00222717	substrate #2	FALSE	CCAGCU	C	A	G	C	U	FALSE
S_07093	0	896	2	0	0.00222717	substrate #2	FALSE	ACUGUG	A	U	G	U	G	FALSE
S_07423	0	455	1	0	0.00219298	substrate #2	FALSE	UCGAAU	U	G	A	A	U	FALSE
S_07776	0	457	1	0	0.00218341	substrate #2	FALSE	GCACAC	G	A	C	A	C	FALSE
S_07456	0	917	2	0	0.00217628	substrate #2	FALSE	UCGCAC	U	G	C	A	C	FALSE
S_07578	0	459	1	0	0.00217391	substrate #2	FALSE	CCUUGA	C	U	U	G	A	FALSE
S_07382	0	463	1	0	0.00215517	substrate #2	FALSE	UCCUCA	U	C	U	C	A	FALSE
S_07218	0	927	2	1	0.00215285	substrate #2	FALSE	ACGGUA	A	G	G	U	A	FALSE
S_07350	0	942	2	0	0.00211864	substrate #2	FALSE	UCUGCA	U	U	G	C	A	FALSE
S_07015	0	943	2	0	0.0021164	substrate #2	FALSE	ACACCU	A	A	C	C	U	FALSE
S_07931	0	472	1	0	0.00211416	substrate #2	FALSE	GCCGGU	G	C	G	G	U	FALSE
S_07984	0	1894	4	0	0.00210748	substrate #2	FALSE	GCGGAC	G	G	G	A	C	FALSE
S_07818	0	952	2	0	0.00209644	substrate #2	FALSE	GCUAGA	G	U	A	G	A	FALSE
S_07395	0	476	1	0	0.00209644	substrate #2	FALSE	UCCCUU	U	C	C	U	U	FALSE
S_07619	0	478	1	0	0.00208768	substrate #2	FALSE	CCCAUU	C	C	A	U	U	FALSE
S_07947	1	957	2	0	0.00208551	substrate #2	FALSE	GCGAGU	G	G	A	G	U	FALSE
S_07114	0	960	2	0	0.002079	substrate #2	FALSE	ACCAGA	A	C	A	G	A	FALSE
S_07916	0	1921	4	1	0.00207792	substrate #2	FALSE	GCCCGC	G	C	C	G	C	FALSE
S_07650	0	481	1	1	0.00207469	substrate #2	FALSE	CCCCUA	C	C	C	U	A	FALSE
S_07639	0	481	1	0	0.00207469	substrate #2	FALSE	CCCUCU	C	C	U	C	U	FALSE
S_07477	0	969	2	0	0.00205973	substrate #2	FALSE	UCGGUG	U	G	G	U	G	FALSE
S_07943	0	974	2	0	0.00204918	substrate #2	FALSE	GCGACU	G	G	A	C	U	FALSE
S_07199	0	488	1	0	0.00204499	substrate #2	FALSE	ACGCAU	A	G	C	A	U	FALSE
S_07364	1	490	1	0	0.00203666	substrate #2	FALSE	UCCAUC	U	C	A	U	C	FALSE
S_07800	0	1963	4	0	0.00203355	substrate #2	FALSE	GCAGCC	G	A	G	C	C	FALSE
S_07955	0	982	2	0	0.00203252	substrate #2	FALSE	GCGUUU	G	G	U	U	U	FALSE
S_07734	0	983	2	0	0.00203046	substrate #2	FALSE	CCGGCA	C	G	G	C	A	FALSE
S_07713	0	987	2	0	0.00202225	substrate #2	FALSE	CCGCAG	C	G	C	A	G	FALSE
S_07695	0	494	1	0	0.0020202	substrate #2	FALSE	CCGUAU	C	G	U	A	U	FALSE
S_07935	0	999	2	1	0.001998	substrate #2	FALSE	GCGAAU	G	G	A	A	U	FALSE
S_07397	0	999	2	0	0.001998	substrate #2	FALSE	UCCCUG	U	C	C	U	G	FALSE
S_07591	0	500	1	0	0.00199601	substrate #2	FALSE	CCUCCU	C	U	C	C	U	FALSE
S_07895	0	2009	4	1	0.00198708	substrate #2	FALSE	GCCUCU	G	C	U	C	U	FALSE
S_07872	0	1005	2	0	0.0019861	substrate #2	FALSE	GCCAAC	G	C	A	A	C	FALSE
S_07637	0	1009	2	0	0.00197824	substrate #2	FALSE	CCCUUG	C	C	U	U	G	FALSE
S_07675	0	506	1	0	0.00197239	substrate #2	FALSE	CCCGGU	C	C	G	G	U	FALSE
S_07964	0	1013	2	0	0.00197044	substrate #2	FALSE	GCGUGC	G	G	U	G	C	FALSE
S_07585	0	510	1	0	0.00195695	substrate #2	FALSE	CCUCAG	C	U	C	A	G	FALSE
S_07345	0	1020	2	0	0.00195695	substrate #2	FALSE	UCUGAG	U	U	G	A	G	FALSE
S_06990	0	512	1	0	0.00194932	substrate #2	FALSE	ACAUAA	A	A	U	A	A	FALSE
S_07845	0	1552	3	0	0.00192926	substrate #2	FALSE	GCUCUG	G	U	C	U	G	FALSE
S_07038	0	1041	2	0	0.00191755	substrate #2	FALSE	ACUAAA	A	U	A	A	A	FALSE
S_07209	0	522	1	0	0.00191205	substrate #2	FALSE	ACGCCG	A	G	C	C	G	FALSE
S_07090	0	1055	2	0	0.00189215	substrate #2	FALSE	ACUGUA	A	U	G	U	A	FALSE
S_07712	0	1057	2	0	0.00188857	substrate #2	FALSE	CCGCAC	C	G	C	A	C	FALSE
S_07384	0	530	1	0	0.00188324	substrate #2	FALSE	UCCUCC	U	C	U	C	C	FALSE
S_07119	0	1062	2	0	0.0018797	substrate #2	FALSE	ACCUAU	A	C	U	A	U	FALSE
S_07764	0	1063	2	0	0.00187793	substrate #2	FALSE	GCAUUC	G	A	U	U	C	FALSE
S_07083	0	1065	2	0	0.00187441	substrate #2	FALSE	ACUCGU	A	U	C	G	U	FALSE
S_07842	0	535	1	0	0.00186567	substrate #2	FALSE	GCUCUA	G	U	C	U	A	FALSE
S_07393	0	537	1	0	0.00185874	substrate #2	FALSE	UCCCAG	U	C	C	A	G	FALSE
S_07370	0	1076	2	0	0.00185529	substrate #2	FALSE	UCCAGA	U	C	A	G	A	FALSE
S_07866	0	1077	2	0	0.00185357	substrate #2	FALSE	GCUGGA	G	U	G	G	A	FALSE
S_07425	0	1080	2	0	0.00184843	substrate #2	FALSE	UCGAAG	U	G	A	A	G	FALSE
S_07349	0	1080	2	0	0.00184843	substrate #2	FALSE	UCUGUG	U	U	G	U	G	FALSE
S_07975	0	541	1	0	0.00184502	substrate #2	FALSE	GCGCCU	G	G	C	C	U	FALSE
S_07803	0	1085	2	0	0.00183993	substrate #2	FALSE	GCAGGU	G	A	G	G	U	FALSE
S_07990	0	1111	2	0	0.00179695	substrate #2	FALSE	GCGGCA	G	G	G	C	A	FALSE
S_07459	0	1671	3	0	0.00179211	substrate #2	FALSE	UCGCUU	U	G	C	U	U	FALSE
S_07960	0	560	1	0	0.00178253	substrate #2	FALSE	GCGUCC	G	G	U	C	C	FALSE
S_07576	0	560	1	0	0.00178253	substrate #2	FALSE	CCUUCC	C	U	U	C	C	FALSE
S_07377	0	1122	2	0	0.00177936	substrate #2	FALSE	UCCUAG	U	C	U	A	G	FALSE
S_07881	0	1126	2	0	0.00177305	substrate #2	FALSE	GCCACG	G	C	A	C	G	FALSE
S_07558	0	563	1	0	0.00177305	substrate #2	FALSE	CCUACA	C	U	A	C	A	FALSE
S_07547	0	565	1	0	0.00176678	substrate #2	FALSE	CCAGGU	C	A	G	G	U	FALSE
S_07071	0	568	1	0	0.00175747	substrate #2	FALSE	ACUCAU	A	U	C	A	U	FALSE
S_07933	0	571	1	0	0.00174825	substrate #2	FALSE	GCCGGG	G	C	G	G	G	FALSE
S_07608	0	576	1	0	0.0017331	substrate #2	FALSE	CCUGCC	C	U	G	C	C	FALSE
S_07853	0	577	1	0	0.0017301	substrate #2	FALSE	GCUCGG	G	U	C	G	G	FALSE
S_07714	0	578	1	0	0.00172712	substrate #2	FALSE	CCGCUA	C	G	C	U	A	FALSE
S_07082	0	1156	2	0	0.00172712	substrate #2	FALSE	ACUCGA	A	U	C	G	A	FALSE
S_07396	0	579	1	0	0.00172414	substrate #2	FALSE	UCCCUC	U	C	C	U	C	FALSE
S_07467	0	1745	3	0	0.00171625	substrate #2	FALSE	UCGCGU	U	G	C	G	U	FALSE
S_07991	1	1166	2	0	0.00171233	substrate #2	FALSE	GCGGCU	G	G	G	C	U	FALSE
S_07884	0	584	1	0	0.0017094	substrate #2	FALSE	GCCAGC	G	C	A	G	C	FALSE
S_07366	1	1170	2	0	0.00170648	substrate #2	FALSE	UCCACA	U	C	A	C	A	FALSE
S_07864	0	587	1	0	0.00170068	substrate #2	FALSE	GCUGCC	G	U	G	C	C	FALSE
S_07649	0	1174	2	0	0.00170068	substrate #2	FALSE	CCCCAG	C	C	C	A	G	FALSE
S_07109	0	1182	2	0	0.00168919	substrate #2	FALSE	ACCAUG	A	C	A	U	G	FALSE
S_07740	0	594	1	0	0.00168067	substrate #2	FALSE	CCGGGC	C	G	G	G	C	FALSE
S_07632	0	595	1	0	0.00167785	substrate #2	FALSE	CCCUAC	C	C	U	A	C	FALSE
S_07612	0	597	1	0	0.00167224	substrate #2	FALSE	CCUGGC	C	U	G	G	C	FALSE
S_07158	0	598	1	0	0.00166945	substrate #2	FALSE	ACCGCA	A	C	G	C	A	FALSE
S_07061	0	602	1	0	0.00165837	substrate #2	FALSE	ACUUUG	A	U	U	U	G	FALSE
S_07029	0	603	1	0	0.00165563	substrate #2	FALSE	ACAGUG	A	A	G	U	G	FALSE
S_07192	0	1214	2	0	0.00164474	substrate #2	FALSE	ACGUCC	A	G	U	C	C	FALSE
S_07932	0	1218	2	0	0.00163934	substrate #2	FALSE	GCCGGC	G	C	G	G	C	FALSE
S_07448	0	1225	2	0	0.00162999	substrate #2	FALSE	UCGUCC	U	G	U	C	C	FALSE
S_07942	0	613	1	0	0.00162866	substrate #2	FALSE	GCGACA	G	G	A	C	A	FALSE
S_07648	0	617	1	0	0.00161812	substrate #2	FALSE	CCCCAC	C	C	C	A	C	FALSE
S_07795	0	1854	3	0	0.00161551	substrate #2	FALSE	GCAGUU	G	A	G	U	U	FALSE
S_07921	0	620	1	0	0.00161031	substrate #2	FALSE	GCCGAG	G	C	G	A	G	FALSE
S_07087	0	620	1	0	0.00161031	substrate #2	FALSE	ACUGAU	A	U	G	A	U	FALSE
S_07531	2	622	1	0	0.00160514	substrate #2	FALSE	CCACGU	C	A	C	G	U	FALSE
S_07887	0	622	1	1	0.00160514	substrate #2	FALSE	GCCUAU	G	C	U	A	U	FALSE
S_07623	0	623	1	0	0.00160256	substrate #2	FALSE	CCCACU	C	C	A	C	U	FALSE
S_07817	0	1253	2	0	0.00159362	substrate #2	FALSE	GCUACG	G	U	A	C	G	FALSE
S_07641	0	629	1	0	0.0015873	substrate #2	FALSE	CCCUCG	C	C	U	C	G	FALSE
S_07956	0	632	1	0	0.00157978	substrate #2	FALSE	GCGUUC	G	G	U	U	C	FALSE
S_07346	0	638	1	0	0.00156495	substrate #2	FALSE	UCUGUA	U	U	G	U	A	FALSE
S_07615	0	640	1	0	0.00156006	substrate #2	FALSE	CCCAAU	C	C	A	A	U	FALSE
S_07806	0	640	1	0	0.00156006	substrate #2	FALSE	GCUAAA	G	U	A	A	A	FALSE
S_07343	0	1290	2	0	0.00154799	substrate #2	FALSE	UCUGAU	U	U	G	A	U	FALSE
S_07142	1	647	1	0	0.00154321	substrate #2	FALSE	ACCCCA	A	C	C	C	A	FALSE
S_07191	0	1295	2	0	0.00154202	substrate #2	FALSE	ACGUCU	A	G	U	C	U	FALSE
S_07965	0	1311	2	0	0.00152323	substrate #2	FALSE	GCGUGG	G	G	U	G	G	FALSE
S_07953	0	1312	2	0	0.00152207	substrate #2	FALSE	GCGUAG	G	G	U	A	G	FALSE
S_07458	0	1313	2	0	0.00152091	substrate #2	FALSE	UCGCUA	U	G	C	U	A	FALSE
S_07254	0	657	1	0	0.00151976	substrate #2	FALSE	UCAUCA	U	A	U	C	A	FALSE
S_07150	0	1317	2	0	0.0015163	substrate #2	FALSE	ACCGAA	A	C	G	A	A	FALSE
S_07926	2	1991	3	0	0.00150451	substrate #2	FALSE	GCCGCA	G	C	G	C	A	FALSE
S_07202	0	665	1	0	0.0015015	substrate #2	FALSE	ACGCUA	A	G	C	U	A	FALSE
S_07778	0	668	1	0	0.00149477	substrate #2	FALSE	GCACUA	G	A	C	U	A	FALSE
S_07536	0	669	1	0	0.00149254	substrate #2	FALSE	CCAGAC	C	A	G	A	C	FALSE
S_07620	2	671	1	0	0.0014881	substrate #2	FALSE	CCCAUC	C	C	A	U	C	FALSE
S_07408	0	672	1	0	0.00148588	substrate #2	FALSE	UCCGAC	U	C	G	A	C	FALSE
S_07653	0	676	1	0	0.00147711	substrate #2	FALSE	CCCCUG	C	C	C	U	G	FALSE
S_07580	1	676	1	0	0.00147711	substrate #2	FALSE	CCUUGC	C	U	U	G	C	FALSE
S_07684	0	677	1	0	0.00147493	substrate #2	FALSE	CCGAUC	C	G	A	U	C	FALSE
S_07315	0	680	1	0	0.00146843	substrate #2	FALSE	UCUUUU	U	U	U	U	U	FALSE
S_07556	0	684	1	0	0.00145985	substrate #2	FALSE	CCUAUC	C	U	A	U	C	FALSE
S_07702	0	685	1	0	0.00145773	substrate #2	FALSE	CCGUCA	C	G	U	C	A	FALSE
S_07106	0	693	1	0	0.00144092	substrate #2	FALSE	ACCAUA	A	C	A	U	A	FALSE
S_07285	0	693	1	0	0.00144092	substrate #2	FALSE	UCAGUG	U	A	G	U	G	FALSE
S_07721	0	1393	2	0	0.00143369	substrate #2	FALSE	CCGCCG	C	G	C	C	G	FALSE
S_07646	0	697	1	0	0.00143267	substrate #2	FALSE	CCCCAA	C	C	C	A	A	FALSE
S_07746	0	703	1	0	0.00142045	substrate #2	FALSE	GCAAUA	G	A	A	U	A	FALSE
S_07032	0	707	1	0	0.00141243	substrate #2	FALSE	ACAGCC	A	A	G	C	C	FALSE
S_07351	0	710	1	0	0.00140647	substrate #2	FALSE	UCUGCU	U	U	G	C	U	FALSE
S_07911	0	712	1	1	0.00140252	substrate #2	FALSE	GCCCCU	G	C	C	C	U	FALSE
S_07666	0	714	1	0	0.0013986	substrate #2	FALSE	CCCGUA	C	C	G	U	A	FALSE
S_07307	0	716	1	0	0.0013947	substrate #2	FALSE	UCUAGU	U	U	A	G	U	FALSE
S_07897	0	717	1	0	0.00139276	substrate #2	FALSE	GCCUCG	G	C	U	C	G	FALSE
S_07858	0	737	1	1	0.00135501	substrate #2	FALSE	GCUGUA	G	U	G	U	A	FALSE
S_07014	0	742	1	0	0.00134589	substrate #2	FALSE	ACACCA	A	A	C	C	A	FALSE
S_07771	0	1486	2	0	0.00134409	substrate #2	FALSE	GCAUGU	G	A	U	G	U	FALSE
S_07402	0	1490	2	0	0.00134048	substrate #2	FALSE	UCCCGA	U	C	C	G	A	FALSE
S_07339	0	747	1	0	0.0013369	substrate #2	FALSE	UCUCGU	U	U	C	G	U	FALSE
S_07442	1	748	1	0	0.00133511	substrate #2	FALSE	UCGUUA	U	G	U	U	A	FALSE
S_07341	0	751	1	0	0.00132979	substrate #2	FALSE	UCUCGG	U	U	C	G	G	FALSE
S_07401	0	753	1	0	0.00132626	substrate #2	FALSE	UCCCCG	U	C	C	C	G	FALSE
S_07874	0	1519	2	0	0.00131492	substrate #2	FALSE	GCCAUA	G	C	A	U	A	FALSE
S_07439	2	760	1	0	0.00131406	substrate #2	FALSE	UCGUAU	U	G	U	A	U	FALSE
S_07731	0	1521	2	0	0.0013132	substrate #2	FALSE	CCGGUU	C	G	G	U	U	FALSE
S_07206	0	762	1	0	0.00131062	substrate #2	FALSE	ACGCCA	A	G	C	C	A	FALSE
S_07369	0	762	1	0	0.00131062	substrate #2	FALSE	UCCACG	U	C	A	C	G	FALSE
S_07793	0	1526	2	0	0.0013089	substrate #2	FALSE	GCAGAG	G	A	G	A	G	FALSE
S_06979	0	764	1	0	0.00130719	substrate #2	FALSE	ACAAUU	A	A	A	U	U	FALSE
S_07882	0	765	1	0	0.00130548	substrate #2	FALSE	GCCAGA	G	C	A	G	A	FALSE
S_07175	0	765	1	0	0.00130548	substrate #2	FALSE	ACGACU	A	G	A	C	U	FALSE
S_07296	0	768	1	0	0.00130039	substrate #2	FALSE	UCUAAC	U	U	A	A	C	FALSE
S_07794	0	770	1	0	0.00129702	substrate #2	FALSE	GCAGUA	G	A	G	U	A	FALSE
S_07135	0	772	1	0	0.00129366	substrate #2	FALSE	ACCCAU	A	C	C	A	U	FALSE
S_07682	0	779	1	0	0.00128205	substrate #2	FALSE	CCGAUA	C	G	A	U	A	FALSE
S_07512	0	779	1	0	0.00128205	substrate #2	FALSE	CCAUCC	C	A	U	C	C	FALSE
S_07405	0	782	1	0	0.00127714	substrate #2	FALSE	UCCCGG	U	C	C	G	G	FALSE
S_07566	0	784	1	0	0.00127388	substrate #2	FALSE	CCUUAA	C	U	U	A	A	FALSE
S_07034	0	787	1	0	0.00126904	substrate #2	FALSE	ACAGGA	A	A	G	G	A	FALSE
S_07104	0	792	1	0	0.00126103	substrate #2	FALSE	ACCAAC	A	C	A	A	C	FALSE
S_07193	0	794	1	0	0.00125786	substrate #2	FALSE	ACGUCG	A	G	U	C	G	FALSE
S_07153	0	796	1	0	0.00125471	substrate #2	FALSE	ACCGAG	A	C	G	A	G	FALSE
S_07217	0	802	1	0	0.00124533	substrate #2	FALSE	ACGGAG	A	G	G	A	G	FALSE
S_07735	1	804	1	0	0.00124224	substrate #2	FALSE	CCGGCU	C	G	G	C	U	FALSE
S_07482	0	806	1	0	0.00123916	substrate #2	FALSE	UCGGGA	U	G	G	G	A	FALSE
S_07951	0	807	1	0	0.00123762	substrate #2	FALSE	GCGUAU	G	G	U	A	U	FALSE
S_07292	0	807	1	0	0.00123762	substrate #2	FALSE	UCAGGC	U	A	G	G	C	FALSE
S_07699	0	810	1	0	0.00123305	substrate #2	FALSE	CCGUUU	C	G	U	U	U	FALSE
S_07344	0	811	1	0	0.00123153	substrate #2	FALSE	UCUGAC	U	U	G	A	C	FALSE
S_07883	0	814	1	0	0.00122699	substrate #2	FALSE	GCCAGU	G	C	A	G	U	FALSE
S_07371	0	816	1	0	0.00122399	substrate #2	FALSE	UCCAGU	U	C	A	G	U	FALSE
S_07215	0	824	1	0	0.00121212	substrate #2	FALSE	ACGGAU	A	G	G	A	U	FALSE
S_07325	2	1649	2	0	0.00121139	substrate #2	FALSE	UCUUGG	U	U	U	G	G	FALSE
S_07072	0	828	1	0	0.00120627	substrate #2	FALSE	ACUCAC	A	U	C	A	C	FALSE
S_07709	0	835	1	0	0.00119617	substrate #2	FALSE	CCGUGG	C	G	U	G	G	FALSE
S_07008	0	835	1	0	0.00119617	substrate #2	FALSE	ACACAC	A	A	C	A	C	FALSE
S_07517	0	837	1	0	0.00119332	substrate #2	FALSE	CCAUGG	C	A	U	G	G	FALSE
S_07226	0	839	1	0	0.00119048	substrate #2	FALSE	ACGGGA	A	G	G	G	A	FALSE
S_07522	0	843	1	0	0.00118483	substrate #2	FALSE	CCACUA	C	A	C	U	A	FALSE
S_07810	0	846	1	0	0.00118064	substrate #2	FALSE	GCUAUA	G	U	A	U	A	FALSE
S_07562	0	850	1	0	0.00117509	substrate #2	FALSE	CCUAGA	C	U	A	G	A	FALSE
S_07929	0	872	1	0	0.00114547	substrate #2	FALSE	GCCGCG	G	C	G	C	G	FALSE
S_07375	0	878	1	0	0.00113766	substrate #2	FALSE	UCCUAU	U	C	U	A	U	FALSE
S_07080	0	878	1	0	0.00113766	substrate #2	FALSE	ACUCCC	A	U	C	C	C	FALSE
S_07391	0	880	1	0	0.00113507	substrate #2	FALSE	UCCCAU	U	C	C	A	U	FALSE
S_07214	0	884	1	0	0.00112994	substrate #2	FALSE	ACGGAA	A	G	G	A	A	FALSE
S_07903	0	1771	2	0	0.00112803	substrate #2	FALSE	GCCCAU	G	C	C	A	U	FALSE
S_07088	0	889	1	0	0.0011236	substrate #2	FALSE	ACUGAC	A	U	G	A	C	FALSE
S_07241	0	891	1	0	0.00112108	substrate #2	FALSE	UCAACG	U	A	A	C	G	FALSE
S_07486	0	892	1	0	0.00111982	substrate #2	FALSE	CCAAAA	C	A	A	A	A	FALSE
S_07674	0	894	1	0	0.00111732	substrate #2	FALSE	CCCGGA	C	C	G	G	A	FALSE
S_07657	0	895	1	0	0.00111607	substrate #2	FALSE	CCCCCG	C	C	C	C	G	FALSE
S_07322	0	896	1	0	0.00111483	substrate #2	FALSE	UCUUGA	U	U	U	G	A	FALSE
S_07492	0	900	1	0	0.00110988	substrate #2	FALSE	CCAAUC	C	A	A	U	C	FALSE
S_07288	0	1804	2	0	0.00110742	substrate #2	FALSE	UCAGCC	U	A	G	C	C	FALSE
S_07041	0	902	1	0	0.00110742	substrate #2	FALSE	ACUAAG	A	U	A	A	G	FALSE
S_07982	0	1809	2	0	0.00110436	substrate #2	FALSE	GCGGAA	G	G	G	A	A	FALSE
S_07225	0	905	1	0	0.00110375	substrate #2	FALSE	ACGGCG	A	G	G	C	G	FALSE
S_07719	0	913	1	0	0.00109409	substrate #2	FALSE	CCGCCU	C	G	C	C	U	FALSE
S_07101	0	913	1	0	0.00109409	substrate #2	FALSE	ACUGGG	A	U	G	G	G	FALSE
S_07012	0	1831	2	0	0.00109111	substrate #2	FALSE	ACACUC	A	A	C	U	C	FALSE
S_07518	0	1832	2	0	0.00109051	substrate #2	FALSE	CCACAA	C	A	C	A	A	FALSE
S_07621	0	918	1	0	0.00108814	substrate #2	FALSE	CCCAUG	C	C	A	U	G	FALSE
S_07723	1	921	1	0	0.0010846	substrate #2	FALSE	CCGCGU	C	G	C	G	U	FALSE
S_07877	0	925	1	0	0.00107991	substrate #2	FALSE	GCCAUG	G	C	A	U	G	FALSE
S_07431	0	929	1	0	0.00107527	substrate #2	FALSE	UCGACU	U	G	A	C	U	FALSE
S_07808	0	1864	2	0	0.00107181	substrate #2	FALSE	GCUAAC	G	U	A	A	C	FALSE
S_07980	1	935	1	0	0.00106838	substrate #2	FALSE	GCGCGC	G	G	C	G	C	FALSE
S_06999	0	937	1	0	0.0010661	substrate #2	FALSE	ACAUCU	A	A	U	C	U	FALSE
S_07662	0	941	1	0	0.00106157	substrate #2	FALSE	CCCGAA	C	C	G	A	A	FALSE
S_07463	0	944	1	0	0.0010582	substrate #2	FALSE	UCGCCU	U	G	C	C	U	FALSE
S_07052	0	947	1	0	0.00105485	substrate #2	FALSE	ACUAGC	A	U	A	G	C	FALSE
S_07739	1	949	1	0	0.00105263	substrate #2	FALSE	CCGGGU	C	G	G	G	U	FALSE
S_07978	0	953	1	0	0.00104822	substrate #2	FALSE	GCGCGA	G	G	C	G	A	FALSE
S_07722	2	955	1	0	0.00104602	substrate #2	FALSE	CCGCGA	C	G	C	G	A	FALSE
S_07220	0	955	1	0	0.00104602	substrate #2	FALSE	ACGGUC	A	G	G	U	C	FALSE
S_07690	0	957	1	0	0.00104384	substrate #2	FALSE	CCGAGA	C	G	A	G	A	FALSE
S_07724	0	958	1	0	0.00104275	substrate #2	FALSE	CCGCGC	C	G	C	G	C	FALSE
S_07966	0	962	1	0	0.00103842	substrate #2	FALSE	GCGCAA	G	G	C	A	A	FALSE
S_07476	0	967	1	0	0.00103306	substrate #2	FALSE	UCGGUC	U	G	G	U	C	FALSE
S_07347	0	970	1	0	0.00102987	substrate #2	FALSE	UCUGUU	U	U	G	U	U	FALSE
S_07180	0	982	1	0	0.00101729	substrate #2	FALSE	ACGAGC	A	G	A	G	C	FALSE
S_07557	0	983	1	0	0.00101626	substrate #2	FALSE	CCUAUG	C	U	A	U	G	FALSE
S_07429	0	985	1	0	0.0010142	substrate #2	FALSE	UCGAUG	U	G	A	U	G	FALSE
S_07013	0	988	1	0	0.00101112	substrate #2	FALSE	ACACUG	A	A	C	U	G	FALSE
S_07057	0	991	1	0	0.00100807	substrate #2	FALSE	ACUUAG	A	U	U	A	G	FALSE
S_07788	0	993	1	0	0.00100604	substrate #2	FALSE	GCACGC	G	A	C	G	C	FALSE
S_06994	0	994	1	0	0.00100503	substrate #2	FALSE	ACAUUA	A	A	U	U	A	FALSE
S_07728	0	997	1	0	0.001002	substrate #2	FALSE	CCGGAC	C	G	G	A	C	FALSE
S_07203	0	1000	1	0	0.000999001	substrate #2	FALSE	ACGCUU	A	G	C	U	U	FALSE
S_07417	0	1005	1	0	0.000994036	substrate #2	FALSE	UCCGCG	U	C	G	C	G	FALSE
S_07255	1	1010	1	0	0.00098912	substrate #2	FALSE	UCAUCU	U	A	U	C	U	FALSE
S_07748	1	1013	1	0	0.000986193	substrate #2	FALSE	GCAAUC	G	A	A	U	C	FALSE
S_07251	0	1013	1	0	0.000986193	substrate #2	FALSE	UCAUUU	U	A	U	U	U	FALSE
S_07333	0	1016	1	1	0.000983284	substrate #2	FALSE	UCUCUG	U	U	C	U	G	FALSE
S_07197	0	1023	1	0	0.000976563	substrate #2	FALSE	ACGUGG	A	G	U	G	G	FALSE
S_07294	0	1024	1	0	0.00097561	substrate #2	FALSE	UCUAAA	U	U	A	A	A	FALSE
S_07169	0	1028	1	0	0.000971817	substrate #2	FALSE	ACGAAG	A	G	A	A	G	FALSE
S_07841	0	1029	1	0	0.000970874	substrate #2	FALSE	GCUCAG	G	U	C	A	G	FALSE
S_07994	1	1031	1	0	0.000968992	substrate #2	FALSE	GCGGGA	G	G	G	G	A	FALSE
S_07466	0	1035	1	0	0.000965251	substrate #2	FALSE	UCGCGA	U	G	C	G	A	FALSE
S_07855	0	1038	1	0	0.000962464	substrate #2	FALSE	GCUGAU	G	U	G	A	U	FALSE
S_07436	0	1052	1	0	0.000949668	substrate #2	FALSE	UCGAGC	U	G	A	G	C	FALSE
S_07907	0	1053	1	2	0.000948767	substrate #2	FALSE	GCCCUU	G	C	C	U	U	FALSE
S_07461	0	1053	1	0	0.000948767	substrate #2	FALSE	UCGCUG	U	G	C	U	G	FALSE
S_07118	0	1056	1	0	0.000946074	substrate #2	FALSE	ACCUAA	A	C	U	A	A	FALSE
S_07571	0	1060	1	0	0.000942507	substrate #2	FALSE	CCUUUU	C	U	U	U	U	FALSE
S_07959	0	1061	1	0	0.00094162	substrate #2	FALSE	GCGUCU	G	G	U	C	U	FALSE
S_07607	0	1069	1	0	0.000934579	substrate #2	FALSE	CCUGCU	C	U	G	C	U	FALSE
S_06985	4	1071	1	0	0.000932836	substrate #2	FALSE	ACAACG	A	A	A	C	G	FALSE
S_07410	2	1071	1	0	0.000932836	substrate #2	FALSE	UCCGUA	U	C	G	U	A	FALSE
S_07475	0	1076	1	0	0.000928505	substrate #2	FALSE	UCGGUU	U	G	G	U	U	FALSE
S_07497	0	1080	1	0	0.000925069	substrate #2	FALSE	CCAACG	C	A	A	C	G	FALSE
S_07660	0	1080	1	0	0.000925069	substrate #2	FALSE	CCCCGC	C	C	C	G	C	FALSE
S_07789	0	1088	1	0	0.000918274	substrate #2	FALSE	GCACGG	G	A	C	G	G	FALSE
S_07452	0	1095	1	0	0.000912409	substrate #2	FALSE	UCGUGC	U	G	U	G	C	FALSE
S_07354	0	1100	1	1	0.000908265	substrate #2	FALSE	UCUGGA	U	U	G	G	A	FALSE
S_07033	0	1106	1	0	0.000903342	substrate #2	FALSE	ACAGCG	A	A	G	C	G	FALSE
S_07744	0	1107	1	0	0.000902527	substrate #2	FALSE	GCAAAC	G	A	A	A	C	FALSE
S_07838	0	1112	1	0	0.000898473	substrate #2	FALSE	GCUCAA	G	U	C	A	A	FALSE
S_07171	0	1127	1	0	0.000886525	substrate #2	FALSE	ACGAUU	A	G	A	U	U	FALSE
S_07581	0	1137	1	0	0.000878735	substrate #2	FALSE	CCUUGG	C	U	U	G	G	FALSE
S_07524	0	1142	1	0	0.000874891	substrate #2	FALSE	CCACUC	C	A	C	U	C	FALSE
S_07886	0	1149	1	0	0.000869565	substrate #2	FALSE	GCCUAA	G	C	U	A	A	FALSE
S_07117	0	1154	1	0	0.000865801	substrate #2	FALSE	ACCAGG	A	C	A	G	G	FALSE
S_07899	1	1156	1	0	0.000864304	substrate #2	FALSE	GCCUGU	G	C	U	G	U	FALSE
S_07261	0	1156	1	0	0.000864304	substrate #2	FALSE	UCAUGG	U	A	U	G	G	FALSE
S_07076	1	1162	1	0	0.000859845	substrate #2	FALSE	ACUCUC	A	U	C	U	C	FALSE
S_07457	0	1164	1	0	0.000858369	substrate #2	FALSE	UCGCAG	U	G	C	A	G	FALSE
S_07460	0	1172	1	0	0.000852515	substrate #2	FALSE	UCGCUC	U	G	C	U	C	FALSE
S_07741	0	1177	1	0	0.000848896	substrate #2	FALSE	CCGGGG	C	G	G	G	G	FALSE
S_07577	0	1181	1	1	0.000846024	substrate #2	FALSE	CCUUCG	C	U	U	C	G	FALSE
S_07102	0	1182	1	0	0.000845309	substrate #2	FALSE	ACCAAA	A	C	A	A	A	FALSE
S_07643	0	1184	1	0	0.000843882	substrate #2	FALSE	CCCUGU	C	C	U	G	U	FALSE
S_07672	0	1201	1	0	0.000831947	substrate #2	FALSE	CCCGCC	C	C	G	C	C	FALSE
S_07948	0	1208	1	0	0.00082713	substrate #2	FALSE	GCGAGC	G	G	A	G	C	FALSE
S_07832	0	1208	1	1	0.00082713	substrate #2	FALSE	GCUUCC	G	U	U	C	C	FALSE
S_07164	0	1213	1	0	0.000823723	substrate #2	FALSE	ACCGGC	A	C	G	G	C	FALSE
S_07385	0	1217	1	0	0.000821018	substrate #2	FALSE	UCCUCG	U	C	U	C	G	FALSE
S_07617	0	1218	1	0	0.000820345	substrate #2	FALSE	CCCAAG	C	C	A	A	G	FALSE
S_07782	0	1231	1	0	0.000811688	substrate #2	FALSE	GCACCA	G	A	C	C	A	FALSE
S_07829	0	1232	1	0	0.00081103	substrate #2	FALSE	GCUUUG	G	U	U	U	G	FALSE
S_07548	0	1233	1	0	0.000810373	substrate #2	FALSE	CCAGGC	C	A	G	G	C	FALSE
S_07054	0	1233	1	0	0.000810373	substrate #2	FALSE	ACUUAA	A	U	U	A	A	FALSE
S_07224	0	1241	1	0	0.000805153	substrate #2	FALSE	ACGGCC	A	G	G	C	C	FALSE
S_07769	0	1268	1	0	0.000788022	substrate #2	FALSE	GCAUCG	G	A	U	C	G	FALSE
S_07502	0	1276	1	0	0.000783085	substrate #2	FALSE	CCAUAA	C	A	U	A	A	FALSE
S_07272	0	1276	1	0	0.000783085	substrate #2	FALSE	UCACCC	U	A	C	C	C	FALSE
S_07977	1	1280	1	0	0.00078064	substrate #2	FALSE	GCGCCG	G	G	C	C	G	FALSE
S_07501	0	1284	1	0	0.00077821	substrate #2	FALSE	CCAAGG	C	A	A	G	G	FALSE
S_07987	0	1330	1	0	0.000751315	substrate #2	FALSE	GCGGUU	G	G	G	U	U	FALSE
S_07697	0	1342	1	0	0.000744602	substrate #2	FALSE	CCGUAG	C	G	U	A	G	FALSE
S_07981	0	1344	1	0	0.000743494	substrate #2	FALSE	GCGCGG	G	G	C	G	G	FALSE
S_07920	0	1364	1	0	0.000732601	substrate #2	FALSE	GCCGAC	G	C	G	A	C	FALSE
S_07677	0	1368	1	0	0.00073046	substrate #2	FALSE	CCCGGG	C	C	G	G	G	FALSE
S_07283	0	1376	1	0	0.000726216	substrate #2	FALSE	UCAGUU	U	A	G	U	U	FALSE
S_07925	0	1380	1	0	0.000724113	substrate #2	FALSE	GCCGUG	G	C	G	U	G	FALSE
S_07146	0	1412	1	0	0.000707714	substrate #2	FALSE	ACCCGA	A	C	C	G	A	FALSE
S_07661	0	1417	1	0	0.000705219	substrate #2	FALSE	CCCCGG	C	C	C	G	G	FALSE
S_07694	0	1436	1	0	0.000695894	substrate #2	FALSE	CCGUAA	C	G	U	A	A	FALSE
S_07856	1	1444	1	1	0.000692042	substrate #2	FALSE	GCUGAC	G	U	G	A	C	FALSE
S_07464	0	1446	1	1	0.000691085	substrate #2	FALSE	UCGCCC	U	G	C	C	C	FALSE
S_07569	0	1466	1	0	0.000681663	substrate #2	FALSE	CCUUAG	C	U	U	A	G	FALSE
S_07946	0	1487	1	0	0.000672043	substrate #2	FALSE	GCGAGA	G	G	A	G	A	FALSE
S_07480	0	1488	1	0	0.000671592	substrate #2	FALSE	UCGGCC	U	G	G	C	C	FALSE
S_07116	0	1500	1	0	0.000666223	substrate #2	FALSE	ACCAGC	A	C	A	G	C	FALSE
S_06976	0	1509	1	0	0.000662252	substrate #2	FALSE	ACAAAC	A	A	A	A	C	FALSE
S_07389	0	1513	1	0	0.000660502	substrate #2	FALSE	UCCUGG	U	C	U	G	G	FALSE
S_07157	0	1531	1	0	0.000652742	substrate #2	FALSE	ACCGUG	A	C	G	U	G	FALSE
S_07860	0	1555	1	0	0.000642674	substrate #2	FALSE	GCUGUC	G	U	G	U	C	FALSE
S_07992	0	1579	1	0	0.000632911	substrate #2	FALSE	GCGGCC	G	G	G	C	C	FALSE
S_07711	1	1605	1	0	0.000622665	substrate #2	FALSE	CCGCAU	C	G	C	A	U	FALSE
S_07115	0	1605	1	0	0.000622665	substrate #2	FALSE	ACCAGU	A	C	A	G	U	FALSE
S_07149	0	1644	1	0	0.000607903	substrate #2	FALSE	ACCCGG	A	C	C	G	G	FALSE
S_07962	0	1647	1	0	0.000606796	substrate #2	FALSE	GCGUGA	G	G	U	G	A	FALSE
S_07812	0	1660	1	0	0.000602047	substrate #2	FALSE	GCUAUC	G	U	A	U	C	FALSE
S_07949	0	1667	1	0	0.00059952	substrate #2	FALSE	GCGAGG	G	G	A	G	G	FALSE
S_07426	0	1670	1	0	0.000598444	substrate #2	FALSE	UCGAUA	U	G	A	U	A	FALSE
S_07042	1	1736	1	0	0.000575705	substrate #2	FALSE	ACUAUA	A	U	A	U	A	FALSE
S_07161	0	1772	1	0	0.000564016	substrate #2	FALSE	ACCGCG	A	C	G	C	G	FALSE
S_07710	0	1777	1	0	0.00056243	substrate #2	FALSE	CCGCAA	C	G	C	A	A	FALSE
S_07473	0	1827	1	0	0.000547046	substrate #2	FALSE	UCGGAG	U	G	G	A	G	FALSE
S_07555	0	597	0	0	0	substrate #2	FALSE	CCUAUU	C	U	A	U	U	FALSE
S_07613	0	821	0	0	0	substrate #2	FALSE	CCUGGG	C	U	G	G	G	FALSE
S_07809	0	1328	0	0	0	substrate #2	FALSE	GCUAAG	G	U	A	A	G	FALSE
S_07824	0	574	0	0	0	substrate #2	FALSE	GCUUAC	G	U	U	A	C	FALSE
S_07685	0	576	0	0	0	substrate #2	FALSE	CCGAUG	C	G	A	U	G	FALSE
S_07750	0	749	0	0	0	substrate #2	FALSE	GCAACA	G	A	A	C	A	FALSE
S_07767	0	636	0	0	0	substrate #2	FALSE	GCAUCU	G	A	U	C	U	FALSE
S_07626	0	776	0	0	0	substrate #2	FALSE	CCCAGA	C	C	A	G	A	FALSE
S_07605	0	930	0	0	0	substrate #2	FALSE	CCUGUG	C	U	G	U	G	FALSE
S_07579	0	1156	0	0	0	substrate #2	FALSE	CCUUGU	C	U	U	G	U	FALSE
S_07725	1	1334	0	0	0	substrate #2	FALSE	CCGCGG	C	G	C	G	G	FALSE
S_07647	0	616	0	0	0	substrate #2	FALSE	CCCCAU	C	C	C	A	U	FALSE
S_07736	0	1075	0	0	0	substrate #2	FALSE	CCGGCC	C	G	G	C	C	FALSE
S_07676	0	1116	0	0	0	substrate #2	FALSE	CCCGGC	C	C	G	G	C	FALSE
S_07539	0	541	0	0	0	substrate #2	FALSE	CCAGUU	C	A	G	U	U	FALSE
S_07491	0	523	0	0	0	substrate #2	FALSE	CCAAUU	C	A	A	U	U	FALSE
S_07755	0	628	0	0	0	substrate #2	FALSE	GCAAGU	G	A	A	G	U	FALSE
S_07686	0	807	0	0	0	substrate #2	FALSE	CCGACA	C	G	A	C	A	FALSE
S_07701	0	1120	0	0	0	substrate #2	FALSE	CCGUUG	C	G	U	U	G	FALSE
S_07863	0	836	0	0	0	substrate #2	FALSE	GCUGCU	G	U	G	C	U	FALSE
S_07708	1	602	0	0	0	substrate #2	FALSE	CCGUGC	C	G	U	G	C	FALSE
S_07554	0	782	0	0	0	substrate #2	FALSE	CCUAUA	C	U	A	U	A	FALSE
S_07862	0	401	0	0	0	substrate #2	FALSE	GCUGCA	G	U	G	C	A	FALSE
S_07720	0	1002	0	0	0	substrate #2	FALSE	CCGCCC	C	G	C	C	C	FALSE
S_07733	0	584	0	0	0	substrate #2	FALSE	CCGGUG	C	G	G	U	G	FALSE
S_07503	0	497	0	0	0	substrate #2	FALSE	CCAUAU	C	A	U	A	U	FALSE
S_07761	0	883	0	0	0	substrate #2	FALSE	GCAUAG	G	A	U	A	G	FALSE
S_07759	0	716	0	0	0	substrate #2	FALSE	GCAUAU	G	A	U	A	U	FALSE
S_07737	0	953	0	0	0	substrate #2	FALSE	CCGGCG	C	G	G	C	G	FALSE
S_07913	0	679	0	0	0	substrate #2	FALSE	GCCCCG	G	C	C	C	G	FALSE
S_07636	0	464	0	0	0	substrate #2	FALSE	CCCUUC	C	C	U	U	C	FALSE
S_07658	0	891	0	0	0	substrate #2	FALSE	CCCCGA	C	C	C	G	A	FALSE
S_07532	0	584	0	0	0	substrate #2	FALSE	CCACGC	C	A	C	G	C	FALSE
S_07870	0	379	0	0	0	substrate #2	FALSE	GCCAAA	G	C	A	A	A	FALSE
S_07752	0	514	0	0	0	substrate #2	FALSE	GCAACC	G	A	A	C	C	FALSE
S_07530	0	932	0	0	0	substrate #2	FALSE	CCACGA	C	A	C	G	A	FALSE
S_07610	0	990	0	0	0	substrate #2	FALSE	CCUGGA	C	U	G	G	A	FALSE
S_07651	0	568	0	0	0	substrate #2	FALSE	CCCCUU	C	C	C	U	U	FALSE
S_07996	0	570	0	0	0	substrate #2	FALSE	GCGGGC	G	G	G	G	C	FALSE
S_07765	0	1409	0	0	0	substrate #2	FALSE	GCAUUG	G	A	U	U	G	FALSE
S_07799	0	796	0	0	0	substrate #2	FALSE	GCAGCU	G	A	G	C	U	FALSE
S_07871	0	312	0	0	0	substrate #2	FALSE	GCCAAU	G	C	A	A	U	FALSE
S_07783	0	842	0	0	0	substrate #2	FALSE	GCACCU	G	A	C	C	U	FALSE
S_07754	0	1133	0	0	0	substrate #2	FALSE	GCAAGA	G	A	A	G	A	FALSE
S_07718	0	427	0	0	0	substrate #2	FALSE	CCGCCA	C	G	C	C	A	FALSE
S_07629	0	826	0	0	0	substrate #2	FALSE	CCCAGG	C	C	A	G	G	FALSE
S_07606	0	1330	0	0	0	substrate #2	FALSE	CCUGCA	C	U	G	C	A	FALSE
S_07716	0	602	0	0	0	substrate #2	FALSE	CCGCUC	C	G	C	U	C	FALSE
S_07493	0	478	0	0	0	substrate #2	FALSE	CCAAUG	C	A	A	U	G	FALSE
S_07574	0	442	0	0	0	substrate #2	FALSE	CCUUCA	C	U	U	C	A	FALSE
S_07770	0	451	0	0	0	substrate #2	FALSE	GCAUGA	G	A	U	G	A	FALSE
S_07488	0	862	0	0	0	substrate #2	FALSE	CCAAAC	C	A	A	A	C	FALSE
S_07487	1	1215	0	0	0	substrate #2	FALSE	CCAAAU	C	A	A	A	U	FALSE
S_07974	0	1137	0	0	0	substrate #2	FALSE	GCGCCA	G	G	C	C	A	FALSE
S_07801	0	1277	0	0	0	substrate #2	FALSE	GCAGCG	G	A	G	C	G	FALSE
S_07833	0	994	0	0	0	substrate #2	FALSE	GCUUCG	G	U	U	C	G	FALSE
S_07738	0	372	0	0	0	substrate #2	FALSE	CCGGGA	C	G	G	G	A	FALSE
S_07516	0	682	0	0	0	substrate #2	FALSE	CCAUGC	C	A	U	G	C	FALSE
S_07867	0	1416	0	0	0	substrate #2	FALSE	GCUGGU	G	U	G	G	U	FALSE
S_07496	0	1001	0	0	0	substrate #2	FALSE	CCAACC	C	A	A	C	C	FALSE
S_07957	0	1245	0	0	0	substrate #2	FALSE	GCGUUG	G	G	U	U	G	FALSE
S_07876	0	1121	0	0	0	substrate #2	FALSE	GCCAUC	G	C	A	U	C	FALSE
S_07958	0	606	0	0	0	substrate #2	FALSE	GCGUCA	G	G	U	C	A	FALSE
S_07537	0	891	0	0	0	substrate #2	FALSE	CCAGAG	C	A	G	A	G	FALSE
S_07766	0	979	0	0	0	substrate #2	FALSE	GCAUCA	G	A	U	C	A	FALSE
S_07693	0	1140	0	0	0	substrate #2	FALSE	CCGAGG	C	G	A	G	G	FALSE
S_07875	1	1306	0	0	0	substrate #2	FALSE	GCCAUU	G	C	A	U	U	FALSE
S_07678	0	310	0	0	0	substrate #2	FALSE	CCGAAA	C	G	A	A	A	FALSE
S_07526	0	529	0	0	0	substrate #2	FALSE	CCACCA	C	A	C	C	A	FALSE
S_07572	0	480	0	0	0	substrate #2	FALSE	CCUUUC	C	U	U	U	C	FALSE
S_07973	0	945	0	0	0	substrate #2	FALSE	GCGCUG	G	G	C	U	G	FALSE
S_07919	0	751	0	0	0	substrate #2	FALSE	GCCGAU	G	C	G	A	U	FALSE
S_07952	0	1332	0	0	0	substrate #2	FALSE	GCGUAC	G	G	U	A	C	FALSE
S_07825	0	1185	0	0	0	substrate #2	FALSE	GCUUAG	G	U	U	A	G	FALSE
S_07616	0	1071	0	0	0	substrate #2	FALSE	CCCAAC	C	C	A	A	C	FALSE
S_07730	0	842	0	0	0	substrate #2	FALSE	CCGGUA	C	G	G	U	A	FALSE
S_07495	0	1235	0	0	0	substrate #2	FALSE	CCAACU	C	A	A	C	U	FALSE
S_07514	0	927	0	0	0	substrate #2	FALSE	CCAUGA	C	A	U	G	A	FALSE
S_07892	0	809	0	0	0	substrate #2	FALSE	GCCUUC	G	C	U	U	C	FALSE
S_07655	0	375	0	0	0	substrate #2	FALSE	CCCCCU	C	C	C	C	U	FALSE
S_07513	0	803	0	0	0	substrate #2	FALSE	CCAUCG	C	A	U	C	G	FALSE
S_07670	0	859	0	0	0	substrate #2	FALSE	CCCGCA	C	C	G	C	A	FALSE
S_07575	0	390	0	0	0	substrate #2	FALSE	CCUUCU	C	U	U	C	U	FALSE
S_07938	0	801	0	0	0	substrate #2	FALSE	GCGAUA	G	G	A	U	A	FALSE
S_07659	0	1385	0	0	0	substrate #2	FALSE	CCCCGU	C	C	C	G	U	FALSE
S_07500	0	526	0	0	0	substrate #2	FALSE	CCAAGC	C	A	A	G	C	FALSE
S_07528	0	926	0	0	0	substrate #2	FALSE	CCACCC	C	A	C	C	C	FALSE
S_07498	0	731	0	0	0	substrate #2	FALSE	CCAAGA	C	A	A	G	A	FALSE
S_07804	0	853	0	0	0	substrate #2	FALSE	GCAGGC	G	A	G	G	C	FALSE
S_07565	0	769	0	0	0	substrate #2	FALSE	CCUAGG	C	U	A	G	G	FALSE
S_07533	0	680	0	0	0	substrate #2	FALSE	CCACGG	C	A	C	G	G	FALSE
S_07837	1	846	0	0	0	substrate #2	FALSE	GCUUGG	G	U	U	G	G	FALSE
S_07592	0	466	0	0	0	substrate #2	FALSE	CCUCCC	C	U	C	C	C	FALSE
S_07669	0	905	0	0	0	substrate #2	FALSE	CCCGUG	C	C	G	U	G	FALSE
S_07727	0	470	0	10	0	substrate #2	FALSE	CCGGAU	C	G	G	A	U	FALSE
S_07859	0	412	0	0	0	substrate #2	FALSE	GCUGUU	G	U	G	U	U	FALSE
S_07599	0	481	0	0	0	substrate #2	FALSE	CCUGAU	C	U	G	A	U	FALSE
S_07986	0	1051	0	0	0	substrate #2	FALSE	GCGGUA	G	G	G	U	A	FALSE
S_07644	0	808	0	0	0	substrate #2	FALSE	CCCUGC	C	C	U	G	C	FALSE
S_07757	0	741	0	0	0	substrate #2	FALSE	GCAAGG	G	A	A	G	G	FALSE
S_07747	0	455	0	0	0	substrate #2	FALSE	GCAAUU	G	A	A	U	U	FALSE
S_07705	0	315	0	0	0	substrate #2	FALSE	CCGUCG	C	G	U	C	G	FALSE
S_07582	0	487	0	0	0	substrate #2	FALSE	CCUCAA	C	U	C	A	A	FALSE
S_07704	0	1173	0	0	0	substrate #2	FALSE	CCGUCC	C	G	U	C	C	FALSE
S_07715	0	878	0	0	0	substrate #2	FALSE	CCGCUU	C	G	C	U	U	FALSE
S_07519	0	774	0	0	0	substrate #2	FALSE	CCACAU	C	A	C	A	U	FALSE
S_07786	0	667	0	0	0	substrate #2	FALSE	GCACGA	G	A	C	G	A	FALSE
S_07743	0	1048	0	0	0	substrate #2	FALSE	GCAAAU	G	A	A	A	U	FALSE
S_07760	0	1049	0	0	0	substrate #2	FALSE	GCAUAC	G	A	U	A	C	FALSE
S_07510	0	292	0	0	0	substrate #2	FALSE	CCAUCA	C	A	U	C	A	FALSE
S_07507	0	408	0	0	0	substrate #2	FALSE	CCAUUU	C	A	U	U	U	FALSE
S_07830	0	774	0	2	0	substrate #2	FALSE	GCUUCA	G	U	U	C	A	FALSE
S_07628	0	338	0	0	0	substrate #2	FALSE	CCCAGC	C	C	A	G	C	FALSE
S_07898	2	986	0	0	0	substrate #2	FALSE	GCCUGA	G	C	U	G	A	FALSE
S_07970	0	787	0	0	0	substrate #2	FALSE	GCGCUA	G	G	C	U	A	FALSE
S_07640	0	672	0	0	0	substrate #2	FALSE	CCCUCC	C	C	U	C	C	FALSE
S_07848	0	443	0	0	0	substrate #2	FALSE	GCUCCC	G	U	C	C	C	FALSE
S_07505	0	689	0	0	0	substrate #2	FALSE	CCAUAG	C	A	U	A	G	FALSE
S_07901	0	473	0	0	0	substrate #2	FALSE	GCCUGG	G	C	U	G	G	FALSE
S_07917	0	1439	0	0	0	substrate #2	FALSE	GCCCGG	G	C	C	G	G	FALSE
S_07541	0	1268	0	0	0	substrate #2	FALSE	CCAGUG	C	A	G	U	G	FALSE
S_07774	0	561	0	0	0	substrate #2	FALSE	GCACAA	G	A	C	A	A	FALSE
S_07560	0	1417	0	0	0	substrate #2	FALSE	CCUACC	C	U	A	C	C	FALSE
S_07888	0	648	0	1	0	substrate #2	FALSE	GCCUAC	G	C	U	A	C	FALSE
S_07781	0	907	0	0	0	substrate #2	FALSE	GCACUG	G	A	C	U	G	FALSE
S_07915	0	899	0	2	0	substrate #2	FALSE	GCCCGU	G	C	C	G	U	FALSE
S_07589	0	1281	0	0	0	substrate #2	FALSE	CCUCUG	C	U	C	U	G	FALSE
S_07609	0	509	0	0	0	substrate #2	FALSE	CCUGCG	C	U	G	C	G	FALSE
S_07902	0	823	0	0	0	substrate #2	FALSE	GCCCAA	G	C	C	A	A	FALSE
S_07950	0	347	0	0	0	substrate #2	FALSE	GCGUAA	G	G	U	A	A	FALSE
S_07780	0	486	0	0	0	substrate #2	FALSE	GCACUC	G	A	C	U	C	FALSE
S_07564	0	591	0	0	0	substrate #2	FALSE	CCUAGC	C	U	A	G	C	FALSE
S_07995	0	488	0	0	0	substrate #2	FALSE	GCGGGU	G	G	G	G	U	FALSE
S_07906	0	873	0	1	0	substrate #2	FALSE	GCCCUA	G	C	C	U	A	FALSE
S_07630	0	502	0	0	0	substrate #2	FALSE	CCCUAA	C	C	U	A	A	FALSE
S_07689	0	1186	0	0	0	substrate #2	FALSE	CCGACG	C	G	A	C	G	FALSE
S_07988	0	1285	0	0	0	substrate #2	FALSE	GCGGUC	G	G	G	U	C	FALSE
S_07773	0	670	0	0	0	substrate #2	FALSE	GCAUGG	G	A	U	G	G	FALSE
S_07568	0	461	0	0	0	substrate #2	FALSE	CCUUAC	C	U	U	A	C	FALSE
S_07772	0	720	0	0	0	substrate #2	FALSE	GCAUGC	G	A	U	G	C	FALSE
S_07831	0	330	0	0	0	substrate #2	FALSE	GCUUCU	G	U	U	C	U	FALSE
S_07945	0	453	0	0	0	substrate #2	FALSE	GCGACG	G	G	A	C	G	FALSE
S_07631	0	726	0	0	0	substrate #2	FALSE	CCCUAU	C	C	U	A	U	FALSE
S_07638	0	318	0	0	0	substrate #2	FALSE	CCCUCA	C	C	U	C	A	FALSE
S_07511	0	721	0	0	0	substrate #2	FALSE	CCAUCU	C	A	U	C	U	FALSE
S_07961	0	521	0	0	0	substrate #2	FALSE	GCGUCG	G	G	U	C	G	FALSE
S_07523	0	611	0	0	0	substrate #2	FALSE	CCACUU	C	A	C	U	U	FALSE
S_07559	0	967	0	1	0	substrate #2	FALSE	CCUACU	C	U	A	C	U	FALSE
S_07785	0	528	0	0	0	substrate #2	FALSE	GCACCG	G	A	C	C	G	FALSE
S_07749	0	484	0	0	0	substrate #2	FALSE	GCAAUG	G	A	A	U	G	FALSE
S_07527	0	1106	0	0	0	substrate #2	FALSE	CCACCU	C	A	C	C	U	FALSE
S_07542	1	717	0	0	0	substrate #2	FALSE	CCAGCA	C	A	G	C	A	FALSE
S_07625	0	795	0	0	0	substrate #2	FALSE	CCCACG	C	C	A	C	G	FALSE
S_07891	0	822	0	0	0	substrate #2	FALSE	GCCUUU	G	C	U	U	U	FALSE
S_07583	0	1116	0	0	0	substrate #2	FALSE	CCUCAU	C	U	C	A	U	FALSE
S_07563	0	179	0	0	0	substrate #2	FALSE	CCUAGU	C	U	A	G	U	FALSE
S_07545	0	1027	0	0	0	substrate #2	FALSE	CCAGCG	C	A	G	C	G	FALSE
S_07850	0	754	0	0	0	substrate #2	FALSE	GCUCGA	G	U	C	G	A	FALSE
S_07538	0	205	0	0	0	substrate #2	FALSE	CCAGUA	C	A	G	U	A	FALSE
S_07624	0	632	0	0	0	substrate #2	FALSE	CCCACC	C	C	A	C	C	FALSE
S_07618	0	420	0	0	0	substrate #2	FALSE	CCCAUA	C	C	A	U	A	FALSE
S_07521	0	511	0	0	0	substrate #2	FALSE	CCACAG	C	A	C	A	G	FALSE
S_07504	0	772	0	0	0	substrate #2	FALSE	CCAUAC	C	A	U	A	C	FALSE
S_07633	0	653	0	0	0	substrate #2	FALSE	CCCUAG	C	C	U	A	G	FALSE
S_07673	1	1164	0	0	0	substrate #2	FALSE	CCCGCG	C	C	G	C	G	FALSE
S_07840	0	675	0	0	0	substrate #2	FALSE	GCUCAC	G	U	C	A	C	FALSE
S_07894	0	1197	0	0	0	substrate #2	FALSE	GCCUCA	G	C	U	C	A	FALSE
S_07937	0	821	0	0	0	substrate #2	FALSE	GCGAAG	G	G	A	A	G	FALSE
S_07941	0	1258	0	0	0	substrate #2	FALSE	GCGAUG	G	G	A	U	G	FALSE
S_07603	0	507	0	0	0	substrate #2	FALSE	CCUGUU	C	U	G	U	U	FALSE
S_07751	0	1033	0	0	0	substrate #2	FALSE	GCAACU	G	A	A	C	U	FALSE
S_07665	0	558	0	0	0	substrate #2	FALSE	CCCGAG	C	C	G	A	G	FALSE
S_07663	0	484	0	0	0	substrate #2	FALSE	CCCGAU	C	C	G	A	U	FALSE
S_07703	0	550	0	0	0	substrate #2	FALSE	CCGUCU	C	G	U	C	U	FALSE
S_07758	0	793	0	0	0	substrate #2	FALSE	GCAUAA	G	A	U	A	A	FALSE
S_07635	0	746	0	0	0	substrate #2	FALSE	CCCUUU	C	C	U	U	U	FALSE
S_07509	0	962	0	0	0	substrate #2	FALSE	CCAUUG	C	A	U	U	G	FALSE
S_07805	0	1134	0	0	0	substrate #2	FALSE	GCAGGG	G	A	G	G	G	FALSE
S_07979	0	599	0	0	0	substrate #2	FALSE	GCGCGU	G	G	C	G	U	FALSE
S_07873	0	392	0	2	0	substrate #2	FALSE	GCCAAG	G	C	A	A	G	FALSE
S_07595	0	518	0	0	0	substrate #2	FALSE	CCUCGU	C	U	C	G	U	FALSE
S_07688	0	922	0	0	0	substrate #2	FALSE	CCGACC	C	G	A	C	C	FALSE
S_07499	0	741	0	0	0	substrate #2	FALSE	CCAAGU	C	A	A	G	U	FALSE
S_07611	0	1252	0	0	0	substrate #2	FALSE	CCUGGU	C	U	G	G	U	FALSE
S_07645	0	463	0	0	0	substrate #2	FALSE	CCCUGG	C	C	U	G	G	FALSE
S_07614	0	816	0	0	0	substrate #2	FALSE	CCCAAA	C	C	A	A	A	FALSE
S_07561	0	551	0	0	0	substrate #2	FALSE	CCUACG	C	U	A	C	G	FALSE
S_07508	0	659	0	0	0	substrate #2	FALSE	CCAUUC	C	A	U	U	C	FALSE
S_07656	0	666	0	0	0	substrate #2	FALSE	CCCCCC	C	C	C	C	C	FALSE
S_07671	0	501	0	0	0	substrate #2	FALSE	CCCGCU	C	C	G	C	U	FALSE
S_07588	0	363	0	0	0	substrate #2	FALSE	CCUCUC	C	U	C	U	C	FALSE
S_07634	0	513	0	0	0	substrate #2	FALSE	CCCUUA	C	C	U	U	A	FALSE
S_07779	0	428	0	0	0	substrate #2	FALSE	GCACUU	G	A	C	U	U	FALSE
S_07525	0	937	0	0	0	substrate #2	FALSE	CCACUG	C	A	C	U	G	FALSE
S_07593	8	764	0	0	0	substrate #2	FALSE	CCUCCG	C	U	C	C	G	FALSE
S_07791	0	721	0	0	0	substrate #2	FALSE	GCAGAU	G	A	G	A	U	FALSE
S_07604	0	1101	0	0	0	substrate #2	FALSE	CCUGUC	C	U	G	U	C	FALSE
S_07798	0	1013	0	0	0	substrate #2	FALSE	GCAGCA	G	A	G	C	A	FALSE
S_07600	0	912	0	1	0	substrate #2	FALSE	CCUGAC	C	U	G	A	C	FALSE
S_07549	0	717	0	0	0	substrate #2	FALSE	CCAGGG	C	A	G	G	G	FALSE
S_07775	0	556	0	0	0	substrate #2	FALSE	GCACAU	G	A	C	A	U	FALSE
S_07552	0	329	0	0	0	substrate #2	FALSE	CCUAAC	C	U	A	A	C	FALSE
S_07642	0	831	0	0	0	substrate #2	FALSE	CCCUGA	C	C	U	G	A	FALSE
S_07967	0	603	0	0	0	substrate #2	FALSE	GCGCAU	G	G	C	A	U	FALSE
S_07553	0	398	0	0	0	substrate #2	FALSE	CCUAAG	C	U	A	A	G	FALSE
S_07861	0	619	0	0	0	substrate #2	FALSE	GCUGUG	G	U	G	U	G	FALSE
S_07380	0	473	0	0	0	substrate #2	FALSE	UCCUUC	U	C	U	U	C	FALSE
S_07105	0	1196	0	0	0	substrate #2	FALSE	ACCAAG	A	C	A	A	G	FALSE
S_07414	0	1047	0	0	0	substrate #2	FALSE	UCCGCA	U	C	G	C	A	FALSE
S_07413	0	1099	0	0	0	substrate #2	FALSE	UCCGUG	U	C	G	U	G	FALSE
S_07000	0	1451	0	0	0	substrate #2	FALSE	ACAUCC	A	A	U	C	C	FALSE
S_07037	0	854	0	0	0	substrate #2	FALSE	ACAGGG	A	A	G	G	G	FALSE
S_07424	0	625	0	0	0	substrate #2	FALSE	UCGAAC	U	G	A	A	C	FALSE
S_07372	0	316	0	0	0	substrate #2	FALSE	UCCAGC	U	C	A	G	C	FALSE
S_07308	0	474	0	0	0	substrate #2	FALSE	UCUAGC	U	U	A	G	C	FALSE
S_07227	0	501	0	0	0	substrate #2	FALSE	ACGGGU	A	G	G	G	U	FALSE
S_07112	0	1443	0	0	0	substrate #2	FALSE	ACCACC	A	C	A	C	C	FALSE
S_07273	0	620	0	0	0	substrate #2	FALSE	UCACCG	U	A	C	C	G	FALSE
S_07331	0	265	0	0	0	substrate #2	FALSE	UCUCUU	U	U	C	U	U	FALSE
S_07007	0	1315	0	0	0	substrate #2	FALSE	ACACAU	A	A	C	A	U	FALSE
S_07387	0	783	0	0	0	substrate #2	FALSE	UCCUGU	U	C	U	G	U	FALSE
S_07472	0	1086	0	0	0	substrate #2	FALSE	UCGGAC	U	G	G	A	C	FALSE
S_07045	0	1017	0	0	0	substrate #2	FALSE	ACUAUG	A	U	A	U	G	FALSE
S_07183	0	872	0	0	0	substrate #2	FALSE	ACGUAU	A	G	U	A	U	FALSE
S_07030	1	536	0	0	0	substrate #2	FALSE	ACAGCA	A	A	G	C	A	FALSE
S_07320	0	210	0	0	0	substrate #2	FALSE	UCUUCC	U	U	U	C	C	FALSE
S_06998	0	687	0	0	0	substrate #2	FALSE	ACAUCA	A	A	U	C	A	FALSE
S_07044	0	771	0	0	0	substrate #2	FALSE	ACUAUC	A	U	A	U	C	FALSE
S_07284	0	673	0	0	0	substrate #2	FALSE	UCAGUC	U	A	G	U	C	FALSE
S_06986	0	751	0	0	0	substrate #2	FALSE	ACAAGA	A	A	A	G	A	FALSE
S_07250	0	1272	0	0	0	substrate #2	FALSE	UCAUUA	U	A	U	U	A	FALSE
S_07313	0	662	0	0	0	substrate #2	FALSE	UCUUAG	U	U	U	A	G	FALSE
S_07265	0	1847	0	0	0	substrate #2	FALSE	UCACAG	U	A	C	A	G	FALSE
S_07289	0	823	0	0	0	substrate #2	FALSE	UCAGCG	U	A	G	C	G	FALSE
S_07268	0	657	0	0	0	substrate #2	FALSE	UCACUC	U	A	C	U	C	FALSE
S_07123	0	469	0	0	0	substrate #2	FALSE	ACCUUU	A	C	U	U	U	FALSE
S_07019	0	489	0	0	0	substrate #2	FALSE	ACACGU	A	A	C	G	U	FALSE
S_07064	0	556	0	0	0	substrate #2	FALSE	ACUUCC	A	U	U	C	C	FALSE
S_07147	0	1137	0	0	0	substrate #2	FALSE	ACCCGU	A	C	C	G	U	FALSE
S_07430	0	1114	0	0	0	substrate #2	FALSE	UCGACA	U	G	A	C	A	FALSE
S_07201	0	826	0	0	0	substrate #2	FALSE	ACGCAG	A	G	C	A	G	FALSE
S_07096	0	1080	0	0	0	substrate #2	FALSE	ACUGCC	A	U	G	C	C	FALSE
S_07062	0	1562	0	2	0	substrate #2	FALSE	ACUUCA	A	U	U	C	A	FALSE
S_07388	0	950	0	0	0	substrate #2	FALSE	UCCUGC	U	C	U	G	C	FALSE
S_07411	0	1139	0	0	0	substrate #2	FALSE	UCCGUU	U	C	G	U	U	FALSE
S_07133	0	801	0	0	0	substrate #2	FALSE	ACCUGG	A	C	U	G	G	FALSE
S_07323	0	1080	0	0	0	substrate #2	FALSE	UCUUGU	U	U	U	G	U	FALSE
S_06995	0	401	0	0	0	substrate #2	FALSE	ACAUUU	A	A	U	U	U	FALSE
S_07110	0	525	0	0	0	substrate #2	FALSE	ACCACA	A	C	A	C	A	FALSE
S_07058	0	891	0	1	0	substrate #2	FALSE	ACUUUA	A	U	U	U	A	FALSE
S_07438	0	179	0	0	0	substrate #2	FALSE	UCGUAA	U	G	U	A	A	FALSE
S_07435	0	1588	0	0	0	substrate #2	FALSE	UCGAGU	U	G	A	G	U	FALSE
S_07446	0	478	0	0	0	substrate #2	FALSE	UCGUCA	U	G	U	C	A	FALSE
S_07219	0	1503	0	0	0	substrate #2	FALSE	ACGGUU	A	G	G	U	U	FALSE
S_07247	0	326	0	0	0	substrate #2	FALSE	UCAUAU	U	A	U	A	U	FALSE
S_06996	0	424	0	0	0	substrate #2	FALSE	ACAUUC	A	A	U	U	C	FALSE
S_07443	0	729	0	0	0	substrate #2	FALSE	UCGUUU	U	G	U	U	U	FALSE
S_07176	0	784	0	0	0	substrate #2	FALSE	ACGACC	A	G	A	C	C	FALSE
S_07378	0	283	0	0	0	substrate #2	FALSE	UCCUUA	U	C	U	U	A	FALSE
S_07051	1	987	0	0	0	substrate #2	FALSE	ACUAGU	A	U	A	G	U	FALSE
S_07143	0	406	0	0	0	substrate #2	FALSE	ACCCCU	A	C	C	C	U	FALSE
S_07311	0	642	0	0	0	substrate #2	FALSE	UCUUAU	U	U	U	A	U	FALSE
S_07152	0	892	0	0	0	substrate #2	FALSE	ACCGAC	A	C	G	A	C	FALSE
S_07257	0	1611	0	0	0	substrate #2	FALSE	UCAUCG	U	A	U	C	G	FALSE
S_07022	0	1307	0	0	0	substrate #2	FALSE	ACAGAA	A	A	G	A	A	FALSE
S_07300	1	622	0	0	0	substrate #2	FALSE	UCUAUC	U	U	A	U	C	FALSE
S_06991	0	717	0	0	0	substrate #2	FALSE	ACAUAU	A	A	U	A	U	FALSE
S_07098	0	1345	0	0	0	substrate #2	FALSE	ACUGGA	A	U	G	G	A	FALSE
S_07454	0	624	0	0	0	substrate #2	FALSE	UCGCAA	U	G	C	A	A	FALSE
S_07259	0	319	0	0	0	substrate #2	FALSE	UCAUGU	U	A	U	G	U	FALSE
S_07234	0	932	0	0	0	substrate #2	FALSE	UCAAUA	U	A	A	U	A	FALSE
S_07416	0	1203	0	0	0	substrate #2	FALSE	UCCGCC	U	C	G	C	C	FALSE
S_07253	0	513	0	0	0	substrate #2	FALSE	UCAUUG	U	A	U	U	G	FALSE
S_07337	0	379	0	0	0	substrate #2	FALSE	UCUCCG	U	U	C	C	G	FALSE
S_07404	0	1158	0	0	0	substrate #2	FALSE	UCCCGC	U	C	C	G	C	FALSE
S_07211	0	697	0	0	0	substrate #2	FALSE	ACGCGU	A	G	C	G	U	FALSE
S_07368	0	804	0	0	0	substrate #2	FALSE	UCCACC	U	C	A	C	C	FALSE
S_07376	0	654	0	0	0	substrate #2	FALSE	UCCUAC	U	C	U	A	C	FALSE
S_07173	0	522	0	0	0	substrate #2	FALSE	ACGAUG	A	G	A	U	G	FALSE
S_07321	0	1201	0	0	0	substrate #2	FALSE	UCUUCG	U	U	U	C	G	FALSE
S_07379	0	366	0	0	0	substrate #2	FALSE	UCCUUU	U	C	U	U	U	FALSE
S_07361	0	759	0	0	0	substrate #2	FALSE	UCCAAG	U	C	A	A	G	FALSE
S_07302	0	685	0	0	0	substrate #2	FALSE	UCUACA	U	U	A	C	A	FALSE
S_07373	0	1185	0	0	0	substrate #2	FALSE	UCCAGG	U	C	A	G	G	FALSE
S_07291	2	867	0	0	0	substrate #2	FALSE	UCAGGU	U	A	G	G	U	FALSE
S_07362	0	820	0	0	0	substrate #2	FALSE	UCCAUA	U	C	A	U	A	FALSE
S_07073	0	1254	0	0	0	substrate #2	FALSE	ACUCAG	A	U	C	A	G	FALSE
S_07392	0	937	0	0	0	substrate #2	FALSE	UCCCAC	U	C	C	A	C	FALSE
S_07001	0	819	0	0	0	substrate #2	FALSE	ACAUCG	A	A	U	C	G	FALSE
S_07056	0	391	0	0	0	substrate #2	FALSE	ACUUAC	A	U	U	A	C	FALSE
S_07070	0	616	0	0	0	substrate #2	FALSE	ACUCAA	A	U	C	A	A	FALSE
S_07328	0	969	0	0	0	substrate #2	FALSE	UCUCAC	U	U	C	A	C	FALSE
S_06982	0	533	0	0	0	substrate #2	FALSE	ACAACA	A	A	A	C	A	FALSE
S_06974	0	631	0	0	0	substrate #2	FALSE	ACAAAA	A	A	A	A	A	FALSE
S_07031	0	632	0	0	0	substrate #2	FALSE	ACAGCU	A	A	G	C	U	FALSE
S_07125	0	1288	0	0	0	substrate #2	FALSE	ACCUUG	A	C	U	U	G	FALSE
S_07120	0	936	0	0	0	substrate #2	FALSE	ACCUAC	A	C	U	A	C	FALSE
S_07005	0	905	0	0	0	substrate #2	FALSE	ACAUGG	A	A	U	G	G	FALSE
S_07312	0	781	0	0	0	substrate #2	FALSE	UCUUAC	U	U	U	A	C	FALSE
S_07335	0	266	0	0	0	substrate #2	FALSE	UCUCCU	U	U	C	C	U	FALSE
S_07002	1	299	0	0	0	substrate #2	FALSE	ACAUGA	A	A	U	G	A	FALSE
S_07471	0	1034	0	0	0	substrate #2	FALSE	UCGGAU	U	G	G	A	U	FALSE
S_07024	0	612	0	0	0	substrate #2	FALSE	ACAGAC	A	A	G	A	C	FALSE
S_07230	0	305	0	0	0	substrate #2	FALSE	UCAAAA	U	A	A	A	A	FALSE
S_07297	0	1111	0	0	0	substrate #2	FALSE	UCUAAG	U	U	A	A	G	FALSE
S_07159	0	800	0	0	0	substrate #2	FALSE	ACCGCU	A	C	G	C	U	FALSE
S_07229	0	697	0	0	0	substrate #2	FALSE	ACGGGG	A	G	G	G	G	FALSE
S_07184	0	498	0	0	0	substrate #2	FALSE	ACGUAC	A	G	U	A	C	FALSE
S_07252	0	882	0	0	0	substrate #2	FALSE	UCAUUC	U	A	U	U	C	FALSE
S_07329	0	587	0	0	0	substrate #2	FALSE	UCUCAG	U	U	C	A	G	FALSE
S_07266	0	532	0	0	0	substrate #2	FALSE	UCACUA	U	A	C	U	A	FALSE
S_06980	0	817	0	0	0	substrate #2	FALSE	ACAAUC	A	A	A	U	C	FALSE
S_07445	0	627	0	0	0	substrate #2	FALSE	UCGUUG	U	G	U	U	G	FALSE
S_07245	0	1275	0	1	0	substrate #2	FALSE	UCAAGG	U	A	A	G	G	FALSE
S_07478	0	843	0	0	0	substrate #2	FALSE	UCGGCA	U	G	G	C	A	FALSE
S_07079	0	399	0	0	0	substrate #2	FALSE	ACUCCU	A	U	C	C	U	FALSE
S_07358	0	609	0	4	0	substrate #2	FALSE	UCCAAA	U	C	A	A	A	FALSE
S_07089	0	1195	0	0	0	substrate #2	FALSE	ACUGAG	A	U	G	A	G	FALSE
S_07108	0	721	0	0	0	substrate #2	FALSE	ACCAUC	A	C	A	U	C	FALSE
S_07427	1	918	0	0	0	substrate #2	FALSE	UCGAUU	U	G	A	U	U	FALSE
S_07327	3	756	0	0	0	substrate #2	FALSE	UCUCAU	U	U	C	A	U	FALSE
S_07440	0	916	0	0	0	substrate #2	FALSE	UCGUAC	U	G	U	A	C	FALSE
S_07383	0	467	0	0	0	substrate #2	FALSE	UCCUCU	U	C	U	C	U	FALSE
S_07122	0	618	0	0	0	substrate #2	FALSE	ACCUUA	A	C	U	U	A	FALSE
S_07485	0	615	0	2	0	substrate #2	FALSE	UCGGGG	U	G	G	G	G	FALSE
S_07336	0	286	0	0	0	substrate #2	FALSE	UCUCCC	U	U	C	C	C	FALSE
S_07264	0	725	0	0	0	substrate #2	FALSE	UCACAC	U	A	C	A	C	FALSE
S_07280	0	670	0	0	0	substrate #2	FALSE	UCAGAC	U	A	G	A	C	FALSE
S_07046	1	545	0	0	0	substrate #2	FALSE	ACUACA	A	U	A	C	A	FALSE
S_07059	0	574	0	0	0	substrate #2	FALSE	ACUUUU	A	U	U	U	U	FALSE
S_07239	0	755	0	0	0	substrate #2	FALSE	UCAACU	U	A	A	C	U	FALSE
S_07359	0	589	0	0	0	substrate #2	FALSE	UCCAAU	U	C	A	A	U	FALSE
S_07196	0	1370	0	1	0	substrate #2	FALSE	ACGUGC	A	G	U	G	C	FALSE
S_07298	0	671	0	0	0	substrate #2	FALSE	UCUAUA	U	U	A	U	A	FALSE
S_07479	0	1480	0	0	0	substrate #2	FALSE	UCGGCU	U	G	G	C	U	FALSE
S_07085	0	872	0	0	0	substrate #2	FALSE	ACUCGG	A	U	C	G	G	FALSE
S_07136	0	1105	0	0	0	substrate #2	FALSE	ACCCAC	A	C	C	A	C	FALSE
S_07240	0	619	0	0	0	substrate #2	FALSE	UCAACC	U	A	A	C	C	FALSE
S_07077	0	992	0	0	0	substrate #2	FALSE	ACUCUG	A	U	C	U	G	FALSE
S_07154	0	1068	0	0	0	substrate #2	FALSE	ACCGUA	A	C	G	U	A	FALSE
S_07223	0	947	0	0	0	substrate #2	FALSE	ACGGCU	A	G	G	C	U	FALSE
S_07420	0	948	0	0	0	substrate #2	FALSE	UCCGGC	U	C	G	G	C	FALSE
S_07332	0	641	0	0	0	substrate #2	FALSE	UCUCUC	U	U	C	U	C	FALSE
S_07221	0	1137	0	0	0	substrate #2	FALSE	ACGGUG	A	G	G	U	G	FALSE
S_06984	0	960	0	0	0	substrate #2	FALSE	ACAACC	A	A	A	C	C	FALSE
S_07263	0	301	0	0	0	substrate #2	FALSE	UCACAU	U	A	C	A	U	FALSE
S_07086	0	678	0	0	0	substrate #2	FALSE	ACUGAA	A	U	G	A	A	FALSE
S_07432	0	1557	0	0	0	substrate #2	FALSE	UCGACC	U	G	A	C	C	FALSE
S_07023	0	1048	0	0	0	substrate #2	FALSE	ACAGAU	A	A	G	A	U	FALSE
S_07233	0	1145	0	0	0	substrate #2	FALSE	UCAAAG	U	A	A	A	G	FALSE
S_07144	0	1394	0	0	0	substrate #2	FALSE	ACCCCC	A	C	C	C	C	FALSE
S_07465	0	609	0	0	0	substrate #2	FALSE	UCGCCG	U	G	C	C	G	FALSE
S_07248	0	619	0	0	0	substrate #2	FALSE	UCAUAC	U	A	U	A	C	FALSE
S_07236	0	301	0	0	0	substrate #2	FALSE	UCAAUC	U	A	A	U	C	FALSE
S_07182	0	868	0	0	0	substrate #2	FALSE	ACGUAA	A	G	U	A	A	FALSE
S_07318	0	466	0	0	0	substrate #2	FALSE	UCUUCA	U	U	U	C	A	FALSE
S_07186	0	847	0	1	0	substrate #2	FALSE	ACGUUA	A	G	U	U	A	FALSE
S_07287	0	473	0	0	0	substrate #2	FALSE	UCAGCU	U	A	G	C	U	FALSE
S_07190	0	703	0	0	0	substrate #2	FALSE	ACGUCA	A	G	U	C	A	FALSE
S_07299	0	491	0	0	0	substrate #2	FALSE	UCUAUU	U	U	A	U	U	FALSE
S_06992	0	487	0	0	0	substrate #2	FALSE	ACAUAC	A	A	U	A	C	FALSE
S_07356	1	1072	0	0	0	substrate #2	FALSE	UCUGGC	U	U	G	G	C	FALSE
S_07216	0	323	0	0	0	substrate #2	FALSE	ACGGAC	A	G	G	A	C	FALSE
S_07049	1	1488	0	0	0	substrate #2	FALSE	ACUACG	A	U	A	C	G	FALSE
S_07243	0	886	0	0	0	substrate #2	FALSE	UCAAGU	U	A	A	G	U	FALSE
S_07069	0	250	0	0	0	substrate #2	FALSE	ACUUGG	A	U	U	G	G	FALSE
S_07017	0	372	0	0	0	substrate #2	FALSE	ACACCG	A	A	C	C	G	FALSE
S_07172	0	519	0	0	0	substrate #2	FALSE	ACGAUC	A	G	A	U	C	FALSE
S_07231	0	985	0	0	0	substrate #2	FALSE	UCAAAU	U	A	A	A	U	FALSE
S_07246	0	924	0	0	0	substrate #2	FALSE	UCAUAA	U	A	U	A	A	FALSE
S_07232	0	1300	0	0	0	substrate #2	FALSE	UCAAAC	U	A	A	A	C	FALSE
S_07010	0	773	0	0	0	substrate #2	FALSE	ACACUA	A	A	C	U	A	FALSE
S_07367	0	1013	0	0	0	substrate #2	FALSE	UCCACU	U	C	A	C	U	FALSE
S_07293	0	123	0	0	0	substrate #2	FALSE	UCAGGG	U	A	G	G	G	FALSE
S_07036	0	882	0	0	0	substrate #2	FALSE	ACAGGC	A	A	G	G	C	FALSE
S_07084	0	750	0	0	0	substrate #2	FALSE	ACUCGC	A	U	C	G	C	FALSE
S_07155	0	351	0	0	0	substrate #2	FALSE	ACCGUU	A	C	G	U	U	FALSE
S_07317	0	995	0	0	0	substrate #2	FALSE	UCUUUG	U	U	U	U	G	FALSE
S_07390	0	1215	0	0	0	substrate #2	FALSE	UCCCAA	U	C	C	A	A	FALSE
S_07053	0	1096	0	0	0	substrate #2	FALSE	ACUAGG	A	U	A	G	G	FALSE
S_07068	0	707	0	0	0	substrate #2	FALSE	ACUUGC	A	U	U	G	C	FALSE
S_07286	0	1106	0	0	0	substrate #2	FALSE	UCAGCA	U	A	G	C	A	FALSE
S_07276	0	641	0	0	0	substrate #2	FALSE	UCACGC	U	A	C	G	C	FALSE
S_07270	0	595	0	0	0	substrate #2	FALSE	UCACCA	U	A	C	C	A	FALSE
[truncated: 2,100 more rows]

## Sheet: loop mutation
Name	A	U	C	G	m5C level	Substrate	Wild-type	Mutated base (5')	Mutated base (3')
S_06577	0	597	723	0	0.547727	substrate #1 (main figure)	FALSE	A	A
S_06578	0	774	519	0	0.401392	substrate #1 (main figure)	FALSE	A	U
S_06579	0	965	661	0	0.406519	substrate #1 (main figure)	FALSE	A	C
S_06580	0	1459	253	0	0.14778	substrate #1 (main figure)	FALSE	A	G
S_06581	0	587	393	0	0.40102	substrate #1 (main figure)	FALSE	U	A
S_06582	0	505	740	0	0.594378	substrate #1 (main figure)	FALSE	U	U
S_06583	1	906	585	0	0.392354	substrate #1 (main figure)	FALSE	U	C
S_06584	0	2050	140	0	0.0639269	substrate #1 (main figure)	FALSE	U	G
S_06585	0	467	834	0	0.641045	substrate #1 (main figure)	FALSE	C	U
S_06586	1	899	744	0	0.45283	substrate #1 (main figure)	FALSE	C	C
S_06587	0	1805	3	0	0.00165929	substrate #1 (main figure)	FALSE	C	G
S_06588	0	723	646	0	0.471877	substrate #1 (main figure)	FALSE	G	A
S_06589	0	796	342	0	0.300527	substrate #1 (main figure)	FALSE	G	U
S_06590	0	2165	238	0	0.0990429	substrate #1 (main figure)	FALSE	G	C
S_06591	0	707	78	0	0.0993631	substrate #1 (main figure)	FALSE	G	G
substrate #1 (main figure)	7	1503	2093	0	0.582036	substrate #1 (main figure)	TRUE	C	A
S_07998	0	466	140	0	0.231023	substrate #2	FALSE	A	A
S_07999	0	690	59	0	0.0787717	substrate #2	FALSE	A	U
S_08000	0	327	30	0	0.0840336	substrate #2	FALSE	A	C
S_08001	0	899	65	0	0.0674274	substrate #2	FALSE	A	G
S_08002	0	597	86	0	0.125915	substrate #2	FALSE	U	U
S_08003	0	1124	107	0	0.0869212	substrate #2	FALSE	U	C
S_08004	0	660	96	0	0.126984	substrate #2	FALSE	U	G
S_08005	0	669	60	1	0.0823045	substrate #2	FALSE	C	A
S_08006	0	466	19	0	0.0391753	substrate #2	FALSE	C	U
S_08007	0	999	33	0	0.0319767	substrate #2	FALSE	C	C
S_08008	0	1025	82	0	0.0740741	substrate #2	FALSE	C	G
S_08009	0	454	51	0	0.10099	substrate #2	FALSE	G	A
S_08010	0	914	15	0	0.0161464	substrate #2	FALSE	G	U
S_08011	0	1401	20	0	0.0140746	substrate #2	FALSE	G	C
S_08012	0	964	25	0	0.0252781	substrate #2	FALSE	G	G
substrate #2	2	2543	745	0	0.226582	substrate #2	TRUE	U	A
S_11449	0	1282	1103	0	0.462474	substrate #3	FALSE	A	A
S_11450	0	585	599	0	0.505912	substrate #3	FALSE	A	U
S_11451	0	693	580	0	0.455617	substrate #3	FALSE	A	C
S_11452	0	1580	305	0	0.161804	substrate #3	FALSE	U	A
S_11453	0	1390	381	0	0.215133	substrate #3	FALSE	U	U
S_11454	0	1543	425	0	0.215955	substrate #3	FALSE	U	C
S_11455	0	2410	84	0	0.0336808	substrate #3	FALSE	U	G
S_11456	5	1130	667	0	0.371174	substrate #3	FALSE	C	A
S_11457	0	941	797	0	0.458573	substrate #3	FALSE	C	U
S_11458	0	1154	612	0	0.346546	substrate #3	FALSE	C	C
S_11459	0	1657	58	0	0.0338192	substrate #3	FALSE	C	G
S_11460	9	911	585	0	0.391043	substrate #3	FALSE	G	A
S_11461	0	980	749	0	0.433198	substrate #3	FALSE	G	U
S_11462	0	1359	799	0	0.37025	substrate #3	FALSE	G	C
S_11463	0	1545	1310	0	0.458844	substrate #3	FALSE	G	G
substrate #3	1	2852	2641	0	0.480794	substrate #3	TRUE	A	G
S_09678	0	1076	724	1	0.402222	substrate #4	FALSE	A	A
S_09679	0	495	695	0	0.584034	substrate #4	FALSE	A	U
S_09680	1	705	401	0	0.362568	substrate #4	FALSE	A	C
S_09681	0	1116	451	0	0.287811	substrate #4	FALSE	U	A
S_09682	0	953	804	0	0.457598	substrate #4	FALSE	U	U
S_09683	0	725	268	0	0.269889	substrate #4	FALSE	U	C
S_09684	0	1030	447	0	0.30264	substrate #4	FALSE	U	G
S_09685	0	810	272	0	0.251386	substrate #4	FALSE	C	A
S_09686	0	549	216	0	0.282353	substrate #4	FALSE	C	U
S_09687	3	926	266	0	0.223154	substrate #4	FALSE	C	C
S_09688	0	644	254	0	0.282851	substrate #4	FALSE	C	G
S_09689	5	1169	763	0	0.394928	substrate #4	FALSE	G	A
S_09690	0	1002	859	2	0.46158	substrate #4	FALSE	G	U
S_09691	0	950	646	0	0.404762	substrate #4	FALSE	G	C
S_09692	0	377	579	0	0.605649	substrate #4	FALSE	G	G
substrate #4	0	2712	2803	0	0.50825	substrate #4	TRUE	A	G

## Sheet: loop extension or truncation
Name	A	U	C	G	m5C level	Substrate	Modification type
merged_2	7	1503	2093	0	0.582036	substrate #1 (main figure)	Wild-type
S_06887	0	551	242	0	0.30517	substrate #1 (main figure)	[A1]loop[A1]
S_06891	0	645	129	0	0.166667	substrate #1 (main figure)	[A2]loop[A2]
S_06895	0	517	110	0	0.175439	substrate #1 (main figure)	[A3]loop[A3]
S_06914	0	1424	13	2	0.00904663	substrate #1 (main figure)	truncation_left
S_06915	1	1538	255	0	0.14222	substrate #1 (main figure)	truncation_right
S_06916	1	2916	62	0	0.0208193	substrate #1 (main figure)	truncation_both
substrate #2	2	2543	745	0	0.226582	substrate #2	Wild-type
S_08283	0	870	59	0	0.0635092	substrate #2	1 deletion (1 del)
S_08284	0	561	11	0	0.0192308	substrate #2	1-2 del
S_08285	0	779	6	0	0.00764331	substrate #2	1-3 del
S_08286	2	1280	1	0	0.00078064	substrate #2	1-4 del
S_08287	0	604	497	0	0.451408	substrate #2	5 del
S_08288	0	542	142	0	0.207602	substrate #2	5-6 del
S_08289	0	721	60	0	0.0768246	substrate #2	5-7 del
S_08290	1	1073	11	1	0.0101476	substrate #2	5-8 del
S_08291	0	702	5	0	0.00707214	substrate #2	5-9 del
S_08292	0	948	0	0	0	substrate #2	5-10 del
S_08297	0	1533	8	0	0.00519143	substrate #2	1-10 del
substrate #3	1	2852	2641	0	0.480794	substrate #3	Wild-type
S_11744	0	608	1155	0	0.655133	substrate #3	[A1]loop[A1]
S_11748	1	687	1105	0	0.616629	substrate #3	[A2]loop[A2]
S_11752	0	789	380	0	0.325064	substrate #3	[A3]loop[A3]
S_11775	0	2921	69	0	0.0230769	substrate #3	truncation
substrate #4	0	2712	2803	0	0.50825	substrate #4	Wild-type
S_10020	0	588	427	0	0.42069	substrate #4	[A1]loop[A1]
S_10024	0	688	201	0	0.226097	substrate #4	[A2]loop[A2]
S_10028	0	689	90	0	0.115533	substrate #4	[A3]loop[A3]
S_10061	0	2856	3	0	0.00104932	substrate #4	truncation

## Sheet: stem unpairing
Name	A	U	C	G	m5C level	Substrate	Modification type
substrate #1 (main figure)	7	1503	2093	0	0.582036	substrate #1 (main figure)	Wild-type
S_05525	0	909	641	1	0.413548	substrate #1 (main figure)	CCA/AGG
S_05519	0	2244	171	0	0.0708075	substrate #1 (main figure)	CCA/AAG
S_05501	0	2317	2	1	0.000862441	substrate #1 (main figure)	CCA/AAA
S_05529	1	351	13	0	0.0357143	substrate #1 (main figure)	CAA/GGG
S_05535	0	312	101	0	0.244552	substrate #1 (main figure)	CCA/GGG
S_05527	0	374	0	0	0	substrate #1 (main figure)	AAA/GGG
substrate #2	2	2543	745	0	0.226582	substrate #2	Wild-type
S_06922	0	754	12	0	0.0156658	substrate #2	UUC/AAA
S_06924	0	567	3	0	0.00526316	substrate #2	UUC/ACA
S_06933	0	389	0	0	0	substrate #2	UUC/ACC
S_06948	0	197	0	2	0	substrate #2	UUA/GAA
S_06951	0	530	5	1	0.00934579	substrate #2	UCA/GAA
S_06952	0	386	0	0	0	substrate #2	CCA/GAA
substrate #4	0	2712	2803	0	0.50825	substrate #4	Wild-type
S_08605	0	638	203	0	0.241379	substrate #4	CUC/ACA
S_08620	0	571	454	0	0.442927	substrate #4	CUC/AAG
S_08622	0	915	767	0	0.456005	substrate #4	CUC/ACG
S_08630	0	1104	844	1	0.433265	substrate #4	CUA/GAG
S_08631	0	784	605	0	0.435565	substrate #4	ACA/GAG
S_08633	0	492	1015	0	0.673524	substrate #4	CCA/GAG
substrate #3	1	2852	2641	0	0.480794	substrate #3	Wild-type
S_10373	0	2105	97	0	0.0440509	substrate #3	CCC/AAA
S_10391	0	1111	671	0	0.376543	substrate #3	CCC/AAG
S_10397	1	506	1031	0	0.670787	substrate #3	CCC/AGG
S_10399	0	2202	8	0	0.00361991	substrate #3	AAA/GGG
S_10401	0	1371	425	0	0.236637	substrate #3	CAA/GGG
S_10407	0	551	1016	0	0.648373	substrate #3	CCA/GGG
