# Supplementary material for: Sequence- and structure-selective mRNA m5C methylation by NSUN6 in animals
Source: Natl Sci Rev. 2020 Oct 31;8(6):nwaa273. doi: 10.1093/nsr/nwaa273 (PMC8288183; doi:10.1093/nsr/nwaa273)
Supplement: nwaa273_Supplemental_File [file nwaa273_supplemental_file.zip › Table_S7.xlsx]

## Sheet: Sheet1
Table S7. Primers and siRNAs used to study individual m5C sites.
Wild-type construct
Gene name	Forward	Reverse
BBS4	GCCCTCACCAAATACAGAGT	CTTCTTGCCAAAGAAACACA
PLTP	GGCCTCTCCTCTCCTCAC	CTGGTTGAGGAGGAAGCG
FURIN	CCTGTCCCTCTAAAGCAATAAT	GGTCCCTTCCTATGATGGC
C-to-T point mutation
Gene name	Forward	Reverse
BBS4	GAAAGTCTTCCACTCTGGAATAACATTGGAATGT	AGTATTCCTGGAAGATATAACACTGACATCAGCAG
PLTP	TTTTCTTTCCACGTTCATCACCTCAGGGATGC	TATTCCAGAGTGGAAGACTTTCTGGAACAGCACAA
FURIN	CACCTTTCCAAGGGCTTCTGCACCCTCCACCC	AAGCCCTTGGAAAGGTGGCCTCCTCCCTCAGA
qPCR primer
Gene name	Forward	Reverse
Firefly	GAACAGCTCTGGGTCTACCG	GGGATGATCTGGTTGCCGAA
Renilla	TGAACGTGCTGGACTCCTTC	ATGATGCATCTAGCCACGGG
